# Supplementary material for: Identification of immune cells and circulating inflammatory factors associated with neurodevelopmental disorders by bidirectional Mendelian randomization and mediation analysis
Source: Sci Rep. 2025 Apr 14;15:12840. doi: 10.1038/s41598-025-98020-0 (PMC11997206; doi:10.1038/s41598-025-98020-0)
Supplement: Supplementary file 1 — Supplementary Material 1 [file 41598_2025_98020_MOESM1_ESM.xls]

## Sheet: 731immune cell exposure.F
	Table S1.1538 SNPs related to 731 immune cells
id.exposure	exposure	SNP	chr.exposure	pos.exposure	effect_allele.exposure	other_allele.exposure	beta.exposure	se.exposure	eaf.exposure	pval.exposure	samplesize.exposure	mr_keep.exposure	pval_origin.exposure	data_source.exposure	R2	F
ebi-a-GCST90001399	IgD- CD27- %B cell	rs35574803	3	32533246	C	T	-0.3526	0.05371	0.0562	5.92243e-11	3657	TRUE	reported	igd	0.0116477	43.0742
ebi-a-GCST90001399	IgD- CD27- %B cell	rs2250246	12	6553016	G	A	0.1466	0.02442	0.5339	2.12501e-09	3657	TRUE	reported	igd	0.00975872	36.0196
ebi-a-GCST90001399	IgD- CD27- %B cell	rs4810485	20	44747947	G	T	0.3898	0.02585	0.6314	7.1978e-50	3657	TRUE	reported	igd	0.0585383	227.261
ebi-a-GCST90001417	CD24+ CD27+ %B cell	rs75766272	1	8009985	T	C	-0.4865	0.08656	0.0201	2.04899e-08	3657	TRUE	reported	igd	0.00856389	31.5714
ebi-a-GCST90001417	CD24+ CD27+ %B cell	rs45608038	2	73679013	G	A	0.3527	0.0624	0.0421	1.71002e-08	3657	TRUE	reported	igd	0.00866043	31.9304
ebi-a-GCST90001417	CD24+ CD27+ %B cell	rs76477280	13	50147180	G	A	0.4892	0.08811	0.0206	3.02803e-08	3657	TRUE	reported	igd	0.00835896	30.8095
ebi-a-GCST90001432	Unsw Mem %lymphocyte	rs73192651	13	50212885	T	C	0.5455	0.08807	0.02	6.53597e-10	3656	TRUE	reported	igd	0.0103847	38.3439
ebi-a-GCST90001432	Unsw Mem %lymphocyte	rs12874404	13	108993494	G	A	0.1827	0.02625	0.3256	4.02346e-12	3656	TRUE	reported	igd	0.0130766	48.4151
ebi-a-GCST90001432	Unsw Mem %lymphocyte	rs77762131	14	96205838	C	G	0.3287	0.05701	0.045	8.74903e-09	3656	TRUE	reported	igd	0.00901073	33.2246
ebi-a-GCST90001432	Unsw Mem %lymphocyte	rs6032660	20	44730245	A	G	-0.1525	0.02629	0.6359	7.19797e-09	3656	TRUE	reported	igd	0.00911955	33.6295
ebi-a-GCST90001434	Sw mem %lymphocyte	rs7840395	8	144984956	G	A	-0.1437	0.02516	0.5715	1.21099e-08	3656	TRUE	reported	igd	0.00884358	32.6028
ebi-a-GCST90001434	Sw mem %lymphocyte	rs9520836	13	108957063	G	A	0.1567	0.02479	0.5044	2.91199e-10	3656	TRUE	reported	igd	0.0108108	39.9344
ebi-a-GCST90001434	Sw mem %lymphocyte	rs11653761	17	2716535	T	G	-0.1491	0.02489	0.592	2.298e-09	3656	TRUE	reported	igd	0.0097198	35.8648
ebi-a-GCST90001442	CD24+ CD27+ %lymphocyte	rs12874404	13	108993494	G	A	0.2114	0.02614	0.3256	8.08537e-16	3656	TRUE	reported	igd	0.0175749	65.3674
ebi-a-GCST90001442	CD24+ CD27+ %lymphocyte	rs73192651	13	50212885	T	C	0.5056	0.08768	0.02	8.74601e-09	3656	TRUE	reported	igd	0.00901311	33.2334
ebi-a-GCST90001442	CD24+ CD27+ %lymphocyte	rs11657759	17	2715961	C	A	-0.1352	0.02397	0.4903	1.80701e-08	3656	TRUE	reported	igd	0.00862677	31.7965
ebi-a-GCST90001450	CD62L- monocyte AC	rs4656708	1	169701466	C	A	-0.3696	0.0647	0.0459	1.21801e-08	3019	TRUE	reported	igd	0.0106936	32.6113
ebi-a-GCST90001450	CD62L- monocyte AC	rs4987369	1	169662742	T	G	0.2378	0.03006	0.2774	3.6116e-15	3019	TRUE	reported	igd	0.0203082	62.54
ebi-a-GCST90001450	CD62L- monocyte AC	rs11249570	5	177033794	A	G	-0.1525	0.02632	0.4581	7.66302e-09	3019	TRUE	reported	igd	0.0109977	33.549
ebi-a-GCST90001451	CD62L- monocyte %monocyte	rs4987360	1	169664867	G	A	0.3359	0.02969	0.2763	4.36918e-29	3042	TRUE	reported	igd	0.0403776	127.913
ebi-a-GCST90001451	CD62L- monocyte %monocyte	rs9859349	3	31661754	A	G	0.227	0.04151	0.1205	4.89204e-08	3042	TRUE	reported	igd	0.00973506	29.8855
ebi-a-GCST90001451	CD62L- monocyte %monocyte	rs7139370	13	109976273	T	C	0.2947	0.0539	0.0676	4.96295e-08	3042	TRUE	reported	igd	0.00973143	29.8743
ebi-a-GCST90001451	CD62L- monocyte %monocyte	rs45487297	14	30153119	A	T	0.6623	0.1201	0.0135	3.74498e-08	3042	TRUE	reported	igd	0.00989793	30.3905
ebi-a-GCST90001458	Myeloid DC AC	rs75072970	1	161058351	C	T	0.3859	0.05732	0.0531	1.93999e-11	3387	TRUE	reported	igd	0.0132053	45.2982
ebi-a-GCST90001458	Myeloid DC AC	rs115805162	1	161410253	T	C	-0.2265	0.03229	0.2083	2.75296e-12	3387	TRUE	reported	igd	0.0143193	49.1749
ebi-a-GCST90001458	Myeloid DC AC	rs71632979	1	161526397	G	A	0.6546	0.02797	0.2449	2.29087e-112	3387	TRUE	reported	igd	0.139204	547.407
ebi-a-GCST90001458	Myeloid DC AC	rs516847	1	160799360	G	C	0.1559	0.02621	0.4297	3.02197e-09	3387	TRUE	reported	igd	0.0103378	35.3591
ebi-a-GCST90001461	DC AC	rs115805162	1	161410253	T	C	-0.1935	0.03213	0.2087	1.911e-09	3374	TRUE	reported	igd	0.0106354	36.2479
ebi-a-GCST90001461	DC AC	rs55971447	1	161515326	T	C	0.5889	0.02846	0.2358	1.19812e-89	3374	TRUE	reported	igd	0.112611	427.913
ebi-a-GCST90001461	DC AC	rs75072970	1	161058351	C	T	0.3483	0.05681	0.0532	9.7389e-10	3374	TRUE	reported	igd	0.0110179	37.5664
ebi-a-GCST90001462	CD62L- DC AC	rs71632979	1	161526397	G	A	0.7524	0.02735	0.2449	1.40281e-150	3387	TRUE	reported	igd	0.182635	756.356
ebi-a-GCST90001462	CD62L- DC AC	rs71639910	1	161937774	A	G	0.3586	0.05081	0.0686	2.04692e-12	3387	TRUE	reported	igd	0.0144933	49.7812
ebi-a-GCST90001462	CD62L- DC AC	rs115805162	1	161410253	T	C	-0.2709	0.03229	0.2083	7.20112e-17	3387	TRUE	reported	igd	0.020358	70.3437
ebi-a-GCST90001462	CD62L- DC AC	rs75072970	1	161058351	C	T	0.4289	0.05742	0.0531	1.01789e-13	3387	TRUE	reported	igd	0.016206	55.7608
ebi-a-GCST90001463	CD62L- DC %DC	rs75072970	1	161058351	C	T	0.3832	0.05865	0.0531	7.35699e-11	3410	TRUE	reported	igd	0.012364	42.6639
ebi-a-GCST90001463	CD62L- DC %DC	rs6537835	1	115108914	A	G	-0.2072	0.03711	0.8488	2.54302e-08	3410	TRUE	reported	igd	0.00905922	31.1561
ebi-a-GCST90001463	CD62L- DC %DC	rs10918342	1	161950451	A	G	-0.1766	0.02885	0.7191	1.044e-09	3410	TRUE	reported	igd	0.010869	37.4485
ebi-a-GCST90001463	CD62L- DC %DC	rs56199187	1	161520931	T	C	0.7548	0.02809	0.2441	2.11349e-144	3410	TRUE	reported	igd	0.174741	721.615
ebi-a-GCST90001464	CD86+ myeloid DC AC	rs71639910	1	161937774	A	G	0.3667	0.05205	0.0686	2.25476e-12	3387	TRUE	reported	igd	0.0144427	49.6048
ebi-a-GCST90001464	CD86+ myeloid DC AC	rs115805162	1	161410253	T	C	-0.2673	0.03328	0.2083	1.29211e-15	3387	TRUE	reported	igd	0.0186905	64.4725
ebi-a-GCST90001464	CD86+ myeloid DC AC	rs71632979	1	161526397	G	A	0.8088	0.02785	0.2449	9.7051e-166	3387	TRUE	reported	igd	0.199366	842.899
ebi-a-GCST90001464	CD86+ myeloid DC AC	rs75072970	1	161058351	C	T	0.4059	0.05879	0.0531	5.96898e-12	3387	TRUE	reported	igd	0.0138786	47.6403
ebi-a-GCST90001465	CD86+ myeloid DC %DC	rs71639910	1	161937774	A	G	0.3612	0.0521	0.0688	4.9023e-12	3410	TRUE	reported	igd	0.0138991	48.0358
ebi-a-GCST90001465	CD86+ myeloid DC %DC	rs75072970	1	161058351	C	T	0.3513	0.05892	0.0531	2.73099e-09	3410	TRUE	reported	igd	0.0103174	35.5284
ebi-a-GCST90001465	CD86+ myeloid DC %DC	rs115805162	1	161410253	T	C	-0.2598	0.03331	0.2084	8.20163e-15	3410	TRUE	reported	igd	0.0175265	60.7959
ebi-a-GCST90001465	CD86+ myeloid DC %DC	rs71632979	1	161526397	G	A	0.8089	0.02792	0.2447	4.21697e-165	3410	TRUE	reported	igd	0.19753	838.888
ebi-a-GCST90001468	CD62L- myeloid DC AC	rs115805162	1	161410253	T	C	-0.2833	0.03326	0.2083	2.42605e-17	3387	TRUE	reported	igd	0.0209715	72.509
ebi-a-GCST90001468	CD62L- myeloid DC AC	rs71632979	1	161526397	G	A	0.8094	0.02787	0.2449	9.84011e-166	3387	TRUE	reported	igd	0.199373	842.939
ebi-a-GCST90001468	CD62L- myeloid DC AC	rs71639910	1	161937774	A	G	0.401	0.05202	0.0686	1.66303e-14	3387	TRUE	reported	igd	0.0172417	59.387
ebi-a-GCST90001468	CD62L- myeloid DC AC	rs75072970	1	161058351	C	T	0.4285	0.05879	0.0531	3.87614e-13	3387	TRUE	reported	igd	0.0154426	53.0931
ebi-a-GCST90001468	CD62L- myeloid DC AC	rs148765873	1	161221713	C	T	-0.3791	0.06661	0.0438	1.36101e-08	3387	TRUE	reported	igd	0.00947283	32.3722
ebi-a-GCST90001469	CD62L- myeloid DC %DC	rs115805162	1	161410253	T	C	-0.2838	0.03272	0.2084	6.29796e-18	3410	TRUE	reported	igd	0.0215857	75.1871
ebi-a-GCST90001469	CD62L- myeloid DC %DC	rs75072970	1	161058351	C	T	0.388	0.0581	0.0531	2.82683e-11	3410	TRUE	reported	igd	0.0129096	44.5714
ebi-a-GCST90001469	CD62L- myeloid DC %DC	rs71632979	1	161526397	G	A	0.8232	0.02725	0.2447	8.531e-178	3410	TRUE	reported	igd	0.211122	912.059
ebi-a-GCST90001469	CD62L- myeloid DC %DC	rs3933769	1	161559327	G	A	-0.1594	0.0279	0.6129	1.20301e-08	3410	TRUE	reported	igd	0.00948149	32.6222
ebi-a-GCST90001469	CD62L- myeloid DC %DC	rs71639910	1	161937774	A	G	0.4169	0.05126	0.0688	5.85868e-16	3410	TRUE	reported	igd	0.0190287	66.1077
ebi-a-GCST90001469	CD62L- myeloid DC %DC	rs148765873	1	161221713	C	T	-0.3975	0.06549	0.0437	1.42801e-09	3410	TRUE	reported	igd	0.0106882	36.8188
ebi-a-GCST90001472	CD62L- CD86+ myeloid DC AC	rs75072970	1	161058351	C	T	0.4485	0.05868	0.0531	2.73275e-14	3387	TRUE	reported	igd	0.0169552	58.3832
ebi-a-GCST90001472	CD62L- CD86+ myeloid DC AC	rs516847	1	160799360	G	C	0.1701	0.02716	0.4297	4.20001e-10	3387	TRUE	reported	igd	0.0114481	39.2006
ebi-a-GCST90001472	CD62L- CD86+ myeloid DC AC	rs115805162	1	161410253	T	C	-0.3094	0.03328	0.2083	2.47116e-20	3387	TRUE	reported	igd	0.0248837	86.3808
ebi-a-GCST90001472	CD62L- CD86+ myeloid DC AC	rs3933769	1	161559327	G	A	-0.1927	0.0283	0.6134	1.14789e-11	3387	TRUE	reported	igd	0.0135043	46.3377
ebi-a-GCST90001472	CD62L- CD86+ myeloid DC AC	rs3845548	1	161507448	T	C	0.9044	0.02748	0.2346	1e-200	3387	TRUE	reported	igd	0.242307	1082.51
ebi-a-GCST90001473	CD62L- CD86+ myeloid DC %DC	rs75072970	1	161058351	C	T	0.4126	0.05841	0.0531	1.962e-12	3410	TRUE	reported	igd	0.0144218	49.8688
ebi-a-GCST90001473	CD62L- CD86+ myeloid DC %DC	rs115805162	1	161410253	T	C	-0.3069	0.03321	0.2084	4.1783e-20	3410	TRUE	reported	igd	0.024432	85.3495
ebi-a-GCST90001473	CD62L- CD86+ myeloid DC %DC	rs3933769	1	161559327	G	A	-0.2076	0.02811	0.6129	1.88799e-13	3410	TRUE	reported	igd	0.015743	54.5103
ebi-a-GCST90001473	CD62L- CD86+ myeloid DC %DC	rs3845548	1	161507448	T	C	0.9078	0.02743	0.2345	1e-200	3410	TRUE	reported	igd	0.243112	1094.65
ebi-a-GCST90001473	CD62L- CD86+ myeloid DC %DC	rs516847	1	160799360	G	C	0.1567	0.02716	0.4298	8.67701e-09	3410	TRUE	reported	igd	0.0096673	33.2678
ebi-a-GCST90001475	HLA DR++ monocyte %monocyte	rs62395272	6	31394424	T	C	-0.2295	0.03657	0.2819	3.90598e-10	3595	TRUE	reported	igd	0.0108364	39.3617
ebi-a-GCST90001475	HLA DR++ monocyte %monocyte	rs9271281	6	32581059	T	C	-0.3029	0.03046	0.5808	5.37155e-23	3595	TRUE	reported	igd	0.0267704	98.8319
ebi-a-GCST90001475	HLA DR++ monocyte %monocyte	rs9271768	6	32594188	G	A	-0.2475	0.03213	0.4356	1.68384e-14	3595	TRUE	reported	igd	0.0162375	59.3044
ebi-a-GCST90001475	HLA DR++ monocyte %monocyte	rs9296042	6	32736005	T	C	-0.1923	0.02928	0.5013	5.86138e-11	3595	TRUE	reported	igd	0.011856	43.1097
ebi-a-GCST90001480	Resting Treg AC	rs112505169	1	197974293	T	C	0.6849	0.1061	0.0117	1.217e-10	3405	TRUE	reported	igd	0.0120899	41.6455
ebi-a-GCST90001480	Resting Treg AC	rs6751481	2	38897810	C	T	0.2177	0.02348	0.4699	3.10099e-20	3405	TRUE	reported	igd	0.0246249	85.9143
ebi-a-GCST90001480	Resting Treg AC	rs408686	2	39177320	A	C	-0.2089	0.03078	0.814	1.33291e-11	3405	TRUE	reported	igd	0.0133471	46.0346
ebi-a-GCST90001480	Resting Treg AC	rs75958070	11	79203049	C	G	-0.2006	0.03612	0.1217	3.01801e-08	3405	TRUE	reported	igd	0.00897704	30.8256
ebi-a-GCST90001481	Resting Treg % CD4 Treg	rs112505169	1	197974293	T	C	0.8519	0.1018	0.0118	8.67361e-17	3437	TRUE	reported	igd	0.0199684	69.9889
ebi-a-GCST90001481	Resting Treg % CD4 Treg	rs60220946	1	193505625	T	C	0.4297	0.07742	0.0212	3.079e-08	3437	TRUE	reported	igd	0.0088832	30.7873
ebi-a-GCST90001481	Resting Treg % CD4 Treg	rs11589644	1	199808849	T	C	0.7703	0.1057	0.0119	3.85834e-13	3437	TRUE	reported	igd	0.0152171	53.0783
ebi-a-GCST90001481	Resting Treg % CD4 Treg	rs413431	2	39176695	G	A	-0.2777	0.02969	0.8154	1.46791e-20	3437	TRUE	reported	igd	0.0248219	87.4336
ebi-a-GCST90001481	Resting Treg % CD4 Treg	rs6751481	2	38897810	C	T	0.2946	0.02252	0.4709	3.39782e-38	3437	TRUE	reported	igd	0.0474293	171.031
ebi-a-GCST90001481	Resting Treg % CD4 Treg	rs17607399	2	41884212	T	C	0.209	0.03723	0.1084	2.14102e-08	3437	TRUE	reported	igd	0.0090858	31.4959
ebi-a-GCST90001482	Resting Treg %CD4	rs11589644	1	199808849	T	C	0.6439	0.1089	0.0119	3.69199e-09	3437	TRUE	reported	igd	0.0100695	34.9404
ebi-a-GCST90001482	Resting Treg %CD4	rs112505169	1	197974293	T	C	0.853	0.1052	0.0118	7.02587e-16	3437	TRUE	reported	igd	0.0187697	65.7073
ebi-a-GCST90001482	Resting Treg %CD4	rs6751481	2	38897810	C	T	0.2762	0.0232	0.4709	4.7841e-32	3437	TRUE	reported	igd	0.0396043	141.651
ebi-a-GCST90001482	Resting Treg %CD4	rs408686	2	39177320	A	C	-0.2655	0.03044	0.8142	4.21988e-18	3437	TRUE	reported	igd	0.0216547	76.0303
ebi-a-GCST90001483	CD39+ resting Treg AC	rs112505169	1	197974293	T	C	0.7974	0.1123	0.0117	1.51286e-12	3405	TRUE	reported	igd	0.0145912	50.3892
ebi-a-GCST90001483	CD39+ resting Treg AC	rs11890666	2	38745822	A	G	-0.1566	0.02815	0.2875	2.88403e-08	3405	TRUE	reported	igd	0.009007	30.9294
ebi-a-GCST90001483	CD39+ resting Treg AC	rs12712610	2	38897249	G	A	0.1912	0.02749	0.2972	4.16486e-12	3405	TRUE	reported	igd	0.0140082	48.3472
ebi-a-GCST90001483	CD39+ resting Treg AC	rs10882701	10	97741071	C	A	-0.3551	0.0246	0.514	7.11541e-46	3405	TRUE	reported	igd	0.0576659	208.246
ebi-a-GCST90001483	CD39+ resting Treg AC	rs10882655	10	97474371	A	G	-0.73	0.02195	0.532	1e-200	3405	TRUE	reported	igd	0.245188	1105.41
ebi-a-GCST90001483	CD39+ resting Treg AC	rs1923692	10	98173715	G	T	-0.5138	0.05359	0.9457	1.66303e-21	3405	TRUE	reported	igd	0.0262866	91.8683
ebi-a-GCST90001483	CD39+ resting Treg AC	rs11188757	10	98205222	C	A	-0.1737	0.03077	0.2213	1.77599e-08	3405	TRUE	reported	igd	0.00927218	31.8485
ebi-a-GCST90001483	CD39+ resting Treg AC	rs11188245	10	96999046	A	G	0.1845	0.02607	0.3844	1.77296e-12	3405	TRUE	reported	igd	0.0144961	50.0559
ebi-a-GCST90001483	CD39+ resting Treg AC	rs72809762	10	97294154	T	C	0.4336	0.04951	0.0675	3.04299e-18	3405	TRUE	reported	igd	0.0220293	76.6545
ebi-a-GCST90001484	CD39+ resting Treg %resting Treg	rs4918960	10	97472570	A	T	-0.7436	0.02151	0.4862	1e-200	3437	TRUE	reported	igd	0.258001	1194.39
ebi-a-GCST90001484	CD39+ resting Treg %resting Treg	rs114844216	10	98158952	C	T	0.6554	0.05812	0.0464	5.48782e-29	3437	TRUE	reported	igd	0.0356783	127.089
ebi-a-GCST90001484	CD39+ resting Treg %resting Treg	rs10882701	10	97741071	C	A	-0.3681	0.02438	0.5141	6.65733e-50	3437	TRUE	reported	igd	0.0622006	227.83
ebi-a-GCST90001484	CD39+ resting Treg %resting Treg	rs4293064	10	107757380	A	C	0.2434	0.04326	0.0899	1.97601e-08	3437	TRUE	reported	igd	0.00912655	31.6385
ebi-a-GCST90001484	CD39+ resting Treg %resting Treg	rs11188306	10	97146712	T	A	0.241	0.02579	0.6347	1.58016e-20	3437	TRUE	reported	igd	0.0247774	87.2727
ebi-a-GCST90001484	CD39+ resting Treg %resting Treg	rs72809764	10	97295373	C	A	0.4305	0.05651	0.0512	3.30826e-14	3437	TRUE	reported	igd	0.0166052	58.002
ebi-a-GCST90001485	CD39+ resting Treg % CD4 Treg	rs77745909	1	198272712	G	A	0.8204	0.1149	0.0119	1.15398e-12	3437	TRUE	reported	igd	0.0146163	50.9517
ebi-a-GCST90001485	CD39+ resting Treg % CD4 Treg	rs11589644	1	199808849	T	C	0.6556	0.1153	0.0119	1.393e-08	3437	TRUE	reported	igd	0.00931909	32.3122
ebi-a-GCST90001485	CD39+ resting Treg % CD4 Treg	rs12712610	2	38897249	G	A	0.201	0.02719	0.2975	1.82684e-13	3437	TRUE	reported	igd	0.015651	54.6161
ebi-a-GCST90001485	CD39+ resting Treg % CD4 Treg	rs11890666	2	38745822	A	G	-0.1612	0.02787	0.2866	7.94292e-09	3437	TRUE	reported	igd	0.00963984	33.4352
ebi-a-GCST90001485	CD39+ resting Treg % CD4 Treg	rs1923692	10	98173715	G	T	-0.5496	0.05289	0.9453	6.37236e-25	3437	TRUE	reported	igd	0.0304602	107.918
ebi-a-GCST90001485	CD39+ resting Treg % CD4 Treg	rs12777195	10	96998743	G	A	0.1965	0.02651	0.3595	1.55704e-13	3437	TRUE	reported	igd	0.015734	54.9102
ebi-a-GCST90001485	CD39+ resting Treg % CD4 Treg	rs11188757	10	98205222	C	A	-0.182	0.03048	0.2207	2.59597e-09	3437	TRUE	reported	igd	0.0102672	35.6336
ebi-a-GCST90001485	CD39+ resting Treg % CD4 Treg	rs72809762	10	97294154	T	C	0.4467	0.04902	0.0675	1.34091e-19	3437	TRUE	reported	igd	0.0235905	82.9913
ebi-a-GCST90001485	CD39+ resting Treg % CD4 Treg	rs10882655	10	97474371	A	G	-0.766	0.02132	0.5319	1e-200	3437	TRUE	reported	igd	0.273034	1290.12
ebi-a-GCST90001485	CD39+ resting Treg % CD4 Treg	rs10882701	10	97741071	C	A	-0.3593	0.02438	0.5141	1.07994e-47	3437	TRUE	reported	igd	0.0594368	217.067
ebi-a-GCST90001489	CD39+ activated Treg AC	rs7085208	10	97123121	A	G	-0.3824	0.04311	0.0954	1.1471e-18	3405	TRUE	reported	igd	0.0225861	78.6366
ebi-a-GCST90001489	CD39+ activated Treg AC	rs10882701	10	97741071	C	A	-0.3631	0.02528	0.514	1.80094e-45	3405	TRUE	reported	igd	0.0571261	206.178
ebi-a-GCST90001489	CD39+ activated Treg AC	rs4918960	10	97472570	A	T	-0.7919	0.02203	0.486	1e-200	3405	TRUE	reported	igd	0.275092	1291.39
ebi-a-GCST90001489	CD39+ activated Treg AC	rs11188774	10	98226933	C	T	-0.2299	0.03387	0.1868	1.34896e-11	3405	TRUE	reported	igd	0.0133504	46.0461
ebi-a-GCST90001489	CD39+ activated Treg AC	rs2255174	10	98816373	A	C	0.1592	0.02712	0.6442	4.71704e-09	3405	TRUE	reported	igd	0.0100188	34.4391
ebi-a-GCST90001491	CD39+ activated Treg %CD4 Treg	rs11188774	10	98226933	C	T	-0.206	0.03346	0.1864	8.27409e-10	3437	TRUE	reported	igd	0.0109079	37.8817
ebi-a-GCST90001491	CD39+ activated Treg %CD4 Treg	rs7085208	10	97123121	A	G	-0.3998	0.04249	0.0953	8.84097e-21	3437	TRUE	reported	igd	0.0251123	88.4829
ebi-a-GCST90001491	CD39+ activated Treg %CD4 Treg	rs4918960	10	97472570	A	T	-0.8275	0.02126	0.4862	1e-200	3437	TRUE	reported	igd	0.305935	1514.11
ebi-a-GCST90001491	CD39+ activated Treg %CD4 Treg	rs10882701	10	97741071	C	A	-0.3538	0.02489	0.5141	1.31613e-44	3437	TRUE	reported	igd	0.0555236	201.936
ebi-a-GCST90001491	CD39+ activated Treg %CD4 Treg	rs2255174	10	98816373	A	C	0.1845	0.02665	0.6452	5.16773e-12	3437	TRUE	reported	igd	0.0137532	47.9011
ebi-a-GCST90001493	Secreting Treg % CD4 Treg	rs11589644	1	199808849	T	C	-0.8197	0.1112	0.0119	2.11398e-13	3437	TRUE	reported	igd	0.0155635	54.306
ebi-a-GCST90001493	Secreting Treg % CD4 Treg	rs112505169	1	197974293	T	C	-0.8557	0.1078	0.0118	2.72584e-15	3437	TRUE	reported	igd	0.0180026	62.9728
ebi-a-GCST90001493	Secreting Treg % CD4 Treg	rs17607399	2	41884212	T	C	-0.2213	0.03894	0.1084	1.43599e-08	3437	TRUE	reported	igd	0.00930956	32.2789
ebi-a-GCST90001493	Secreting Treg % CD4 Treg	rs413431	2	39176695	G	A	0.2955	0.03106	0.8154	3.30598e-21	3437	TRUE	reported	igd	0.0256592	90.4606
ebi-a-GCST90001493	Secreting Treg % CD4 Treg	rs6751481	2	38897810	C	T	-0.2879	0.02374	0.4709	3.53021e-33	3437	TRUE	reported	igd	0.0410342	146.984
ebi-a-GCST90001494	Secreting Treg %CD4	rs77745909	1	198272712	G	A	-0.7155	0.1168	0.0119	1.02e-09	3437	TRUE	reported	igd	0.0108004	37.5043
ebi-a-GCST90001494	Secreting Treg %CD4	rs115797102	1	196168996	T	C	-0.7094	0.1195	0.0112	3.17497e-09	3437	TRUE	reported	igd	0.0101493	35.2204
ebi-a-GCST90001494	Secreting Treg %CD4	rs12712610	2	38897249	G	A	-0.1818	0.02763	0.2975	5.43e-11	3437	TRUE	reported	igd	0.0124397	43.2686
ebi-a-GCST90001494	Secreting Treg %CD4	rs74830391	7	37427289	T	C	0.1999	0.03637	0.1525	4.14e-08	3437	TRUE	reported	igd	0.00871282	30.1916
ebi-a-GCST90001494	Secreting Treg %CD4	rs7893324	10	6111075	C	T	0.2816	0.03509	0.1562	1.3671e-15	3437	TRUE	reported	igd	0.0183932	64.3644
ebi-a-GCST90001495	CD39+ secreting Treg AC	rs145557266	10	95850055	G	A	0.6755	0.09159	0.021	2.04786e-13	3405	TRUE	reported	igd	0.0157237	54.3625
ebi-a-GCST90001495	CD39+ secreting Treg AC	rs1410600	10	97070694	T	C	-0.2387	0.02661	0.4073	4.73915e-19	3405	TRUE	reported	igd	0.0230863	80.4192
ebi-a-GCST90001495	CD39+ secreting Treg AC	rs12777195	10	96998743	G	A	0.2561	0.02774	0.3599	4.59833e-20	3405	TRUE	reported	igd	0.0244203	85.1826
ebi-a-GCST90001495	CD39+ secreting Treg AC	rs114844216	10	98158952	C	T	0.5123	0.06133	0.046	9.54773e-17	3405	TRUE	reported	igd	0.0200806	69.7345
ebi-a-GCST90001495	CD39+ secreting Treg AC	rs4918960	10	97472570	A	T	-0.8794	0.02137	0.486	1e-200	3405	TRUE	reported	igd	0.332146	1692.42
ebi-a-GCST90001495	CD39+ secreting Treg AC	rs10882701	10	97741071	C	A	-0.4069	0.02528	0.514	3.19374e-56	3405	TRUE	reported	igd	0.0707061	258.92
ebi-a-GCST90001496	CD39+ secreting Treg %secreting Treg	rs114844216	10	98158952	C	T	0.6107	0.06018	0.0464	7.34683e-24	3437	TRUE	reported	igd	0.0290905	102.92
ebi-a-GCST90001496	CD39+ secreting Treg %secreting Treg	rs4918960	10	97472570	A	T	-0.9412	0.02027	0.4862	1e-200	3437	TRUE	reported	igd	0.385486	2154.78
ebi-a-GCST90001496	CD39+ secreting Treg %secreting Treg	rs146426185	10	99452494	C	A	-0.3085	0.05356	0.0634	9.16896e-09	3437	TRUE	reported	igd	0.00956043	33.1571
ebi-a-GCST90001496	CD39+ secreting Treg %secreting Treg	rs117200502	10	97070990	T	C	0.4259	0.0408	0.1114	3.91291e-25	3437	TRUE	reported	igd	0.0307298	108.904
ebi-a-GCST90001496	CD39+ secreting Treg %secreting Treg	rs61868672	10	97209774	A	G	-0.4081	0.05111	0.0694	1.88495e-15	3437	TRUE	reported	igd	0.0182121	63.719
ebi-a-GCST90001496	CD39+ secreting Treg %secreting Treg	rs145557266	10	95850055	G	A	0.7359	0.09042	0.0211	5.55392e-16	3437	TRUE	reported	igd	0.0189077	66.1997
ebi-a-GCST90001496	CD39+ secreting Treg %secreting Treg	rs10882701	10	97741071	C	A	-0.4034	0.02502	0.5141	2.03704e-56	3437	TRUE	reported	igd	0.0703158	259.803
ebi-a-GCST90001496	CD39+ secreting Treg %secreting Treg	rs118087712	10	98388573	A	G	0.2539	0.04049	0.1122	4.00396e-10	3437	TRUE	reported	igd	0.0113112	39.2986
ebi-a-GCST90001497	CD39+ secreting Treg %CD4 Treg	rs114844216	10	98158952	C	T	0.5653	0.05954	0.0464	3.98474e-21	3437	TRUE	reported	igd	0.0255574	90.0923
ebi-a-GCST90001497	CD39+ secreting Treg %CD4 Treg	rs117200502	10	97070990	T	C	0.4056	0.04033	0.1114	1.79887e-23	3437	TRUE	reported	igd	0.0285867	101.085
ebi-a-GCST90001497	CD39+ secreting Treg %CD4 Treg	rs145557266	10	95850055	G	A	0.7299	0.08928	0.0211	4.09261e-16	3437	TRUE	reported	igd	0.0190754	66.7983
ebi-a-GCST90001497	CD39+ secreting Treg %CD4 Treg	rs10882701	10	97741071	C	A	-0.3962	0.02472	0.5141	8.02786e-56	3437	TRUE	reported	igd	0.0695423	256.732
ebi-a-GCST90001497	CD39+ secreting Treg %CD4 Treg	rs118087712	10	98388573	A	G	0.2439	0.03999	0.1122	1.18201e-09	3437	TRUE	reported	igd	0.010707	37.1765
ebi-a-GCST90001497	CD39+ secreting Treg %CD4 Treg	rs146426185	10	99452494	C	A	-0.3048	0.05289	0.0634	8.95509e-09	3437	TRUE	reported	igd	0.00957033	33.1917
ebi-a-GCST90001497	CD39+ secreting Treg %CD4 Treg	rs61868672	10	97209774	A	G	-0.4002	0.05047	0.0694	2.9703e-15	3437	TRUE	reported	igd	0.0179653	62.8398
ebi-a-GCST90001497	CD39+ secreting Treg %CD4 Treg	rs4918960	10	97472570	A	T	-0.9321	0.01998	0.4862	1e-200	3437	TRUE	reported	igd	0.387713	2175.11
ebi-a-GCST90001499	Activated & resting Treg % CD4 Treg	rs11589644	1	199808849	T	C	0.8341	0.1118	0.0119	1.06488e-13	3437	TRUE	reported	igd	0.0159366	55.6288
ebi-a-GCST90001499	Activated & resting Treg % CD4 Treg	rs112505169	1	197974293	T	C	0.8677	0.1083	0.0118	1.54312e-15	3437	TRUE	reported	igd	0.0183344	64.1548
ebi-a-GCST90001499	Activated & resting Treg % CD4 Treg	rs6751481	2	38897810	C	T	0.2886	0.02387	0.4709	5.48656e-33	3437	TRUE	reported	igd	0.0407962	146.095
ebi-a-GCST90001499	Activated & resting Treg % CD4 Treg	rs17607399	2	41884212	T	C	0.218	0.03915	0.1084	2.76599e-08	3437	TRUE	reported	igd	0.00894066	30.9882
ebi-a-GCST90001499	Activated & resting Treg % CD4 Treg	rs413431	2	39176695	G	A	-0.2936	0.03123	0.8154	9.54333e-21	3437	TRUE	reported	igd	0.0250704	88.3314
ebi-a-GCST90001500	Activated & resting Treg %CD4+	rs112505169	1	197974293	T	C	0.7882	0.1121	0.0118	2.42885e-12	3437	TRUE	reported	igd	0.0141801	49.4093
ebi-a-GCST90001500	Activated & resting Treg %CD4+	rs6751481	2	38897810	C	T	0.2086	0.02476	0.4709	5.19278e-17	3437	TRUE	reported	igd	0.0202335	70.9373
ebi-a-GCST90001500	Activated & resting Treg %CD4+	rs408686	2	39177320	A	C	-0.2228	0.03216	0.8142	5.06058e-12	3437	TRUE	reported	igd	0.013772	47.9673
ebi-a-GCST90001502	Activated & secreting Treg %CD4 Treg	rs11589644	1	199808849	T	C	-0.7319	0.1047	0.0119	3.23296e-12	3437	TRUE	reported	igd	0.0140184	48.8379
ebi-a-GCST90001502	Activated & secreting Treg %CD4 Treg	rs112505169	1	197974293	T	C	-0.8188	0.1011	0.0118	7.54918e-16	3437	TRUE	reported	igd	0.0187268	65.5542
ebi-a-GCST90001502	Activated & secreting Treg %CD4 Treg	rs413431	2	39176695	G	A	0.2748	0.0293	0.8154	1.16305e-20	3437	TRUE	reported	igd	0.0249542	87.9114
ebi-a-GCST90001502	Activated & secreting Treg %CD4 Treg	rs17607399	2	41884212	T	C	-0.2077	0.03673	0.1084	1.7e-08	3437	TRUE	reported	igd	0.00921785	31.9579
ebi-a-GCST90001502	Activated & secreting Treg %CD4 Treg	rs6751481	2	38897810	C	T	-0.2903	0.02227	0.4709	6.28782e-38	3437	TRUE	reported	igd	0.0471104	169.825
ebi-a-GCST90001503	Activated & secreting Treg %CD4+	rs77745909	1	198272712	G	A	-0.6974	0.1162	0.0119	2.15601e-09	3437	TRUE	reported	igd	0.0103716	35.9997
ebi-a-GCST90001503	Activated & secreting Treg %CD4+	rs115797102	1	196168996	T	C	-0.6573	0.1189	0.0112	3.44501e-08	3437	TRUE	reported	igd	0.00881332	30.5429
ebi-a-GCST90001503	Activated & secreting Treg %CD4+	rs12712610	2	38897249	G	A	-0.1572	0.02752	0.2975	1.20601e-08	3437	TRUE	reported	igd	0.00940427	32.6103
ebi-a-GCST90001503	Activated & secreting Treg %CD4+	rs74830391	7	37427289	T	C	0.1992	0.03616	0.1525	3.87097e-08	3437	TRUE	reported	igd	0.00875235	30.3298
ebi-a-GCST90001503	Activated & secreting Treg %CD4+	rs61839660	10	6094697	T	C	0.4097	0.05516	0.0543	1.38007e-13	3437	TRUE	reported	igd	0.0157975	55.1354
ebi-a-GCST90001503	Activated & secreting Treg %CD4+	rs11256966	10	6185310	G	C	-0.1567	0.02626	0.3848	2.64101e-09	3437	TRUE	reported	igd	0.010254	35.5874
ebi-a-GCST90001507	CD25hi CD45RA+ CD4 not Treg AC	rs77634072	1	198026905	T	C	0.6375	0.09246	0.0194	6.38705e-12	3405	TRUE	reported	igd	0.0137694	47.5114
ebi-a-GCST90001507	CD25hi CD45RA+ CD4 not Treg AC	rs11124653	2	39112166	A	C	-0.1861	0.0267	0.5907	3.74197e-12	3405	TRUE	reported	igd	0.014067	48.5529
ebi-a-GCST90001507	CD25hi CD45RA+ CD4 not Treg AC	rs12712610	2	38897249	G	A	0.2347	0.02843	0.2972	2.14981e-16	3405	TRUE	reported	igd	0.0196222	68.111
ebi-a-GCST90001508	CD25hi CD45RA+ CD4 not Treg %CD4+	rs112505169	1	197974293	T	C	0.7956	0.116	0.0118	8.12831e-12	3437	TRUE	reported	igd	0.0135018	47.0133
ebi-a-GCST90001508	CD25hi CD45RA+ CD4 not Treg %CD4+	rs11589644	1	199808849	T	C	0.6921	0.1191	0.0119	6.87607e-09	3437	TRUE	reported	igd	0.00972945	33.749
ebi-a-GCST90001508	CD25hi CD45RA+ CD4 not Treg %CD4+	rs11124653	2	39112166	A	C	-0.2138	0.02624	0.5911	5.22878e-16	3437	TRUE	reported	igd	0.0189496	66.3491
ebi-a-GCST90001508	CD25hi CD45RA+ CD4 not Treg %CD4+	rs13024840	2	38895920	A	T	0.2764	0.02911	0.2587	4.04762e-21	3437	TRUE	reported	igd	0.0255604	90.1029
ebi-a-GCST90001508	CD25hi CD45RA+ CD4 not Treg %CD4+	rs10905719	10	6115171	A	G	0.1841	0.03172	0.2082	7.05797e-09	3437	TRUE	reported	igd	0.00970568	33.6658
ebi-a-GCST90001509	CD25hi CD45RA+ CD4 not Treg %T cell	rs11589644	1	199808849	T	C	0.6755	0.1191	0.0119	1.53102e-08	3437	TRUE	reported	igd	0.00927261	32.1495
ebi-a-GCST90001509	CD25hi CD45RA+ CD4 not Treg %T cell	rs77634072	1	198026905	T	C	0.6028	0.09062	0.0196	3.3458e-11	3437	TRUE	reported	igd	0.0127105	44.2227
ebi-a-GCST90001509	CD25hi CD45RA+ CD4 not Treg %T cell	rs11124653	2	39112166	A	C	-0.1952	0.02627	0.5911	1.35988e-13	3437	TRUE	reported	igd	0.0158103	55.1806
ebi-a-GCST90001509	CD25hi CD45RA+ CD4 not Treg %T cell	rs13024840	2	38895920	A	T	0.2465	0.02917	0.2587	4.21697e-17	3437	TRUE	reported	igd	0.020354	71.3688
ebi-a-GCST90001509	CD25hi CD45RA+ CD4 not Treg %T cell	rs10905719	10	6115171	A	G	0.1734	0.03172	0.2082	4.88495e-08	3437	TRUE	reported	igd	0.00861971	29.8661
ebi-a-GCST90001526	CD33dim HLA DR+ CD11b+ %CD33dim HLA DR+	rs3820097	1	161049358	A	G	-0.4313	0.07416	0.9459	7.10608e-09	1858	TRUE	reported	igd	0.0178788	33.7872
ebi-a-GCST90001526	CD33dim HLA DR+ CD11b+ %CD33dim HLA DR+	rs1801274	1	161479745	G	A	0.5511	0.03437	0.3334	2.76822e-54	1858	TRUE	reported	igd	0.121554	256.823
ebi-a-GCST90001526	CD33dim HLA DR+ CD11b+ %CD33dim HLA DR+	rs3826007	15	80263217	T	C	0.361	0.04027	0.2209	7.44218e-19	1858	TRUE	reported	igd	0.0414588	80.2756
ebi-a-GCST90001528	CD33dim HLA DR+ CD11b- %CD33dim HLA DR+	rs3820097	1	161049358	A	G	0.4291	0.07422	0.9459	8.69501e-09	1858	TRUE	reported	igd	0.017672	33.3893
ebi-a-GCST90001528	CD33dim HLA DR+ CD11b- %CD33dim HLA DR+	rs1801274	1	161479745	G	A	-0.5517	0.03439	0.3334	2.5293e-54	1858	TRUE	reported	igd	0.121663	257.083
ebi-a-GCST90001528	CD33dim HLA DR+ CD11b- %CD33dim HLA DR+	rs3826007	15	80263217	T	C	-0.3541	0.04034	0.2209	3.70937e-18	1858	TRUE	reported	igd	0.0398187	76.9684
ebi-a-GCST90001530	Mo MDSC AC	rs9271768	6	32594188	G	A	0.3668	0.03985	0.4372	8.9929e-20	1855	TRUE	reported	igd	0.043678	84.6318
ebi-a-GCST90001530	Mo MDSC AC	rs9270591	6	32561424	T	C	0.4161	0.03887	0.5755	5.45632e-26	1855	TRUE	reported	igd	0.0581821	114.472
ebi-a-GCST90001530	Mo MDSC AC	rs2071473	6	32782605	T	C	-0.2405	0.03772	0.3892	2.298e-10	1855	TRUE	reported	igd	0.0214451	40.6086
ebi-a-GCST90001530	Mo MDSC AC	rs80032720	6	32384933	A	G	-0.4389	0.06992	0.0749	4.314e-10	1855	TRUE	reported	igd	0.0207996	39.3604
ebi-a-GCST90001530	Mo MDSC AC	rs1354106	19	51737991	G	T	-0.4306	0.03825	0.2237	1.71712e-28	1855	TRUE	reported	igd	0.06395	126.595
ebi-a-GCST90001533	Basophil %CD33dim HLA DR- CD66b-	rs7351079	19	51574038	G	A	-0.2756	0.03696	0.2722	1.36994e-13	1857	TRUE	reported	igd	0.0290717	55.5426
ebi-a-GCST90001533	Basophil %CD33dim HLA DR- CD66b-	rs3865444	19	51727962	A	C	-0.5183	0.03788	0.2132	1.14393e-40	1857	TRUE	reported	igd	0.0915832	187.014
ebi-a-GCST90001533	Basophil %CD33dim HLA DR- CD66b-	rs4499342	19	8786913	T	C	0.2541	0.04602	0.1527	3.85398e-08	1857	TRUE	reported	igd	0.0161522	30.4543
ebi-a-GCST90001541	Naive CD4+ %CD4+	rs12712610	2	38897249	G	A	0.1457	0.02548	0.2969	1.17501e-08	3427	TRUE	reported	igd	0.00945109	32.6788
ebi-a-GCST90001541	Naive CD4+ %CD4+	rs9271536	6	32589978	T	A	0.2324	0.03331	0.7798	3.59832e-12	3427	TRUE	reported	igd	0.014005	48.6485
ebi-a-GCST90001541	Naive CD4+ %CD4+	rs113243185	6	32585071	C	G	-0.2104	0.03639	0.1996	8.06102e-09	3427	TRUE	reported	igd	0.00966045	33.4098
ebi-a-GCST90001544	EM CD4+ %T cell	rs113243185	6	32585071	C	G	0.2134	0.03693	0.1996	8.18898e-09	3427	TRUE	reported	igd	0.0096495	33.3716
ebi-a-GCST90001544	EM CD4+ %T cell	rs9267484	6	31505724	T	A	0.2376	0.0419	0.1729	1.547e-08	3427	TRUE	reported	igd	0.00929597	32.1374
ebi-a-GCST90001544	EM CD4+ %T cell	rs9271536	6	32589978	T	A	-0.2368	0.0338	0.7798	2.95393e-12	3427	TRUE	reported	igd	0.0141202	49.0542
ebi-a-GCST90001544	EM CD4+ %T cell	rs2981595	12	10583297	A	G	-0.1686	0.02956	0.8064	1.25701e-08	3427	TRUE	reported	igd	0.00940349	32.5127
ebi-a-GCST90001546	TD CD4+ %CD4+	rs13024840	2	38895920	A	T	0.2065	0.02846	0.2578	4.89215e-13	3427	TRUE	reported	igd	0.0151299	52.6159
ebi-a-GCST90001546	TD CD4+ %CD4+	rs62400929	6	31159546	G	A	0.307	0.04769	0.1087	1.37199e-10	3427	TRUE	reported	igd	0.0119478	41.416
ebi-a-GCST90001546	TD CD4+ %CD4+	rs113243185	6	32585071	C	G	0.2773	0.03632	0.1996	2.87607e-14	3427	TRUE	reported	igd	0.0167251	58.2579
ebi-a-GCST90001546	TD CD4+ %CD4+	rs9271536	6	32589978	T	A	-0.2806	0.03351	0.7798	7.9378e-17	3427	TRUE	reported	igd	0.0200501	70.0766
ebi-a-GCST90001547	TD CD4+ %T cell	rs13024840	2	38895920	A	T	0.2049	0.02827	0.2578	5.22878e-13	3427	TRUE	reported	igd	0.0150977	52.5024
ebi-a-GCST90001547	TD CD4+ %T cell	rs9271536	6	32589978	T	A	-0.291	0.03325	0.7798	3.30065e-18	3427	TRUE	reported	igd	0.0218619	76.5507
ebi-a-GCST90001547	TD CD4+ %T cell	rs113243185	6	32585071	C	G	0.2854	0.03605	0.1996	3.27793e-15	3427	TRUE	reported	igd	0.0179602	62.6389
ebi-a-GCST90001547	TD CD4+ %T cell	rs62400929	6	31159546	G	A	0.3169	0.04734	0.1087	2.55094e-11	3427	TRUE	reported	igd	0.0129072	44.7852
ebi-a-GCST90001547	TD CD4+ %T cell	rs9501107	6	31392047	T	G	0.2185	0.03884	0.1503	1.996e-08	3427	TRUE	reported	igd	0.00915036	31.6294
ebi-a-GCST90001555	EM CD8br %CD8br	rs77634072	1	198026905	T	C	-0.4184	0.07639	0.0196	4.64301e-08	3427	TRUE	reported	igd	0.00867783	29.9817
ebi-a-GCST90001555	EM CD8br %CD8br	rs11896593	2	38925155	C	G	-0.2549	0.02205	0.3707	2.38891e-30	3427	TRUE	reported	igd	0.0375314	133.558
ebi-a-GCST90001555	EM CD8br %CD8br	rs28578699	2	38899155	C	A	-0.16	0.02234	0.3669	9.44496e-13	3427	TRUE	reported	igd	0.0147471	51.2649
ebi-a-GCST90001558	TD CD8br %CD8br	rs79827501	2	38431267	T	G	-0.3142	0.04765	0.0732	4.97279e-11	3427	TRUE	reported	igd	0.0125284	43.4543
ebi-a-GCST90001558	TD CD8br %CD8br	rs7583259	2	38921934	G	C	0.352	0.02426	0.5023	2.38891e-46	3427	TRUE	reported	igd	0.0578759	210.402
ebi-a-GCST90001558	TD CD8br %CD8br	rs6707421	2	38897781	G	A	0.246	0.02696	0.3011	1.20587e-19	3427	TRUE	reported	igd	0.0237187	83.2103
ebi-a-GCST90001560	CD45RA+ CD8br AC	rs11896593	2	38925155	C	G	0.197	0.02252	0.371	3.30598e-18	3395	TRUE	reported	igd	0.0220432	76.4786
ebi-a-GCST90001560	CD45RA+ CD8br AC	rs114968045	6	32666960	C	T	-0.1586	0.02793	0.2996	1.47901e-08	3395	TRUE	reported	igd	0.00940848	32.2262
ebi-a-GCST90001560	CD45RA+ CD8br AC	rs3104369	6	32602482	C	T	0.1747	0.02866	0.7732	1.222e-09	3395	TRUE	reported	igd	0.010826	37.1345
ebi-a-GCST90001562	CD45RA+ CD8br %T cell	rs7583259	2	38921934	G	C	0.2378	0.02213	0.5023	1.63606e-26	3427	TRUE	reported	igd	0.0325953	115.4
ebi-a-GCST90001562	CD45RA+ CD8br %T cell	rs6707421	2	38897781	G	A	0.1592	0.02442	0.3011	8.10588e-11	3427	TRUE	reported	igd	0.0122498	42.4758
ebi-a-GCST90001562	CD45RA+ CD8br %T cell	rs2596459	6	31417540	T	G	0.1499	0.02649	0.5099	1.652e-08	3427	TRUE	reported	igd	0.00925734	32.0026
ebi-a-GCST90001569	EM DN (CD4-CD8-) AC	rs111902980	1	157954450	A	G	0.4732	0.08644	0.0193	4.71498e-08	3395	TRUE	reported	igd	0.00874991	29.9505
ebi-a-GCST90001569	EM DN (CD4-CD8-) AC	rs6710361	2	87047145	A	G	0.177	0.03027	0.1985	5.45205e-09	3395	TRUE	reported	igd	0.0099708	34.1716
ebi-a-GCST90001569	EM DN (CD4-CD8-) AC	rs139249541	6	102294761	G	A	0.3984	0.07064	0.0314	1.84599e-08	3395	TRUE	reported	igd	0.00928213	31.7893
ebi-a-GCST90001569	EM DN (CD4-CD8-) AC	rs9896155	17	33794697	G	A	0.1522	0.02556	0.6739	2.837e-09	3395	TRUE	reported	igd	0.0103361	35.4366
ebi-a-GCST90001570	EM DN (CD4-CD8-) %DN	rs111902980	1	157954450	A	G	0.5134	0.09207	0.0193	2.64899e-08	3427	TRUE	reported	igd	0.00899163	31.0758
ebi-a-GCST90001570	EM DN (CD4-CD8-) %DN	rs6729180	2	38920621	T	C	-0.2034	0.0262	0.3844	1.08993e-14	3427	TRUE	reported	igd	0.0172828	60.2346
ebi-a-GCST90001570	EM DN (CD4-CD8-) %DN	rs116877116	8	135490341	A	G	0.2343	0.04232	0.1008	3.31597e-08	3427	TRUE	reported	igd	0.00886486	30.6337
ebi-a-GCST90001571	EM DN (CD4-CD8-) %T cell	rs34546581	2	87021659	A	G	0.2019	0.03063	0.1923	5.06058e-11	3427	TRUE	reported	igd	0.0125197	43.4235
ebi-a-GCST90001571	EM DN (CD4-CD8-) %T cell	rs13210358	6	102272234	T	C	0.4707	0.07114	0.0312	4.23545e-11	3427	TRUE	reported	igd	0.0126134	43.7529
ebi-a-GCST90001571	EM DN (CD4-CD8-) %T cell	rs113500908	6	100774499	T	C	0.3476	0.05835	0.0449	2.83498e-09	3427	TRUE	reported	igd	0.0102492	35.467
ebi-a-GCST90001572	TD DN (CD4-CD8-) AC	rs6729180	2	38920621	T	C	0.1948	0.026	0.3848	8.39267e-14	3395	TRUE	reported	igd	0.0162656	56.1016
ebi-a-GCST90001572	TD DN (CD4-CD8-) AC	rs17203867	6	32556020	G	T	-0.285	0.0424	0.1837	2.10087e-11	3395	TRUE	reported	igd	0.0131334	45.1546
ebi-a-GCST90001572	TD DN (CD4-CD8-) AC	rs61126090	6	32586382	G	A	-0.2671	0.03751	0.1973	1.30497e-12	3395	TRUE	reported	igd	0.0147155	50.6755
ebi-a-GCST90001574	TD DN (CD4-CD8-) %T cell	rs6755452	2	87035076	G	T	0.1903	0.03241	0.1886	4.74602e-09	3427	TRUE	reported	igd	0.00995997	34.4561
ebi-a-GCST90001574	TD DN (CD4-CD8-) %T cell	rs6729180	2	38920621	T	C	0.202	0.02624	0.3844	1.77501e-14	3427	TRUE	reported	igd	0.0169987	59.2272
ebi-a-GCST90001574	TD DN (CD4-CD8-) %T cell	rs28383283	6	32586383	T	C	-0.2109	0.0345	0.281	1.09099e-09	3427	TRUE	reported	igd	0.0107868	37.3475
ebi-a-GCST90001574	TD DN (CD4-CD8-) %T cell	rs113016235	6	32584977	G	T	-0.2092	0.03717	0.1994	1.97301e-08	3427	TRUE	reported	igd	0.00915858	31.6581
ebi-a-GCST90001574	TD DN (CD4-CD8-) %T cell	rs9269614	6	32545293	G	A	0.2271	0.04024	0.7677	1.81001e-08	3427	TRUE	reported	igd	0.00920845	31.8321
ebi-a-GCST90001580	CD14+ CD16+ monocyte AC	rs71632979	1	161526397	G	A	-0.6399	0.02726	0.2479	1.55597e-113	3629	TRUE	reported	igd	0.131824	550.723
ebi-a-GCST90001580	CD14+ CD16+ monocyte AC	rs71639910	1	161937774	A	G	-0.3061	0.04812	0.0704	2.24698e-10	3629	TRUE	reported	igd	0.0110274	40.4423
ebi-a-GCST90001580	CD14+ CD16+ monocyte AC	rs3829793	1	161194400	G	C	0.1649	0.02672	0.3147	7.587e-10	3629	TRUE	reported	igd	0.010386	38.0653
ebi-a-GCST90001581	CD14- CD16- AC	rs144126567	1	161510516	G	C	0.3274	0.03235	0.1737	9.29394e-24	3629	TRUE	reported	igd	0.0274495	102.369
ebi-a-GCST90001581	CD14- CD16- AC	rs3014270	1	227562378	T	C	-0.2609	0.04641	0.0743	2.044e-08	3629	TRUE	reported	igd	0.00863321	31.5853
ebi-a-GCST90001581	CD14- CD16- AC	rs445	7	92408370	T	C	-0.1786	0.03068	0.1941	6.34805e-09	3629	TRUE	reported	igd	0.00925185	33.8698
ebi-a-GCST90001581	CD14- CD16- AC	rs1800973	12	69744014	A	C	0.3084	0.0448	0.0798	6.7936e-12	3629	TRUE	reported	igd	0.01289	47.3624
ebi-a-GCST90001582	CD14+ CD16- monocyte AC	rs1375493	2	182323766	A	G	0.1517	0.02476	0.3781	9.91791e-10	3629	TRUE	reported	igd	0.010238	37.5172
ebi-a-GCST90001582	CD14+ CD16- monocyte AC	rs445	7	92408370	T	C	-0.1822	0.02999	0.1941	1.36301e-09	3629	TRUE	reported	igd	0.0100684	36.8896
ebi-a-GCST90001582	CD14+ CD16- monocyte AC	rs2418135	9	113901309	A	G	-0.1487	0.02438	0.5236	1.16001e-09	3629	TRUE	reported	igd	0.010147	37.1805
ebi-a-GCST90001585	CD14+ CD16+ monocyte %monocyte	rs71639910	1	161937774	A	G	-0.2863	0.04872	0.0704	4.583e-09	3629	TRUE	reported	igd	0.00942601	34.5135
ebi-a-GCST90001585	CD14+ CD16+ monocyte %monocyte	rs3829793	1	161194400	G	C	0.1677	0.02704	0.3147	6.142e-10	3629	TRUE	reported	igd	0.0104879	38.4427
ebi-a-GCST90001585	CD14+ CD16+ monocyte %monocyte	rs71632979	1	161526397	G	A	-0.7013	0.02722	0.2479	1.40605e-134	3629	TRUE	reported	igd	0.154629	663.425
ebi-a-GCST90001588	T/B	rs12874404	13	108993494	G	A	-0.2201	0.02651	0.3195	1.43186e-16	3653	TRUE	reported	igd	0.0185205	68.8942
ebi-a-GCST90001588	T/B	rs3894193	17	38125346	G	C	-0.1467	0.026	0.467	1.81301e-08	3653	TRUE	reported	igd	0.00863964	31.8182
ebi-a-GCST90001588	T/B	rs9892810	17	2716155	C	T	0.1572	0.02469	0.597	2.18198e-10	3653	TRUE	reported	igd	0.0109754	40.5159
ebi-a-GCST90001596	CD8dim AC	rs139249541	6	102294761	G	A	0.4806	0.07016	0.0316	8.63376e-12	3652	TRUE	reported	igd	0.0126857	46.8976
ebi-a-GCST90001596	CD8dim AC	rs79251210	6	100468602	A	G	0.425	0.06368	0.0379	2.86682e-11	3652	TRUE	reported	igd	0.0120497	44.5178
ebi-a-GCST90001596	CD8dim AC	rs9916629	17	33796260	C	T	0.1339	0.02395	0.5122	2.41102e-08	3652	TRUE	reported	igd	0.00848629	31.2401
ebi-a-GCST90001599	DN (CD4-CD8-) %T cell	rs6755452	2	87035076	G	T	0.2426	0.03049	0.1918	2.32916e-15	3668	TRUE	reported	igd	0.016967	63.2747
ebi-a-GCST90001599	DN (CD4-CD8-) %T cell	rs139249541	6	102294761	G	A	0.4569	0.0704	0.0315	9.72299e-11	3668	TRUE	reported	igd	0.011353	42.0979
ebi-a-GCST90001599	DN (CD4-CD8-) %T cell	rs79251210	6	100468602	A	G	0.3685	0.0638	0.0378	8.3299e-09	3668	TRUE	reported	igd	0.00901306	33.3424
ebi-a-GCST90001609	CD4+ CD8dim AC	rs35290870	2	87023103	C	G	-0.364	0.03114	0.1955	5.05592e-31	3652	TRUE	reported	igd	0.0360647	136.561
ebi-a-GCST90001609	CD4+ CD8dim AC	rs28366280	6	32560262	G	A	0.2152	0.03648	0.2493	3.96397e-09	3652	TRUE	reported	igd	0.00943899	34.7806
ebi-a-GCST90001609	CD4+ CD8dim AC	rs4959028	6	32383138	G	A	0.2258	0.03391	0.23	3.19227e-11	3652	TRUE	reported	igd	0.0119956	44.3154
ebi-a-GCST90001610	CD4+ CD8dim %lymphocyte	rs35290870	2	87023103	C	G	-0.3858	0.03024	0.1948	1.7049e-36	3668	TRUE	reported	igd	0.0424889	162.676
ebi-a-GCST90001610	CD4+ CD8dim %lymphocyte	rs4959028	6	32383138	G	A	0.2877	0.03253	0.2297	1.40702e-18	3668	TRUE	reported	igd	0.0208794	78.1762
ebi-a-GCST90001610	CD4+ CD8dim %lymphocyte	rs9270601	6	32561743	C	G	-0.2598	0.03595	0.795	6.00482e-13	3668	TRUE	reported	igd	0.0140382	52.1968
ebi-a-GCST90001611	CD4+ CD8dim %leukocyte	rs35290870	2	87023103	C	G	-0.3848	0.03036	0.1948	4.76212e-36	3668	TRUE	reported	igd	0.0419587	160.557
ebi-a-GCST90001611	CD4+ CD8dim %leukocyte	rs28366280	6	32560262	G	A	0.2355	0.03527	0.2492	2.81384e-11	3668	TRUE	reported	igd	0.0120087	44.5589
ebi-a-GCST90001611	CD4+ CD8dim %leukocyte	rs4959028	6	32383138	G	A	0.2689	0.0327	0.2297	2.72772e-16	3668	TRUE	reported	igd	0.0181019	67.5848
ebi-a-GCST90001613	DN (CD4-CD8-) %leukocyte	rs6755452	2	87035076	G	T	0.2296	0.03013	0.1918	3.24489e-14	3668	TRUE	reported	igd	0.0155846	58.0375
ebi-a-GCST90001613	DN (CD4-CD8-) %leukocyte	rs79251210	6	100468602	A	G	0.3543	0.06302	0.0378	2.02302e-08	3668	TRUE	reported	igd	0.00854338	31.5899
ebi-a-GCST90001613	DN (CD4-CD8-) %leukocyte	rs139249541	6	102294761	G	A	0.415	0.06958	0.0315	2.69197e-09	3668	TRUE	reported	igd	0.0096052	35.5542
ebi-a-GCST90001613	DN (CD4-CD8-) %leukocyte	rs9896155	17	33794697	G	A	0.1408	0.02517	0.6738	2.38798e-08	3668	TRUE	reported	igd	0.00845902	31.2753
ebi-a-GCST90001618	HLA DR+ T cell AC	rs68174286	6	32503204	T	C	0.3263	0.04522	0.2803	6.52529e-13	3580	TRUE	reported	igd	0.0143357	52.0392
ebi-a-GCST90001618	HLA DR+ T cell AC	rs2181036	9	117649136	C	T	-0.1628	0.02568	0.4168	2.585e-10	3580	TRUE	reported	igd	0.0111016	40.1676
ebi-a-GCST90001618	HLA DR+ T cell AC	rs72779785	16	10569039	G	A	-0.2015	0.03253	0.1635	6.46205e-10	3580	TRUE	reported	igd	0.010604	38.3477
ebi-a-GCST90001618	HLA DR+ T cell AC	rs3087456	16	10970902	A	G	-0.4355	0.02736	0.7659	3.6166e-55	3580	TRUE	reported	igd	0.0660943	253.222
ebi-a-GCST90001618	HLA DR+ T cell AC	rs1084559	16	10825434	A	G	-0.1472	0.02482	0.602	3.323e-09	3580	TRUE	reported	igd	0.00972933	35.1536
ebi-a-GCST90001619	HLA DR+ T cell%T cell	rs3104414	6	32582612	A	G	0.1693	0.0294	0.3813	9.31408e-09	3596	TRUE	reported	igd	0.0091372	33.1419
ebi-a-GCST90001619	HLA DR+ T cell%T cell	rs7032773	9	117645562	T	C	-0.1471	0.02426	0.4182	1.45898e-09	3596	TRUE	reported	igd	0.0101206	36.7453
ebi-a-GCST90001619	HLA DR+ T cell%T cell	rs3087456	16	10970902	A	G	-0.4611	0.02546	0.7661	3.08177e-70	3596	TRUE	reported	igd	0.0835881	327.817
ebi-a-GCST90001619	HLA DR+ T cell%T cell	rs1084560	16	10824872	G	A	-0.1328	0.02309	0.5726	9.71091e-09	3596	TRUE	reported	igd	0.0091149	33.0603
ebi-a-GCST90001620	HLA DR+ T cell%lymphocyte	rs68174286	6	32503204	T	C	0.2699	0.04426	0.2799	1.185e-09	3596	TRUE	reported	igd	0.0102352	37.1656
ebi-a-GCST90001620	HLA DR+ T cell%lymphocyte	rs7032773	9	117645562	T	C	-0.1552	0.0249	0.4182	5.14505e-10	3596	TRUE	reported	igd	0.010688	38.8278
ebi-a-GCST90001620	HLA DR+ T cell%lymphocyte	rs3087456	16	10970902	A	G	-0.4689	0.02616	0.7661	7.09088e-69	3596	TRUE	reported	igd	0.0820163	321.102
ebi-a-GCST90001620	HLA DR+ T cell%lymphocyte	rs62029480	16	10651993	T	C	0.4397	0.07676	0.0236	1.096e-08	3596	TRUE	reported	igd	0.00904229	32.7945
ebi-a-GCST90001620	HLA DR+ T cell%lymphocyte	rs55724950	16	10993712	A	G	-0.2598	0.0468	0.0654	3.046e-08	3596	TRUE	reported	igd	0.00849691	30.7996
ebi-a-GCST90001621	NKT AC	rs75494211	6	101911859	A	G	0.4706	0.07011	0.0328	2.22382e-11	3653	TRUE	reported	igd	0.0121835	45.0304
ebi-a-GCST90001621	NKT AC	rs139249541	6	102294761	G	A	0.4624	0.07284	0.0316	2.44298e-10	3653	TRUE	reported	igd	0.0109114	40.2771
ebi-a-GCST90001621	NKT AC	rs7819099	8	144992862	G	A	0.1387	0.02493	0.5116	2.844e-08	3653	TRUE	reported	igd	0.00840222	30.9365
ebi-a-GCST90001621	NKT AC	rs78268116	11	112705025	T	C	-0.4086	0.03904	0.1096	2.79383e-25	3653	TRUE	reported	igd	0.0291136	109.481
ebi-a-GCST90001621	NKT AC	rs12224032	11	112914680	G	C	0.1721	0.03092	0.2087	2.78099e-08	3653	TRUE	reported	igd	0.00840941	30.9631
ebi-a-GCST90001621	NKT AC	rs9916629	17	33796260	C	T	0.1457	0.02472	0.5123	4.132e-09	3653	TRUE	reported	igd	0.00942024	34.7204
ebi-a-GCST90001622	NKT %T cell	rs115536607	6	101417409	T	C	0.3253	0.05512	0.0545	3.90904e-09	3669	TRUE	reported	igd	0.0094037	34.8107
ebi-a-GCST90001622	NKT %T cell	rs117147408	6	101980039	G	A	0.6063	0.07722	0.0275	5.36661e-15	3669	TRUE	reported	igd	0.0165246	61.6139
ebi-a-GCST90001622	NKT %T cell	rs79251210	6	100468602	A	G	0.4184	0.06614	0.0377	2.828e-10	3669	TRUE	reported	igd	0.0107894	39.9961
ebi-a-GCST90001622	NKT %T cell	rs9488834	6	97889936	A	G	0.3723	0.05934	0.0465	3.91399e-10	3669	TRUE	reported	igd	0.0106147	39.3418
ebi-a-GCST90001622	NKT %T cell	rs7819099	8	144992862	G	A	0.148	0.02495	0.5112	3.24997e-09	3669	TRUE	reported	igd	0.00949925	35.1678
ebi-a-GCST90001622	NKT %T cell	rs77738700	11	112751407	A	G	-0.435	0.03955	0.1067	1.03992e-27	3669	TRUE	reported	igd	0.031919	120.906
ebi-a-GCST90001622	NKT %T cell	rs12224032	11	112914680	G	C	0.1713	0.03097	0.2086	3.41499e-08	3669	TRUE	reported	igd	0.00826948	30.577
ebi-a-GCST90001623	NKT %lymphocyte	rs79251210	6	100468602	A	G	0.4014	0.06656	0.0377	1.789e-09	3669	TRUE	reported	igd	0.00981514	36.3489
ebi-a-GCST90001623	NKT %lymphocyte	rs117147408	6	101980039	G	A	0.5685	0.07776	0.0275	3.23221e-13	3669	TRUE	reported	igd	0.0143588	53.421
ebi-a-GCST90001623	NKT %lymphocyte	rs115536607	6	101417409	T	C	0.3109	0.05547	0.0545	2.24502e-08	3669	TRUE	reported	igd	0.00848936	31.397
ebi-a-GCST90001623	NKT %lymphocyte	rs9488834	6	97889936	A	G	0.3581	0.05971	0.0465	2.20999e-09	3669	TRUE	reported	igd	0.00970801	35.9482
ebi-a-GCST90001623	NKT %lymphocyte	rs7819099	8	144992862	G	A	0.1488	0.0251	0.5112	3.34003e-09	3669	TRUE	reported	igd	0.00948791	35.1254
ebi-a-GCST90001623	NKT %lymphocyte	rs77738700	11	112751407	A	G	-0.4214	0.03983	0.1067	8.64172e-26	3669	TRUE	reported	igd	0.0296053	111.875
ebi-a-GCST90001623	NKT %lymphocyte	rs9912354	17	33805730	T	C	0.1443	0.02505	0.5271	9.10207e-09	3669	TRUE	reported	igd	0.00896312	33.165
ebi-a-GCST90001623	NKT %lymphocyte	rs7218011	17	33773022	G	A	-0.1866	0.03387	0.1634	3.819e-08	3669	TRUE	reported	igd	0.00820478	30.3358
ebi-a-GCST90001627	HLA DR+ CD8br AC	rs9378213	6	32448398	G	T	0.2434	0.03098	0.3061	5.15941e-15	3579	TRUE	reported	igd	0.0169547	61.693
ebi-a-GCST90001627	HLA DR+ CD8br AC	rs2181036	9	117649136	C	T	-0.1446	0.02608	0.4167	3.16599e-08	3579	TRUE	reported	igd	0.00851619	30.7241
ebi-a-GCST90001627	HLA DR+ CD8br AC	rs3087456	16	10970902	A	G	-0.4286	0.0278	0.766	5.57057e-52	3579	TRUE	reported	igd	0.062277	237.559
ebi-a-GCST90001627	HLA DR+ CD8br AC	rs72779785	16	10569039	G	A	-0.2122	0.03296	0.1636	1.358e-10	3579	TRUE	reported	igd	0.0114486	41.4261
ebi-a-GCST90001628	HLA DR+ CD8br %T cell	rs9378213	6	32448398	G	T	0.1984	0.02991	0.3057	3.78704e-11	3595	TRUE	reported	igd	0.0120912	43.9753
ebi-a-GCST90001628	HLA DR+ CD8br %T cell	rs542160	11	107676543	T	C	-0.1295	0.02364	0.5089	4.62402e-08	3595	TRUE	reported	igd	0.00827819	29.9918
ebi-a-GCST90001628	HLA DR+ CD8br %T cell	rs3087456	16	10970902	A	G	-0.4526	0.02659	0.7662	1.46893e-62	3595	TRUE	reported	igd	0.0745816	289.568
ebi-a-GCST90001628	HLA DR+ CD8br %T cell	rs72779785	16	10569039	G	A	-0.1852	0.03176	0.1634	5.96403e-09	3595	TRUE	reported	igd	0.00936987	33.9844
ebi-a-GCST90001629	HLA DR+ CD8br %lymphocyte	rs9378213	6	32448398	G	T	0.2165	0.03031	0.3057	1.10892e-12	3595	TRUE	reported	igd	0.0139935	50.992
ebi-a-GCST90001629	HLA DR+ CD8br %lymphocyte	rs3087456	16	10970902	A	G	-0.4525	0.027	0.7662	9.22784e-61	3595	TRUE	reported	igd	0.072467	280.717
ebi-a-GCST90001629	HLA DR+ CD8br %lymphocyte	rs72779785	16	10569039	G	A	-0.1929	0.03221	0.1634	2.311e-09	3595	TRUE	reported	igd	0.00987809	35.8461
ebi-a-GCST90001633	CD8dim NKT AC	rs79251210	6	100468602	A	G	0.5556	0.0646	0.0379	1.15691e-17	3652	TRUE	reported	igd	0.0198527	73.9301
ebi-a-GCST90001633	CD8dim NKT AC	rs9488834	6	97889936	A	G	0.3428	0.05826	0.0465	4.39602e-09	3652	TRUE	reported	igd	0.00939101	34.6021
ebi-a-GCST90001633	CD8dim NKT AC	rs117147408	6	101980039	G	A	0.6679	0.0755	0.0277	1.37911e-18	3652	TRUE	reported	igd	0.0209793	78.2152
ebi-a-GCST90001633	CD8dim NKT AC	rs115536607	6	101417409	T	C	0.3487	0.05419	0.0548	1.39601e-10	3652	TRUE	reported	igd	0.0112108	41.3835
ebi-a-GCST90001633	CD8dim NKT AC	rs77738700	11	112751407	A	G	-0.3231	0.03929	0.1069	2.69215e-16	3652	TRUE	reported	igd	0.0181807	67.5884
ebi-a-GCST90001633	CD8dim NKT AC	rs9916257	17	33797371	T	G	0.1472	0.02455	0.5685	2.201e-09	3652	TRUE	reported	igd	0.00974827	35.9314
ebi-a-GCST90001634	CD8dim NKT %T cell	rs117147408	6	101980039	G	A	0.7354	0.07599	0.0275	6.79047e-22	3668	TRUE	reported	igd	0.0248975	93.6047
ebi-a-GCST90001634	CD8dim NKT %T cell	rs115536607	6	101417409	T	C	0.3978	0.05455	0.0545	3.72907e-13	3668	TRUE	reported	igd	0.0142909	53.15
ebi-a-GCST90001634	CD8dim NKT %T cell	rs79251210	6	100468602	A	G	0.5985	0.06505	0.0378	5.80898e-20	3668	TRUE	reported	igd	0.0225577	84.6052
ebi-a-GCST90001634	CD8dim NKT %T cell	rs9488834	6	97889936	A	G	0.352	0.05867	0.0465	2.169e-09	3668	TRUE	reported	igd	0.00971813	35.9763
ebi-a-GCST90001634	CD8dim NKT %T cell	rs11544989	8	145057868	G	A	0.1399	0.02533	0.6125	3.55697e-08	3668	TRUE	reported	igd	0.00824781	30.4879
ebi-a-GCST90001634	CD8dim NKT %T cell	rs77738700	11	112751407	A	G	-0.3265	0.03954	0.1067	2.05779e-16	3668	TRUE	reported	igd	0.0182501	68.1485
ebi-a-GCST90001635	CD8dim NKT %lymphocyte	rs9488834	6	97889936	A	G	0.3457	0.05842	0.0465	3.57298e-09	3668	TRUE	reported	igd	0.00945627	34.9976
ebi-a-GCST90001635	CD8dim NKT %lymphocyte	rs117147408	6	101980039	G	A	0.7078	0.07572	0.0275	1.50591e-20	3668	TRUE	reported	igd	0.0232673	87.3299
ebi-a-GCST90001635	CD8dim NKT %lymphocyte	rs79251210	6	100468602	A	G	0.5857	0.06479	0.0378	2.47002e-19	3668	TRUE	reported	igd	0.0217939	81.6766
ebi-a-GCST90001635	CD8dim NKT %lymphocyte	rs115536607	6	101417409	T	C	0.3865	0.05433	0.0545	1.34896e-12	3668	TRUE	reported	igd	0.0136094	50.5805
ebi-a-GCST90001635	CD8dim NKT %lymphocyte	rs11544989	8	145057868	G	A	0.1407	0.02521	0.6125	2.551e-08	3668	TRUE	reported	igd	0.00842055	31.1319
ebi-a-GCST90001635	CD8dim NKT %lymphocyte	rs77738700	11	112751407	A	G	-0.3205	0.03937	0.1067	5.3765e-16	3668	TRUE	reported	igd	0.0177468	66.2351
ebi-a-GCST90001635	CD8dim NKT %lymphocyte	rs9916257	17	33797371	T	G	0.1437	0.02463	0.5684	5.79202e-09	3668	TRUE	reported	igd	0.00919483	34.0211
ebi-a-GCST90001637	DN (CD4-CD8-) NKT %T cell	rs34613828	2	87022759	T	A	0.2238	0.03107	0.1945	7.12033e-13	3668	TRUE	reported	igd	0.0139479	51.8562
ebi-a-GCST90001637	DN (CD4-CD8-) NKT %T cell	rs115536607	6	101417409	T	C	0.3694	0.05436	0.0545	1.25314e-11	3668	TRUE	reported	igd	0.0124329	46.1528
ebi-a-GCST90001637	DN (CD4-CD8-) NKT %T cell	rs117147408	6	101980039	G	A	0.7037	0.07581	0.0275	2.75486e-20	3668	TRUE	reported	igd	0.0229514	86.1163
ebi-a-GCST90001637	DN (CD4-CD8-) NKT %T cell	rs79251210	6	100468602	A	G	0.564	0.06488	0.0378	5.29054e-18	3668	TRUE	reported	igd	0.020186	75.5266
ebi-a-GCST90001637	DN (CD4-CD8-) NKT %T cell	rs9488834	6	97889936	A	G	0.3806	0.05843	0.0465	8.37529e-11	3668	TRUE	reported	igd	0.0114351	42.4062
ebi-a-GCST90001637	DN (CD4-CD8-) NKT %T cell	rs77738700	11	112751407	A	G	-0.3832	0.0392	0.1067	2.67979e-22	3668	TRUE	reported	igd	0.025391	95.5085
ebi-a-GCST90001638	DN (CD4-CD8-) NKT %lymphocyte	rs34613828	2	87022759	T	A	0.2167	0.03095	0.1945	3.04229e-12	3668	TRUE	reported	igd	0.0131887	48.9959
ebi-a-GCST90001638	DN (CD4-CD8-) NKT %lymphocyte	rs9488834	6	97889936	A	G	0.3698	0.05821	0.0465	2.386e-10	3668	TRUE	reported	igd	0.0108832	40.3368
ebi-a-GCST90001638	DN (CD4-CD8-) NKT %lymphocyte	rs79251210	6	100468602	A	G	0.5505	0.06465	0.0378	2.39276e-17	3668	TRUE	reported	igd	0.0193842	72.4671
ebi-a-GCST90001638	DN (CD4-CD8-) NKT %lymphocyte	rs115536607	6	101417409	T	C	0.3576	0.05416	0.0545	4.63554e-11	3668	TRUE	reported	igd	0.0117457	43.5713
ebi-a-GCST90001638	DN (CD4-CD8-) NKT %lymphocyte	rs117147408	6	101980039	G	A	0.675	0.07557	0.0275	6.50429e-19	3668	TRUE	reported	igd	0.021288	79.7392
ebi-a-GCST90001638	DN (CD4-CD8-) NKT %lymphocyte	rs77738700	11	112751407	A	G	-0.3774	0.03905	0.1067	7.84513e-22	3668	TRUE	reported	igd	0.024832	93.3523
ebi-a-GCST90001638	DN (CD4-CD8-) NKT %lymphocyte	rs9916629	17	33796260	C	T	0.1378	0.02431	0.5123	1.54e-08	3668	TRUE	reported	igd	0.00868383	32.1138
ebi-a-GCST90001645	NK AC	rs183053322	1	25076059	T	C	-0.3926	0.06648	0.0356	3.83001e-09	3653	TRUE	reported	igd	0.00945676	34.8563
ebi-a-GCST90001645	NK AC	rs7216096	17	33772954	A	G	0.2022	0.03265	0.1622	6.55104e-10	3653	TRUE	reported	igd	0.0103899	38.3317
ebi-a-GCST90001645	NK AC	rs9916257	17	33797371	T	G	-0.2005	0.02398	0.5686	8.82064e-17	3653	TRUE	reported	igd	0.0187779	69.8703
ebi-a-GCST90001646	NK %CD3- lymphocyte	rs183053322	1	25076059	T	C	-0.4163	0.06609	0.0354	3.35097e-10	3669	TRUE	reported	igd	0.0106985	39.6556
ebi-a-GCST90001646	NK %CD3- lymphocyte	rs12874404	13	108993494	G	A	-0.1456	0.02572	0.319	1.60398e-08	3669	TRUE	reported	igd	0.00865877	32.029
ebi-a-GCST90001646	NK %CD3- lymphocyte	rs9916257	17	33797371	T	G	-0.1909	0.02375	0.5685	1.21088e-15	3669	TRUE	reported	igd	0.0173044	64.5725
ebi-a-GCST90001646	NK %CD3- lymphocyte	rs7218011	17	33773022	G	A	0.1822	0.03225	0.1634	1.741e-08	3669	TRUE	reported	igd	0.00862438	31.9007
ebi-a-GCST90001647	NK %lymphocyte	rs183053322	1	25076059	T	C	-0.408	0.06431	0.0354	2.51299e-10	3669	TRUE	reported	igd	0.0108512	40.2278
ebi-a-GCST90001647	NK %lymphocyte	rs10512469	17	33770802	T	C	0.249	0.03122	0.1639	1.97606e-15	3669	TRUE	reported	igd	0.017042	63.5764
ebi-a-GCST90001647	NK %lymphocyte	rs9916257	17	33797371	T	G	-0.2323	0.02306	0.5685	1.51391e-23	3669	TRUE	reported	igd	0.0269143	101.425
ebi-a-GCST90001648	HLA DR+ NK AC	rs71639910	1	161937774	A	G	-0.3019	0.04947	0.0686	1.153e-09	3580	TRUE	reported	igd	0.0102959	37.222
ebi-a-GCST90001648	HLA DR+ NK AC	rs115805162	1	161410253	T	C	0.2631	0.03144	0.2074	8.31764e-17	3580	TRUE	reported	igd	0.0191858	69.9897
ebi-a-GCST90001648	HLA DR+ NK AC	rs71632989	1	161533055	G	T	-0.6984	0.02689	0.2473	2.05116e-136	3580	TRUE	reported	igd	0.158552	674.193
ebi-a-GCST90001648	HLA DR+ NK AC	rs8025803	15	80260273	T	A	-0.2666	0.03341	0.1786	1.98701e-15	3580	TRUE	reported	igd	0.0174754	63.6392
ebi-a-GCST90001649	HLA DR+ NK %NK	rs509749	1	160793560	G	A	-0.1543	0.02638	0.4066	5.41302e-09	3596	TRUE	reported	igd	0.00942432	34.1933
ebi-a-GCST90001649	HLA DR+ NK %NK	rs115805162	1	161410253	T	C	0.2582	0.03216	0.2076	1.32008e-15	3596	TRUE	reported	igd	0.0176094	64.4227
ebi-a-GCST90001649	HLA DR+ NK %NK	rs3933769	1	161559327	G	A	0.1574	0.02744	0.6143	1.04299e-08	3596	TRUE	reported	igd	0.00906705	32.8851
ebi-a-GCST90001649	HLA DR+ NK %NK	rs865239	1	156896164	G	A	-0.1371	0.02509	0.5004	4.96604e-08	3596	TRUE	reported	igd	0.00823498	29.8423
ebi-a-GCST90001649	HLA DR+ NK %NK	rs71632989	1	161533055	G	T	-0.6848	0.02772	0.2474	1.30317e-124	3596	TRUE	reported	igd	0.145091	609.957
ebi-a-GCST90001649	HLA DR+ NK %NK	rs7180804	15	80259074	A	G	-0.2525	0.03019	0.2162	8.73575e-17	3596	TRUE	reported	igd	0.0190814	69.9125
ebi-a-GCST90001649	HLA DR+ NK %NK	rs9916257	17	33797371	T	G	0.1457	0.02506	0.5698	6.72094e-09	3596	TRUE	reported	igd	0.00931266	33.7843
ebi-a-GCST90001650	HLA DR+ NK %CD3- lymphocyte	rs115805162	1	161410253	T	C	0.2697	0.0315	0.2076	1.62218e-17	3596	TRUE	reported	igd	0.0199782	73.2654
ebi-a-GCST90001650	HLA DR+ NK %CD3- lymphocyte	rs71632979	1	161526397	G	A	-0.7124	0.02686	0.2474	9.977e-142	3596	TRUE	reported	igd	0.163615	703.063
ebi-a-GCST90001650	HLA DR+ NK %CD3- lymphocyte	rs509749	1	160793560	G	A	-0.1613	0.02585	0.4066	4.80098e-10	3596	TRUE	reported	igd	0.0107115	38.914
ebi-a-GCST90001650	HLA DR+ NK %CD3- lymphocyte	rs3933769	1	161559327	G	A	0.1562	0.0269	0.6143	6.86705e-09	3596	TRUE	reported	igd	0.00928934	33.6989
ebi-a-GCST90001650	HLA DR+ NK %CD3- lymphocyte	rs8025803	15	80260273	T	A	-0.2729	0.0334	0.1783	4.21697e-16	3596	TRUE	reported	igd	0.0182266	66.7225
ebi-a-GCST90001658	CD39+ CD4+ %T cell	rs145557266	10	95850055	G	A	0.6746	0.08639	0.0211	7.60677e-15	3440	TRUE	reported	igd	0.0174171	60.9415
ebi-a-GCST90001658	CD39+ CD4+ %T cell	rs4918960	10	97472570	A	T	-0.9175	0.01908	0.4863	1e-200	3440	TRUE	reported	igd	0.401985	2311.02
ebi-a-GCST90001658	CD39+ CD4+ %T cell	rs12778797	10	96998688	C	T	0.2592	0.02544	0.3836	4.74898e-24	3440	TRUE	reported	igd	0.0292931	103.749
ebi-a-GCST90001658	CD39+ CD4+ %T cell	rs61886297	10	95830221	A	G	0.4814	0.08593	0.0212	2.28702e-08	3440	TRUE	reported	igd	0.00904107	31.3668
ebi-a-GCST90001658	CD39+ CD4+ %T cell	rs10882701	10	97741071	C	A	-0.3969	0.02378	0.5141	3.17322e-60	3440	TRUE	reported	igd	0.0749139	278.411
ebi-a-GCST90001658	CD39+ CD4+ %T cell	rs1410600	10	97070694	T	C	-0.2419	0.0251	0.4068	1.05609e-21	3440	TRUE	reported	igd	0.0262903	92.8264
ebi-a-GCST90001658	CD39+ CD4+ %T cell	rs114844216	10	98158952	C	T	0.6181	0.05724	0.0464	9.2683e-27	3440	TRUE	reported	igd	0.0327856	116.537
ebi-a-GCST90001659	CD39+ CD4+ %CD4+	rs10882701	10	97741071	C	A	-0.3997	0.02377	0.5141	4.54255e-61	3440	TRUE	reported	igd	0.0759531	282.59
ebi-a-GCST90001659	CD39+ CD4+ %CD4+	rs114844216	10	98158952	C	T	0.6597	0.05711	0.0464	2.61698e-30	3440	TRUE	reported	igd	0.0373407	133.357
ebi-a-GCST90001659	CD39+ CD4+ %CD4+	rs145557266	10	95850055	G	A	0.7452	0.08624	0.0211	8.40427e-18	3440	TRUE	reported	igd	0.0212444	74.6235
ebi-a-GCST90001659	CD39+ CD4+ %CD4+	rs12778797	10	96998688	C	T	0.2506	0.02546	0.3836	1.45613e-22	3440	TRUE	reported	igd	0.0273921	96.8262
ebi-a-GCST90001659	CD39+ CD4+ %CD4+	rs1410600	10	97070694	T	C	-0.2459	0.02509	0.4068	2.17721e-22	3440	TRUE	reported	igd	0.0271642	95.9982
ebi-a-GCST90001659	CD39+ CD4+ %CD4+	rs4918960	10	97472570	A	T	-0.9258	0.01897	0.4863	1e-200	3440	TRUE	reported	igd	0.409114	2380.38
ebi-a-GCST90001660	CD39+ CD4+ AC	rs10882701	10	97741071	C	A	-0.4118	0.0249	0.5139	3.85301e-59	3408	TRUE	reported	igd	0.074293	273.35
ebi-a-GCST90001660	CD39+ CD4+ AC	rs114844216	10	98158952	C	T	0.6311	0.06024	0.0459	2.66011e-25	3408	TRUE	reported	igd	0.0312004	109.691
ebi-a-GCST90001660	CD39+ CD4+ AC	rs4918960	10	97472570	A	T	-0.9198	0.02052	0.4862	1e-200	3408	TRUE	reported	igd	0.370898	2008.06
ebi-a-GCST90001660	CD39+ CD4+ AC	rs1002938	10	99461284	T	A	-0.275	0.04897	0.0776	2.123e-08	3408	TRUE	reported	igd	0.00916865	31.5174
ebi-a-GCST90001660	CD39+ CD4+ AC	rs12778797	10	96998688	C	T	0.2544	0.02672	0.3841	3.11674e-21	3408	TRUE	reported	igd	0.0259096	90.5954
ebi-a-GCST90001660	CD39+ CD4+ AC	rs145557266	10	95850055	G	A	0.7936	0.09034	0.021	2.4581e-18	3408	TRUE	reported	igd	0.0221421	77.1238
ebi-a-GCST90001660	CD39+ CD4+ AC	rs1410600	10	97070694	T	C	-0.2402	0.02632	0.4073	1.19812e-19	3408	TRUE	reported	igd	0.0238555	83.2376
ebi-a-GCST90001661	CD28- CD8dim %T cell	rs12986962	2	111808558	G	A	-0.1604	0.02829	0.2827	1.54099e-08	3440	TRUE	reported	igd	0.00925859	32.1285
ebi-a-GCST90001661	CD28- CD8dim %T cell	rs117147408	6	101980039	G	A	0.4819	0.07946	0.0273	1.46599e-09	3440	TRUE	reported	igd	0.0105789	36.759
ebi-a-GCST90001661	CD28- CD8dim %T cell	rs4796089	17	33814758	C	T	-0.2225	0.0377	0.1343	3.91201e-09	3440	TRUE	reported	igd	0.0100241	34.8117
ebi-a-GCST90001664	CD28+ CD45RA+ CD8dim %T cell	rs77745909	1	198272712	G	A	0.754	0.1088	0.0119	4.93515e-12	3440	TRUE	reported	igd	0.0137691	47.999
ebi-a-GCST90001664	CD28+ CD45RA+ CD8dim %T cell	rs12712610	2	38897249	G	A	0.1724	0.02569	0.2977	2.273e-11	3440	TRUE	reported	igd	0.0129223	45.0084
ebi-a-GCST90001664	CD28+ CD45RA+ CD8dim %T cell	rs4832054	2	87058580	A	G	0.1726	0.02712	0.243	2.208e-10	3440	TRUE	reported	igd	0.0116375	40.4809
ebi-a-GCST90001664	CD28+ CD45RA+ CD8dim %T cell	rs7583259	2	38921934	G	C	0.1951	0.02331	0.502	8.40814e-17	3440	TRUE	reported	igd	0.019958	70.0128
ebi-a-GCST90001664	CD28+ CD45RA+ CD8dim %T cell	rs79827501	2	38431267	T	G	-0.267	0.04503	0.0731	3.34103e-09	3440	TRUE	reported	igd	0.0101168	35.1371
ebi-a-GCST90001665	CD28+ CD45RA+ CD8dim %CD8dim	rs77745909	1	198272712	G	A	0.6943	0.1157	0.0119	2.17e-09	3440	TRUE	reported	igd	0.0103597	35.9894
ebi-a-GCST90001665	CD28+ CD45RA+ CD8dim %CD8dim	rs2367376	2	87009742	C	T	0.1716	0.02881	0.2464	2.84603e-09	3440	TRUE	reported	igd	0.0102078	35.4565
ebi-a-GCST90001665	CD28+ CD45RA+ CD8dim %CD8dim	rs7583259	2	38921934	G	C	0.1741	0.02479	0.502	2.60916e-12	3440	TRUE	reported	igd	0.0141352	49.2938
ebi-a-GCST90001665	CD28+ CD45RA+ CD8dim %CD8dim	rs12712610	2	38897249	G	A	0.1611	0.02726	0.2977	3.79603e-09	3440	TRUE	reported	igd	0.0100506	34.9049
ebi-a-GCST90001666	CD28+ CD45RA+ CD8dim AC	rs77745909	1	198272712	G	A	0.654	0.1033	0.012	2.79698e-10	3408	TRUE	reported	igd	0.0116246	40.059
ebi-a-GCST90001666	CD28+ CD45RA+ CD8dim AC	rs12712610	2	38897249	G	A	0.1631	0.02442	0.2974	2.82293e-11	3408	TRUE	reported	igd	0.0129202	44.5822
ebi-a-GCST90001666	CD28+ CD45RA+ CD8dim AC	rs61038907	2	87061070	A	C	0.1398	0.02509	0.2664	2.72101e-08	3408	TRUE	reported	igd	0.00902766	31.0283
ebi-a-GCST90001666	CD28+ CD45RA+ CD8dim AC	rs7583259	2	38921934	G	C	0.1794	0.02218	0.5021	8.33681e-16	3408	TRUE	reported	igd	0.0188349	65.3833
ebi-a-GCST90001670	CD39+ CD8br %T cell	rs11818051	10	97972294	T	C	0.6769	0.07397	0.0317	9.34545e-20	3440	TRUE	reported	igd	0.0237648	83.6922
ebi-a-GCST90001670	CD39+ CD8br %T cell	rs12778618	10	95633120	C	T	0.8332	0.06081	0.0462	1.22687e-41	3440	TRUE	reported	igd	0.0517503	187.627
ebi-a-GCST90001670	CD39+ CD8br %T cell	rs72812685	10	95845989	A	G	0.6459	0.05873	0.0483	1.13188e-27	3440	TRUE	reported	igd	0.033966	120.881
ebi-a-GCST90001670	CD39+ CD8br %T cell	rs12777195	10	96998743	G	A	0.2205	0.0273	0.3594	9.09704e-16	3440	TRUE	reported	igd	0.0186112	65.1988
ebi-a-GCST90001670	CD39+ CD8br %T cell	rs111534725	10	98139264	T	G	0.7307	0.06471	0.041	4.66445e-29	3440	TRUE	reported	igd	0.0357413	127.433
ebi-a-GCST90001670	CD39+ CD8br %T cell	rs17111341	10	97881031	C	T	0.6237	0.0518	0.0667	9.80167e-33	3440	TRUE	reported	igd	0.0404395	144.89
ebi-a-GCST90001670	CD39+ CD8br %T cell	rs4918960	10	97472570	A	T	-0.915	0.02037	0.4863	1e-200	3440	TRUE	reported	igd	0.3697	2016.54
ebi-a-GCST90001671	CD39+ CD8br %CD8br	rs72812685	10	95845989	A	G	0.6238	0.05887	0.0483	7.75354e-26	3440	TRUE	reported	igd	0.0316079	112.215
ebi-a-GCST90001671	CD39+ CD8br %CD8br	rs4918960	10	97472570	A	T	-0.9043	0.02058	0.4863	1e-200	3440	TRUE	reported	igd	0.359498	1929.66
ebi-a-GCST90001671	CD39+ CD8br %CD8br	rs12778618	10	95633120	C	T	0.8186	0.06103	0.0462	5.06524e-40	3440	TRUE	reported	igd	0.0497003	179.806
ebi-a-GCST90001671	CD39+ CD8br %CD8br	rs2901833	10	96998591	A	G	0.2205	0.02662	0.383	1.73301e-16	3440	TRUE	reported	igd	0.0195554	68.5723
ebi-a-GCST90001671	CD39+ CD8br %CD8br	rs111534725	10	98139264	T	G	0.7675	0.06467	0.041	7.27445e-32	3440	TRUE	reported	igd	0.0393337	140.766
ebi-a-GCST90001671	CD39+ CD8br %CD8br	rs146426185	10	99452494	C	A	-0.3008	0.05314	0.0635	1.639e-08	3440	TRUE	reported	igd	0.00922843	32.0229
ebi-a-GCST90001671	CD39+ CD8br %CD8br	rs17111341	10	97881031	C	T	0.6402	0.05184	0.0667	2.58881e-34	3440	TRUE	reported	igd	0.0424525	152.422
ebi-a-GCST90001671	CD39+ CD8br %CD8br	rs11818051	10	97972294	T	C	0.6977	0.07403	0.0317	7.7464e-21	3440	TRUE	reported	igd	0.0251705	88.7706
ebi-a-GCST90001672	CD39+ CD8br AC	rs12778797	10	96998688	C	T	0.2118	0.0271	0.3841	7.19283e-15	3408	TRUE	reported	igd	0.0176075	61.0462
ebi-a-GCST90001672	CD39+ CD8br AC	rs72812685	10	95845989	A	G	0.6785	0.05954	0.0481	1.48594e-29	3408	TRUE	reported	igd	0.0367063	129.786
ebi-a-GCST90001672	CD39+ CD8br AC	rs111534725	10	98139264	T	G	0.7282	0.06583	0.0409	5.68853e-28	3408	TRUE	reported	igd	0.0346604	122.292
ebi-a-GCST90001672	CD39+ CD8br AC	rs4918960	10	97472570	A	T	-0.9143	0.02091	0.4862	1e-200	3408	TRUE	reported	igd	0.359389	1910.8
ebi-a-GCST90001672	CD39+ CD8br AC	rs12778618	10	95633120	C	T	0.8528	0.06178	0.0461	3.22701e-42	3408	TRUE	reported	igd	0.0529507	190.434
ebi-a-GCST90001672	CD39+ CD8br AC	rs11818051	10	97972294	T	C	0.7156	0.07506	0.0317	2.78676e-21	3408	TRUE	reported	igd	0.0259772	90.8382
ebi-a-GCST90001672	CD39+ CD8br AC	rs17111341	10	97881031	C	T	0.6424	0.05263	0.0668	1.4471e-33	3408	TRUE	reported	igd	0.0418854	148.898
ebi-a-GCST90001681	CD25++ CD8br AC	rs72915529	2	54970478	A	G	-0.7013	0.1277	0.0102	4.27396e-08	3130	TRUE	reported	igd	0.0095437	30.1403
ebi-a-GCST90001681	CD25++ CD8br AC	rs2875404	3	76674553	T	C	-0.1537	0.02772	0.657	3.159e-08	3130	TRUE	reported	igd	0.00972684	30.7244
ebi-a-GCST90001681	CD25++ CD8br AC	rs1403755	18	30263492	T	C	0.2696	0.04674	0.0864	8.818e-09	3130	TRUE	reported	igd	0.0105178	33.2495
ebi-a-GCST90001686	CD28- CD8br %CD8br	rs7728865	5	59819941	A	G	-0.2169	0.03774	0.1019	9.94604e-09	3440	TRUE	reported	igd	0.00951057	33.0113
ebi-a-GCST90001686	CD28- CD8br %CD8br	rs6904669	6	31192796	G	A	-0.1458	0.02634	0.6414	3.33903e-08	3440	TRUE	reported	igd	0.00882824	30.6218
ebi-a-GCST90001686	CD28- CD8br %CD8br	rs4796089	17	33814758	C	T	-0.2034	0.03346	0.1343	1.35301e-09	3440	TRUE	reported	igd	0.010628	36.9315
ebi-a-GCST90001687	CD28- CD8br AC	rs36058358	6	32636282	A	G	-0.22	0.03784	0.2229	6.67898e-09	3408	TRUE	reported	igd	0.00982103	33.7822
ebi-a-GCST90001687	CD28- CD8br AC	rs3130685	6	31206206	T	C	0.1894	0.02987	0.3439	2.56401e-10	3408	TRUE	reported	igd	0.0116599	40.1823
ebi-a-GCST90001687	CD28- CD8br AC	rs4796089	17	33814758	C	T	-0.2103	0.03733	0.1339	1.89998e-08	3408	TRUE	reported	igd	0.00922651	31.7181
ebi-a-GCST90001690	CD28+ CD45RA+ CD8br AC	rs11896593	2	38925155	C	G	0.1051	0.01838	0.3706	1.16799e-08	3408	TRUE	reported	igd	0.00950316	32.6783
ebi-a-GCST90001690	CD28+ CD45RA+ CD8br AC	rs3131627	6	31415065	G	A	0.1259	0.021	0.5109	2.26501e-09	3408	TRUE	reported	igd	0.0104365	35.9218
ebi-a-GCST90001690	CD28+ CD45RA+ CD8br AC	rs12901644	15	36456429	T	C	-0.1685	0.03056	0.0929	3.80303e-08	3408	TRUE	reported	igd	0.00884172	30.3835
ebi-a-GCST90001691	CD28+ CD45RA- CD8br %T cell	rs77745909	1	198272712	G	A	-0.8023	0.1182	0.0119	1.3499e-11	3440	TRUE	reported	igd	0.0132161	46.0454
ebi-a-GCST90001691	CD28+ CD45RA- CD8br %T cell	rs11589644	1	199808849	T	C	-0.7636	0.1177	0.0121	1.00399e-10	3440	TRUE	reported	igd	0.0120876	42.0655
ebi-a-GCST90001691	CD28+ CD45RA- CD8br %T cell	rs60220946	1	193505625	T	C	-0.5154	0.0867	0.0212	3.039e-09	3440	TRUE	reported	igd	0.0101684	35.3182
ebi-a-GCST90001692	CD28+ CD45RA- CD8br %CD8br	rs77745909	1	198272712	G	A	-0.8233	0.1169	0.0119	2.25424e-12	3440	TRUE	reported	igd	0.0142138	49.5718
ebi-a-GCST90001692	CD28+ CD45RA- CD8br %CD8br	rs4368632	4	78946913	C	G	0.1446	0.0259	0.623	2.57798e-08	3440	TRUE	reported	igd	0.00897969	31.1519
ebi-a-GCST90001692	CD28+ CD45RA- CD8br %CD8br	rs1051488	6	31322911	T	C	0.2395	0.03338	0.7693	8.82064e-13	3440	TRUE	reported	igd	0.0147445	51.45
ebi-a-GCST90001692	CD28+ CD45RA- CD8br %CD8br	rs9271513	6	32589523	G	C	-0.2338	0.03453	0.7833	1.48184e-11	3440	TRUE	reported	igd	0.0131519	45.8188
ebi-a-GCST90001694	CD28- DN (CD4-CD8-) %T cell	rs6755452	2	87035076	G	T	0.2159	0.03275	0.189	5.00495e-11	3440	TRUE	reported	igd	0.0124759	43.434
ebi-a-GCST90001694	CD28- DN (CD4-CD8-) %T cell	rs139249541	6	102294761	G	A	0.4291	0.07557	0.0312	1.477e-08	3440	TRUE	reported	igd	0.00928556	32.223
ebi-a-GCST90001694	CD28- DN (CD4-CD8-) %T cell	rs9896155	17	33794697	G	A	0.1701	0.02733	0.6741	5.51303e-10	3440	TRUE	reported	igd	0.0111354	38.7148
ebi-a-GCST90001695	CD45RA- CD28- CD8br AC	rs58905133	2	38887964	G	A	20.08	2.814	0.3526	1.17788e-12	3408	TRUE	reported	igd	0.0147211	50.889
ebi-a-GCST90001695	CD45RA- CD28- CD8br AC	rs148799115	4	45244488	C	A	55.39	9.959	0.0175	2.869e-08	3408	TRUE	reported	igd	0.00899513	30.9155
ebi-a-GCST90001695	CD45RA- CD28- CD8br AC	rs78939697	6	67374008	C	A	74.28	11.52	0.0125	1.287e-10	3408	TRUE	reported	igd	0.0120524	41.5512
ebi-a-GCST90001695	CD45RA- CD28- CD8br AC	rs17212021	6	32637474	C	T	-22.92	4.094	0.2372	2.31201e-08	3408	TRUE	reported	igd	0.00911293	31.3241
ebi-a-GCST90001695	CD45RA- CD28- CD8br AC	rs130071	6	31116210	A	G	22.81	3.563	0.2188	1.74401e-10	3408	TRUE	reported	igd	0.011883	40.9604
ebi-a-GCST90001695	CD45RA- CD28- CD8br AC	rs115485721	6	65783601	A	T	69.53	11.54	0.0139	1.86801e-09	3408	TRUE	reported	igd	0.0105398	36.2809
ebi-a-GCST90001695	CD45RA- CD28- CD8br AC	rs139457426	12	47679643	T	C	71.36	10.98	0.0147	9.2406e-11	3408	TRUE	reported	igd	0.0122421	42.2134
ebi-a-GCST90001695	CD45RA- CD28- CD8br AC	rs34961617	12	59071731	G	A	60.38	11.03	0.0151	4.69505e-08	3408	TRUE	reported	igd	0.00871633	29.9489
ebi-a-GCST90001695	CD45RA- CD28- CD8br AC	rs150383571	14	43151367	C	T	61.29	11.2	0.0141	4.77101e-08	3408	TRUE	reported	igd	0.00871052	29.9287
ebi-a-GCST90001696	CD45RA- CD28- CD8br %CD8br	rs450175	2	38400812	C	A	-1.704	0.3071	0.541	3.08099e-08	3425	TRUE	reported	igd	0.00890907	30.7699
ebi-a-GCST90001696	CD45RA- CD28- CD8br %CD8br	rs58905133	2	38887964	G	A	3.541	0.3183	0.3523	2.90603e-28	3425	TRUE	reported	igd	0.034874	123.687
ebi-a-GCST90001696	CD45RA- CD28- CD8br %CD8br	rs130071	6	31116210	A	G	2.545	0.4129	0.2185	7.92793e-10	3425	TRUE	reported	igd	0.0109707	37.9693
ebi-a-GCST90001696	CD45RA- CD28- CD8br %CD8br	rs17212021	6	32637474	C	T	-2.715	0.473	0.2372	1.033e-08	3425	TRUE	reported	igd	0.00952794	32.9279
ebi-a-GCST90001696	CD45RA- CD28- CD8br %CD8br	rs1736913	6	29704400	C	T	2.095	0.3672	0.6474	1.26101e-08	3425	TRUE	reported	igd	0.00941443	32.5319
ebi-a-GCST90001698	CD45RA+ CD28- CD8br AC	rs1556555	1	242844071	T	C	-72.94	12.7	0.9795	1.017e-08	3408	TRUE	reported	igd	0.00958608	32.9662
ebi-a-GCST90001698	CD45RA+ CD28- CD8br AC	rs4908331	1	100072380	T	C	70.72	12.63	0.0205	2.29901e-08	3408	TRUE	reported	igd	0.00911593	31.3345
ebi-a-GCST90001698	CD45RA+ CD28- CD8br AC	rs12130486	1	81455274	C	T	76.42	11.29	0.0251	1.54597e-11	3408	TRUE	reported	igd	0.0132656	45.7901
ebi-a-GCST90001698	CD45RA+ CD28- CD8br AC	rs143940797	1	52644883	A	G	43.94	7.987	0.0565	4.03404e-08	3408	TRUE	reported	igd	0.00880265	30.2481
ebi-a-GCST90001698	CD45RA+ CD28- CD8br AC	rs75054940	2	39184018	T	C	100.8	17.68	0.0103	1.265e-08	3408	TRUE	reported	igd	0.00944788	32.4864
ebi-a-GCST90001698	CD45RA+ CD28- CD8br AC	rs7597139	2	107560107	A	G	-87.22	15.38	0.9869	1.55199e-08	3408	TRUE	reported	igd	0.00934848	32.1414
ebi-a-GCST90001698	CD45RA+ CD28- CD8br AC	rs13010105	2	42107980	G	A	98.72	17.57	0.0113	2.07702e-08	3408	TRUE	reported	igd	0.00917831	31.5509
ebi-a-GCST90001698	CD45RA+ CD28- CD8br AC	rs78530932	2	81191156	A	T	76.74	12.02	0.0216	1.93201e-10	3408	TRUE	reported	igd	0.0118188	40.7361
ebi-a-GCST90001698	CD45RA+ CD28- CD8br AC	rs13104493	4	32690871	G	A	84.59	13.57	0.0185	5.08101e-10	3408	TRUE	reported	igd	0.0112734	38.835
ebi-a-GCST90001698	CD45RA+ CD28- CD8br AC	rs137976632	4	14229184	T	C	76.4	11.98	0.0217	2.03498e-10	3408	TRUE	reported	igd	0.0117929	40.646
ebi-a-GCST90001698	CD45RA+ CD28- CD8br AC	rs189420173	4	4128043	G	T	72.54	12.91	0.0207	2.103e-08	3408	TRUE	reported	igd	0.00917906	31.5535
ebi-a-GCST90001698	CD45RA+ CD28- CD8br AC	rs79888370	4	180201786	T	G	47.59	8.691	0.0433	4.66498e-08	3408	TRUE	reported	igd	0.00872144	29.9666
ebi-a-GCST90001698	CD45RA+ CD28- CD8br AC	rs140976870	5	120420356	T	C	110.2	16.85	0.0113	6.98554e-11	3408	TRUE	reported	igd	0.012395	42.7473
ebi-a-GCST90001698	CD45RA+ CD28- CD8br AC	rs13360609	5	180502672	A	T	93.82	16.39	0.0126	1.123e-08	3408	TRUE	reported	igd	0.00952309	32.7475
ebi-a-GCST90001698	CD45RA+ CD28- CD8br AC	rs75361132	5	180055849	G	T	95.63	16.84	0.0112	1.46299e-08	3408	TRUE	reported	igd	0.00937377	32.2292
ebi-a-GCST90001698	CD45RA+ CD28- CD8br AC	rs115574834	5	81624749	G	A	146.6	17.12	0.0109	1.6531e-17	3408	TRUE	reported	igd	0.0210628	73.2834
ebi-a-GCST90001698	CD45RA+ CD28- CD8br AC	rs182750448	5	158110928	C	T	101.3	17.85	0.0104	1.50501e-08	3408	TRUE	reported	igd	0.00936177	32.1875
ebi-a-GCST90001698	CD45RA+ CD28- CD8br AC	rs78374377	5	79224940	A	G	110.8	15.16	0.0145	3.34195e-13	3408	TRUE	reported	igd	0.0154322	53.3859
ebi-a-GCST90001698	CD45RA+ CD28- CD8br AC	rs35901634	6	20219649	A	G	75.83	12.29	0.0213	7.68599e-10	3408	TRUE	reported	igd	0.0110473	38.0473
ebi-a-GCST90001698	CD45RA+ CD28- CD8br AC	rs78275221	6	90900544	A	G	101.4	17.52	0.0103	7.68405e-09	3408	TRUE	reported	igd	0.0097333	33.4775
ebi-a-GCST90001698	CD45RA+ CD28- CD8br AC	rs141291585	6	159259567	A	C	88.95	15.51	0.0134	1.071e-08	3408	TRUE	reported	igd	0.00955867	32.871
ebi-a-GCST90001698	CD45RA+ CD28- CD8br AC	rs9471016	6	39196392	T	C	85.79	14.27	0.0161	2.00401e-09	3408	TRUE	reported	igd	0.0104941	36.1219
ebi-a-GCST90001698	CD45RA+ CD28- CD8br AC	rs73206236	7	113679246	A	G	130.7	17.31	0.0116	5.64157e-14	3408	TRUE	reported	igd	0.0164533	56.9773
ebi-a-GCST90001698	CD45RA+ CD28- CD8br AC	rs139741196	8	117030480	A	G	100.8	17.73	0.0101	1.44099e-08	3408	TRUE	reported	igd	0.00939517	32.3034
ebi-a-GCST90001698	CD45RA+ CD28- CD8br AC	rs62549163	9	45359057	G	A	96.47	15.83	0.0156	1.22999e-09	3408	TRUE	reported	igd	0.0107799	37.1166
ebi-a-GCST90001698	CD45RA+ CD28- CD8br AC	rs78622624	10	33359425	C	T	97.68	15.15	0.0128	1.30401e-10	3408	TRUE	reported	igd	0.0120509	41.5462
ebi-a-GCST90001698	CD45RA+ CD28- CD8br AC	rs138948609	10	132596864	A	G	59.98	10.31	0.0318	6.47098e-09	3408	TRUE	reported	igd	0.00983341	33.8252
ebi-a-GCST90001698	CD45RA+ CD28- CD8br AC	rs112517700	10	91013835	A	G	95.85	16.51	0.0114	7.06399e-09	3408	TRUE	reported	igd	0.00979302	33.6849
ebi-a-GCST90001698	CD45RA+ CD28- CD8br AC	rs145021762	10	22411454	A	G	77.03	13.23	0.0207	6.37001e-09	3408	TRUE	reported	igd	0.00984922	33.8801
ebi-a-GCST90001698	CD45RA+ CD28- CD8br AC	rs118120777	11	109257915	G	A	121.8	18.08	0.0101	1.92221e-11	3408	TRUE	reported	igd	0.0131417	45.3568
ebi-a-GCST90001698	CD45RA+ CD28- CD8br AC	rs1106305	11	12065087	T	C	95.49	13.66	0.0173	3.28398e-12	3408	TRUE	reported	igd	0.0141362	48.8382
ebi-a-GCST90001698	CD45RA+ CD28- CD8br AC	rs146863207	11	130368054	C	T	75.62	13.68	0.0167	3.503e-08	3408	TRUE	reported	igd	0.00888638	30.5384
ebi-a-GCST90001698	CD45RA+ CD28- CD8br AC	rs11607767	11	43017584	A	T	99.87	16.81	0.0109	3.09999e-09	3408	TRUE	reported	igd	0.0102509	35.276
ebi-a-GCST90001698	CD45RA+ CD28- CD8br AC	rs74540476	11	29902098	A	G	90.23	16.28	0.0122	3.20797e-08	3408	TRUE	reported	igd	0.00893298	30.7
ebi-a-GCST90001698	CD45RA+ CD28- CD8br AC	rs11112760	12	106241673	T	C	82	13.96	0.0173	4.67197e-09	3408	TRUE	reported	igd	0.0100226	34.4828
ebi-a-GCST90001698	CD45RA+ CD28- CD8br AC	rs59615051	13	114557883	C	T	126	15.9	0.0122	3.04719e-15	3408	TRUE	reported	igd	0.0180933	62.7613
ebi-a-GCST90001698	CD45RA+ CD28- CD8br AC	rs75177063	13	113631761	C	T	101.5	17.69	0.0104	1.046e-08	3408	TRUE	reported	igd	0.00956757	32.9019
ebi-a-GCST90001698	CD45RA+ CD28- CD8br AC	rs111266370	13	20547532	T	C	72.35	12	0.0224	1.83e-09	3408	TRUE	reported	igd	0.0105538	36.3295
ebi-a-GCST90001698	CD45RA+ CD28- CD8br AC	rs10484068	14	99653123	T	C	118.5	17.59	0.0103	1.8638e-11	3408	TRUE	reported	igd	0.013142	45.3576
ebi-a-GCST90001698	CD45RA+ CD28- CD8br AC	rs113370154	15	56814907	A	C	75.73	13.7	0.0176	3.46202e-08	3408	TRUE	reported	igd	0.00888625	30.5379
ebi-a-GCST90001698	CD45RA+ CD28- CD8br AC	rs117638796	15	32413895	A	G	70.95	12.11	0.021	5.14695e-09	3408	TRUE	reported	igd	0.00997159	34.3053
ebi-a-GCST90001698	CD45RA+ CD28- CD8br AC	rs34265859	16	25931790	C	G	116.2	18	0.0106	1.24601e-10	3408	TRUE	reported	igd	0.0120806	41.6497
ebi-a-GCST90001698	CD45RA+ CD28- CD8br AC	rs59673378	16	7218981	T	C	107.7	17.44	0.0107	7.35394e-10	3408	TRUE	reported	igd	0.0110664	38.1139
ebi-a-GCST90001698	CD45RA+ CD28- CD8br AC	rs79757812	17	65896989	A	G	99.34	16.98	0.0116	5.33003e-09	3408	TRUE	reported	igd	0.00994337	34.2072
ebi-a-GCST90001698	CD45RA+ CD28- CD8br AC	rs150635355	18	38662297	A	T	93.79	15.05	0.0135	5.14198e-10	3408	TRUE	reported	igd	0.0112673	38.8137
ebi-a-GCST90001698	CD45RA+ CD28- CD8br AC	rs116971245	19	13337245	A	G	88.97	13.87	0.0163	1.60398e-10	3408	TRUE	reported	igd	0.0119295	41.1225
ebi-a-GCST90001698	CD45RA+ CD28- CD8br AC	rs75287501	19	31931387	A	G	102.6	15.35	0.0132	2.72521e-11	3408	TRUE	reported	igd	0.0129396	44.6502
ebi-a-GCST90001698	CD45RA+ CD28- CD8br AC	rs140800343	19	50001170	T	C	69.9	12.06	0.0211	7.47601e-09	3408	TRUE	reported	igd	0.00976113	33.5741
ebi-a-GCST90001698	CD45RA+ CD28- CD8br AC	rs7276763	21	35824714	A	G	80.23	12.74	0.0189	3.39297e-10	3408	TRUE	reported	igd	0.011503	39.6351
ebi-a-GCST90001702	BAFF-R on CD24+ CD27+	rs9611061	22	39375623	C	G	-0.4239	0.05212	0.0655	5.73852e-16	3657	TRUE	reported	igd	0.0177667	66.112
ebi-a-GCST90001702	BAFF-R on CD24+ CD27+	rs148646251	22	40987104	G	A	-0.537	0.05635	0.0546	2.75677e-21	3657	TRUE	reported	igd	0.0242316	90.766
ebi-a-GCST90001702	BAFF-R on CD24+ CD27+	rs74481199	22	43189335	A	G	-0.5701	0.04715	0.0774	4.8809e-33	3657	TRUE	reported	igd	0.0384406	146.117
ebi-a-GCST90001702	BAFF-R on CD24+ CD27+	rs139592873	22	38840146	T	G	-0.481	0.08261	0.0237	6.27292e-09	3657	TRUE	reported	igd	0.00918528	33.8834
ebi-a-GCST90001702	BAFF-R on CD24+ CD27+	rs150612106	22	40175781	A	G	-0.7112	0.07837	0.0261	1.83105e-19	3657	TRUE	reported	igd	0.0220235	82.3088
ebi-a-GCST90001702	BAFF-R on CD24+ CD27+	rs150453698	22	44524022	G	A	-0.7028	0.1154	0.013	1.26099e-09	3657	TRUE	reported	igd	0.0100402	37.0693
ebi-a-GCST90001702	BAFF-R on CD24+ CD27+	rs148516965	22	42815824	T	C	-0.5664	0.05611	0.053	1.18495e-23	3657	TRUE	reported	igd	0.0271085	101.842
ebi-a-GCST90001702	BAFF-R on CD24+ CD27+	rs6000850	22	38032090	C	T	0.5426	0.09189	0.9806	3.857e-09	3657	TRUE	reported	igd	0.00944446	34.8486
ebi-a-GCST90001702	BAFF-R on CD24+ CD27+	rs73176684	22	41778617	C	T	0.2877	0.05253	0.0595	4.617e-08	3657	TRUE	reported	igd	0.00813565	29.9797
ebi-a-GCST90001702	BAFF-R on CD24+ CD27+	rs1009544	22	42239348	C	G	-1.167	0.03217	0.1256	1e-200	3657	TRUE	reported	igd	0.264622	1315.23
ebi-a-GCST90001702	BAFF-R on CD24+ CD27+	rs140725954	22	43080791	G	T	-0.9511	0.06906	0.0324	4.15241e-42	3657	TRUE	reported	igd	0.0493076	189.567
ebi-a-GCST90001703	BAFF-R on IgD+ CD24+	rs150612106	22	40175781	A	G	-0.708	0.07837	0.0261	2.61577e-19	3657	TRUE	reported	igd	0.0218301	81.5698
ebi-a-GCST90001703	BAFF-R on IgD+ CD24+	rs1009544	22	42239348	C	G	-1.158	0.03225	0.1256	1e-200	3657	TRUE	reported	igd	0.260661	1288.61
ebi-a-GCST90001703	BAFF-R on IgD+ CD24+	rs140725954	22	43080791	G	T	-0.9408	0.06908	0.0324	3.13184e-41	3657	TRUE	reported	igd	0.0482702	185.376
ebi-a-GCST90001703	BAFF-R on IgD+ CD24+	rs74481199	22	43189335	A	G	-0.5592	0.04716	0.0774	7.65773e-32	3657	TRUE	reported	igd	0.0370235	140.524
ebi-a-GCST90001703	BAFF-R on IgD+ CD24+	rs76015644	22	44355693	G	A	-0.5506	0.09071	0.0194	1.409e-09	3657	TRUE	reported	igd	0.00997433	36.8235
ebi-a-GCST90001703	BAFF-R on IgD+ CD24+	rs6000850	22	38032090	C	T	0.5349	0.09188	0.9806	6.30507e-09	3657	TRUE	reported	igd	0.00918273	33.8739
ebi-a-GCST90001703	BAFF-R on IgD+ CD24+	rs9611061	22	39375623	C	G	-0.4325	0.05209	0.0655	1.40605e-16	3657	TRUE	reported	igd	0.0185024	68.9011
ebi-a-GCST90001703	BAFF-R on IgD+ CD24+	rs148646251	22	40987104	G	A	-0.5273	0.05636	0.0546	1.4171e-20	3657	TRUE	reported	igd	0.0233763	87.4855
ebi-a-GCST90001703	BAFF-R on IgD+ CD24+	rs139592873	22	38840146	T	G	-0.4732	0.08261	0.0237	1.096e-08	3657	TRUE	reported	igd	0.00889242	32.7934
ebi-a-GCST90001703	BAFF-R on IgD+ CD24+	rs73176684	22	41778617	C	T	0.2891	0.05253	0.0595	3.95704e-08	3657	TRUE	reported	igd	0.00821437	30.2722
ebi-a-GCST90001703	BAFF-R on IgD+ CD24+	rs148516965	22	42815824	T	C	-0.5634	0.05612	0.053	2.02722e-23	3657	TRUE	reported	igd	0.0268205	100.73
ebi-a-GCST90001704	BAFF-R on IgD+ CD24-	rs1801274	1	161479745	G	A	-0.1805	0.02691	0.325	2.28876e-11	3657	TRUE	reported	igd	0.0121532	44.9665
ebi-a-GCST90001704	BAFF-R on IgD+ CD24-	rs12170003	22	37748690	T	C	-0.3208	0.05083	0.0648	3.07702e-10	3657	TRUE	reported	igd	0.0107745	39.8099
ebi-a-GCST90001704	BAFF-R on IgD+ CD24-	rs146767044	22	43639119	T	C	-0.3315	0.0568	0.0511	5.81005e-09	3657	TRUE	reported	igd	0.00922824	34.0434
ebi-a-GCST90001704	BAFF-R on IgD+ CD24-	rs9611061	22	39375623	C	G	-0.431	0.05202	0.0655	1.62592e-16	3657	TRUE	reported	igd	0.0184252	68.6082
ebi-a-GCST90001704	BAFF-R on IgD+ CD24-	rs735537	22	42812471	G	A	0.2844	0.02509	0.458	2.65828e-29	3657	TRUE	reported	igd	0.0339419	128.416
ebi-a-GCST90001704	BAFF-R on IgD+ CD24-	rs148646251	22	40987104	G	A	-0.5549	0.05621	0.0546	1.05609e-22	3657	TRUE	reported	igd	0.0259571	97.4013
ebi-a-GCST90001704	BAFF-R on IgD+ CD24-	rs13058590	22	39641412	T	C	-0.4122	0.0591	0.0468	3.63915e-12	3657	TRUE	reported	igd	0.0131274	48.6187
ebi-a-GCST90001704	BAFF-R on IgD+ CD24-	rs140725954	22	43080791	G	T	-0.9374	0.069	0.0324	4.76102e-41	3657	TRUE	reported	igd	0.0480445	184.465
ebi-a-GCST90001704	BAFF-R on IgD+ CD24-	rs1009544	22	42239348	C	G	-1.138	0.03239	0.1256	1e-200	3657	TRUE	reported	igd	0.252364	1233.74
ebi-a-GCST90001705	BAFF-R on IgD+ CD38-	rs139592873	22	38840146	T	G	-0.4783	0.08231	0.0237	6.75103e-09	3645	TRUE	reported	igd	0.00917896	33.7487
ebi-a-GCST90001705	BAFF-R on IgD+ CD38-	rs76015644	22	44355693	G	A	-0.5383	0.09015	0.0196	2.59298e-09	3645	TRUE	reported	igd	0.00968707	35.6352
ebi-a-GCST90001705	BAFF-R on IgD+ CD38-	rs9611061	22	39375623	C	G	-0.4284	0.05214	0.0653	2.89001e-16	3645	TRUE	reported	igd	0.018184	67.4712
ebi-a-GCST90001705	BAFF-R on IgD+ CD38-	rs140725954	22	43080791	G	T	-0.931	0.06891	0.0324	1.27614e-40	3645	TRUE	reported	igd	0.0476888	182.43
ebi-a-GCST90001705	BAFF-R on IgD+ CD38-	rs148516965	22	42815824	T	C	-0.5648	0.05596	0.0531	1.21787e-23	3645	TRUE	reported	igd	0.0271873	101.811
ebi-a-GCST90001705	BAFF-R on IgD+ CD38-	rs74481199	22	43189335	A	G	-0.5458	0.04717	0.0774	1.97606e-30	3645	TRUE	reported	igd	0.03543	133.813
ebi-a-GCST90001705	BAFF-R on IgD+ CD38-	rs150612106	22	40175781	A	G	-0.7075	0.0784	0.0261	2.88071e-19	3645	TRUE	reported	igd	0.0218538	81.3921
ebi-a-GCST90001705	BAFF-R on IgD+ CD38-	rs148646251	22	40987104	G	A	-0.5534	0.05621	0.0546	1.37784e-22	3645	TRUE	reported	igd	0.0259033	96.8752
ebi-a-GCST90001705	BAFF-R on IgD+ CD38-	rs1009544	22	42239348	C	G	-1.141	0.03229	0.1255	1e-200	3645	TRUE	reported	igd	0.255155	1247.95
ebi-a-GCST90001706	BAFF-R on IgD+ CD38- naive	rs6002543	22	42320547	G	C	-1.52	0.0467	0.0947	9.09913e-184	1837	TRUE	reported	igd	0.365761	1058.23
ebi-a-GCST90001706	BAFF-R on IgD+ CD38- naive	rs1894588	22	40629980	T	C	-0.607	0.07005	0.061	9.72076e-18	1837	TRUE	reported	igd	0.0392693	75.0046
ebi-a-GCST90001706	BAFF-R on IgD+ CD38- naive	rs76146864	22	40246055	T	C	-0.7454	0.1101	0.025	1.741e-11	1837	TRUE	reported	igd	0.024344	45.7858
ebi-a-GCST90001706	BAFF-R on IgD+ CD38- naive	rs149806587	22	40774205	G	A	-0.5047	0.07979	0.0517	3.176e-10	1837	TRUE	reported	igd	0.0213159	39.9665
ebi-a-GCST90001706	BAFF-R on IgD+ CD38- naive	rs117705111	22	41957510	A	G	-0.7129	0.09169	0.0346	1.24595e-14	1837	TRUE	reported	igd	0.0318598	60.3865
ebi-a-GCST90001706	BAFF-R on IgD+ CD38- naive	rs5757678	22	39843409	T	C	0.2286	0.03604	0.6486	2.81903e-10	1837	TRUE	reported	igd	0.0214321	40.1892
ebi-a-GCST90001706	BAFF-R on IgD+ CD38- naive	rs1081003	22	42525756	A	G	-0.5202	0.05995	0.0887	8.86135e-18	1837	TRUE	reported	igd	0.0393738	75.2124
ebi-a-GCST90001706	BAFF-R on IgD+ CD38- naive	rs2018340	22	43390319	A	G	-0.472	0.04978	0.1375	7.45247e-21	1837	TRUE	reported	igd	0.0466567	89.8051
ebi-a-GCST90001707	BAFF-R on IgD+ CD38- unsw mem	rs139290596	22	44349795	G	A	-0.4589	0.07926	0.0482	8.25201e-09	1837	TRUE	reported	igd	0.0179211	33.4854
ebi-a-GCST90001707	BAFF-R on IgD+ CD38- unsw mem	rs5758649	22	42605548	T	C	-0.6208	0.05961	0.0887	1.02306e-24	1837	TRUE	reported	igd	0.0557498	108.341
ebi-a-GCST90001707	BAFF-R on IgD+ CD38- unsw mem	rs113530150	22	40567196	T	C	-0.3995	0.06471	0.0806	8.163e-10	1837	TRUE	reported	igd	0.0203265	38.0731
ebi-a-GCST90001707	BAFF-R on IgD+ CD38- unsw mem	rs146069723	22	43339331	T	C	-0.5625	0.06459	0.0762	6.77954e-18	1837	TRUE	reported	igd	0.0396493	75.7602
ebi-a-GCST90001707	BAFF-R on IgD+ CD38- unsw mem	rs150612106	22	40175781	A	G	-0.6961	0.1109	0.025	4.22902e-10	1837	TRUE	reported	igd	0.0209969	39.3556
ebi-a-GCST90001707	BAFF-R on IgD+ CD38- unsw mem	rs73165129	22	42315371	T	C	-1.495	0.04742	0.0944	9.84011e-175	1837	TRUE	reported	igd	0.351098	992.856
ebi-a-GCST90001707	BAFF-R on IgD+ CD38- unsw mem	rs11090614	22	44300847	G	A	-0.3049	0.03896	0.2474	8.44501e-15	1837	TRUE	reported	igd	0.0322645	61.1792
ebi-a-GCST90001707	BAFF-R on IgD+ CD38- unsw mem	rs187315152	22	41305795	T	A	-0.5226	0.083	0.0501	3.819e-10	1837	TRUE	reported	igd	0.0211252	39.6013
ebi-a-GCST90001708	BAFF-R on IgD+ CD38br	rs4657041	1	161478859	C	T	-0.1522	0.02702	0.3342	1.93099e-08	3656	TRUE	reported	igd	0.00860398	31.7118
ebi-a-GCST90001708	BAFF-R on IgD+ CD38br	rs1009544	22	42239348	C	G	-1.1	0.03287	0.1257	1e-200	3656	TRUE	reported	igd	0.234493	1119.3
ebi-a-GCST90001708	BAFF-R on IgD+ CD38br	rs735537	22	42812471	G	A	0.288	0.02514	0.4579	7.35868e-30	3656	TRUE	reported	igd	0.0346523	131.165
ebi-a-GCST90001708	BAFF-R on IgD+ CD38br	rs148646251	22	40987104	G	A	-0.5015	0.05646	0.0546	1.01601e-18	3656	TRUE	reported	igd	0.0211243	78.8538
ebi-a-GCST90001708	BAFF-R on IgD+ CD38br	rs13058590	22	39641412	T	C	-0.4017	0.05929	0.0468	1.43615e-11	3656	TRUE	reported	igd	0.0123998	45.8779
ebi-a-GCST90001708	BAFF-R on IgD+ CD38br	rs2267408	22	39758830	G	C	0.2122	0.02595	0.6502	3.94639e-16	3656	TRUE	reported	igd	0.0179613	66.8311
ebi-a-GCST90001708	BAFF-R on IgD+ CD38br	rs140725954	22	43080791	G	T	-0.9203	0.06925	0.0324	2.19079e-39	3656	TRUE	reported	igd	0.0460813	176.515
ebi-a-GCST90001708	BAFF-R on IgD+ CD38br	rs132945	22	38548552	A	T	-0.2482	0.03736	0.1325	3.48739e-11	3656	TRUE	reported	igd	0.0119281	44.1115
ebi-a-GCST90001709	BAFF-R on IgD+ CD38dim	rs1801274	1	161479745	G	A	-0.1765	0.02694	0.325	6.47143e-11	3657	TRUE	reported	igd	0.0116012	42.8999
ebi-a-GCST90001709	BAFF-R on IgD+ CD38dim	rs76015644	22	44355693	G	A	-0.5147	0.09071	0.0194	1.50501e-08	3657	TRUE	reported	igd	0.00872703	32.1781
ebi-a-GCST90001709	BAFF-R on IgD+ CD38dim	rs735537	22	42812471	G	A	0.2877	0.0251	0.458	6.37529e-30	3657	TRUE	reported	igd	0.03468	131.309
ebi-a-GCST90001709	BAFF-R on IgD+ CD38dim	rs140725954	22	43080791	G	T	-0.9443	0.06902	0.0324	1.36616e-41	3657	TRUE	reported	igd	0.0486929	187.082
ebi-a-GCST90001709	BAFF-R on IgD+ CD38dim	rs9611061	22	39375623	C	G	-0.4324	0.05205	0.0655	1.3649e-16	3657	TRUE	reported	igd	0.0185219	68.9751
ebi-a-GCST90001709	BAFF-R on IgD+ CD38dim	rs1009544	22	42239348	C	G	-1.144	0.03236	0.1256	1e-200	3657	TRUE	reported	igd	0.254705	1249.1
ebi-a-GCST90001709	BAFF-R on IgD+ CD38dim	rs13058590	22	39641412	T	C	-0.4019	0.05916	0.0468	1.27703e-11	3657	TRUE	reported	igd	0.0124626	46.1256
ebi-a-GCST90001709	BAFF-R on IgD+ CD38dim	rs12170003	22	37748690	T	C	-0.3184	0.05086	0.0648	4.29101e-10	3657	TRUE	reported	igd	0.0106032	39.1702
ebi-a-GCST90001709	BAFF-R on IgD+ CD38dim	rs148646251	22	40987104	G	A	-0.5401	0.05629	0.0546	1.50314e-21	3657	TRUE	reported	igd	0.0245563	92.0128
ebi-a-GCST90001709	BAFF-R on IgD+ CD38dim	rs146767044	22	43639119	T	C	-0.3445	0.05682	0.0511	1.46299e-09	3657	TRUE	reported	igd	0.00995193	36.7399
ebi-a-GCST90001710	BAFF-R on IgD- CD24-	rs4657041	1	161478859	C	T	-0.1479	0.02692	0.3344	4.176e-08	3657	TRUE	reported	igd	0.00818637	30.1681
ebi-a-GCST90001710	BAFF-R on IgD- CD24-	rs9611061	22	39375623	C	G	-0.3848	0.05207	0.0655	1.80717e-13	3657	TRUE	reported	igd	0.0147141	54.583
ebi-a-GCST90001710	BAFF-R on IgD- CD24-	rs148516965	22	42815824	T	C	-0.5417	0.05601	0.053	7.25772e-22	3657	TRUE	reported	igd	0.0249398	93.4865
ebi-a-GCST90001710	BAFF-R on IgD- CD24-	rs75737464	22	43126236	A	G	0.5124	0.08857	0.0204	7.82997e-09	3657	TRUE	reported	igd	0.00906908	33.4509
ebi-a-GCST90001710	BAFF-R on IgD- CD24-	rs148646251	22	40987104	G	A	-0.5604	0.05613	0.0546	3.58674e-23	3657	TRUE	reported	igd	0.026534	99.6251
ebi-a-GCST90001710	BAFF-R on IgD- CD24-	rs1009544	22	42239348	C	G	-1.114	0.03255	0.1256	1e-200	3657	TRUE	reported	igd	0.242591	1170.66
ebi-a-GCST90001710	BAFF-R on IgD- CD24-	rs150453698	22	44524022	G	A	-0.6639	0.1152	0.013	9.00803e-09	3657	TRUE	reported	igd	0.00900013	33.1942
ebi-a-GCST90001710	BAFF-R on IgD- CD24-	rs150612106	22	40175781	A	G	-0.7252	0.07811	0.0261	2.73716e-20	3657	TRUE	reported	igd	0.0230282	86.1519
ebi-a-GCST90001710	BAFF-R on IgD- CD24-	rs76140411	22	43213724	C	G	-0.581	0.04768	0.0768	1.65615e-33	3657	TRUE	reported	igd	0.0390184	148.403
ebi-a-GCST90001710	BAFF-R on IgD- CD24-	rs140725954	22	43080791	G	T	-0.9028	0.06903	0.0324	3.17176e-38	3657	TRUE	reported	igd	0.0446818	170.95
ebi-a-GCST90001711	BAFF-R on IgD- CD27-	rs4657041	1	161478859	C	T	-0.1503	0.02684	0.3344	2.28902e-08	3657	TRUE	reported	igd	0.00850198	31.3412
ebi-a-GCST90001711	BAFF-R on IgD- CD27-	rs75737464	22	43126236	A	G	0.499	0.08839	0.0204	1.77599e-08	3657	TRUE	reported	igd	0.00863975	31.8535
ebi-a-GCST90001711	BAFF-R on IgD- CD27-	rs140725954	22	43080791	G	T	-0.9284	0.06877	0.0324	1.44311e-40	3657	TRUE	reported	igd	0.0474707	182.152
ebi-a-GCST90001711	BAFF-R on IgD- CD27-	rs9611061	22	39375623	C	G	-0.4005	0.05189	0.0655	1.508e-14	3657	TRUE	reported	igd	0.0160286	59.5388
ebi-a-GCST90001711	BAFF-R on IgD- CD27-	rs150453698	22	44524022	G	A	-0.6773	0.1148	0.013	3.99797e-09	3657	TRUE	reported	igd	0.00942843	34.7889
ebi-a-GCST90001711	BAFF-R on IgD- CD27-	rs148646251	22	40987104	G	A	-0.5529	0.056	0.0546	1.04304e-22	3657	TRUE	reported	igd	0.0259637	97.427
ebi-a-GCST90001711	BAFF-R on IgD- CD27-	rs76140411	22	43213724	C	G	-0.5729	0.04755	0.0768	8.09655e-33	3657	TRUE	reported	igd	0.0381791	145.084
ebi-a-GCST90001711	BAFF-R on IgD- CD27-	rs1009544	22	42239348	C	G	-1.109	0.03251	0.1256	1e-200	3657	TRUE	reported	igd	0.241391	1163.03
ebi-a-GCST90001711	BAFF-R on IgD- CD27-	rs148516965	22	42815824	T	C	-0.5409	0.05589	0.053	6.81868e-22	3657	TRUE	reported	igd	0.0249723	93.6113
ebi-a-GCST90001711	BAFF-R on IgD- CD27-	rs150612106	22	40175781	A	G	-0.725	0.07793	0.0261	2.28823e-20	3657	TRUE	reported	igd	0.0231197	86.5026
ebi-a-GCST90001712	BAFF-R on IgD- CD38-	rs140725954	22	43080791	G	T	-0.9296	0.06896	0.0324	1.87111e-40	3657	TRUE	reported	igd	0.0473382	181.619
ebi-a-GCST90001712	BAFF-R on IgD- CD38-	rs139592873	22	38840146	T	G	-0.4678	0.08239	0.0237	1.467e-08	3657	TRUE	reported	igd	0.00873846	32.2206
ebi-a-GCST90001712	BAFF-R on IgD- CD38-	rs74481199	22	43189335	A	G	-0.6178	0.04695	0.0774	1.14393e-38	3657	TRUE	reported	igd	0.0452073	173.056
ebi-a-GCST90001712	BAFF-R on IgD- CD38-	rs5996172	22	42872128	A	T	-0.2488	0.02624	0.3656	4.40251e-21	3657	TRUE	reported	igd	0.0239939	89.8536
ebi-a-GCST90001712	BAFF-R on IgD- CD38-	rs1009544	22	42239348	C	G	-1.157	0.03214	0.1256	1e-200	3657	TRUE	reported	igd	0.261646	1295.2
ebi-a-GCST90001712	BAFF-R on IgD- CD38-	rs148646251	22	40987104	G	A	-0.5482	0.05621	0.0546	3.30522e-22	3657	TRUE	reported	igd	0.0253498	95.0634
ebi-a-GCST90001712	BAFF-R on IgD- CD38-	rs148516965	22	42815824	T	C	-0.565	0.05595	0.053	1.14209e-23	3657	TRUE	reported	igd	0.0271286	101.92
ebi-a-GCST90001712	BAFF-R on IgD- CD38-	rs76146864	22	40246055	T	C	-0.7003	0.07762	0.0264	2.89668e-19	3657	TRUE	reported	igd	0.0217739	81.3548
ebi-a-GCST90001712	BAFF-R on IgD- CD38-	rs73169364	22	39982756	A	G	0.3467	0.06242	0.0407	2.97098e-08	3657	TRUE	reported	igd	0.0083654	30.8335
ebi-a-GCST90001712	BAFF-R on IgD- CD38-	rs150453698	22	44524022	G	A	-0.6864	0.1154	0.013	2.95101e-09	3657	TRUE	reported	igd	0.00958157	35.3594
ebi-a-GCST90001713	BAFF-R on IgD- CD38br	rs4822134	22	42867332	C	T	0.1467	0.02525	0.4057	6.78203e-09	3659	TRUE	reported	igd	0.00914086	33.7365
ebi-a-GCST90001713	BAFF-R on IgD- CD38br	rs149192849	22	42270864	C	T	-0.3114	0.0547	0.0536	1.34899e-08	3659	TRUE	reported	igd	0.00877951	32.3911
ebi-a-GCST90001713	BAFF-R on IgD- CD38br	rs73165129	22	42315371	T	C	-0.5288	0.04055	0.0991	4.96249e-38	3659	TRUE	reported	igd	0.0444129	169.967
ebi-a-GCST90001715	BAFF-R on memory B cell	rs73176684	22	41778617	C	T	0.29	0.05246	0.0595	3.46897e-08	3657	TRUE	reported	igd	0.00828706	30.5423
ebi-a-GCST90001715	BAFF-R on memory B cell	rs148646251	22	40987104	G	A	-0.5413	0.05627	0.0546	1.19289e-21	3657	TRUE	reported	igd	0.02468	92.4878
ebi-a-GCST90001715	BAFF-R on memory B cell	rs148516965	22	42815824	T	C	-0.5716	0.05602	0.053	4.05322e-24	3657	TRUE	reported	igd	0.027681	104.054
ebi-a-GCST90001715	BAFF-R on memory B cell	rs1009544	22	42239348	C	G	-1.158	0.0322	0.1256	1e-200	3657	TRUE	reported	igd	0.26126	1292.61
ebi-a-GCST90001715	BAFF-R on memory B cell	rs140725954	22	43080791	G	T	-0.9421	0.069	0.0324	1.98518e-41	3657	TRUE	reported	igd	0.048504	186.319
ebi-a-GCST90001715	BAFF-R on memory B cell	rs150612106	22	40175781	A	G	-0.7124	0.07827	0.0261	1.42102e-19	3657	TRUE	reported	igd	0.0221515	82.7979
ebi-a-GCST90001715	BAFF-R on memory B cell	rs6000850	22	38032090	C	T	0.5197	0.09182	0.9806	1.629e-08	3657	TRUE	reported	igd	0.00868396	32.0179
ebi-a-GCST90001715	BAFF-R on memory B cell	rs139592873	22	38840146	T	G	-0.4766	0.08251	0.0237	8.27294e-09	3657	TRUE	reported	igd	0.00904119	33.347
ebi-a-GCST90001715	BAFF-R on memory B cell	rs9611061	22	39375623	C	G	-0.4155	0.05208	0.0655	1.97515e-15	3657	TRUE	reported	igd	0.0171073	63.6154
ebi-a-GCST90001715	BAFF-R on memory B cell	rs74481199	22	43189335	A	G	-0.5661	0.04711	0.0774	1.19509e-32	3657	TRUE	reported	igd	0.0379854	144.319
ebi-a-GCST90001715	BAFF-R on memory B cell	rs150453698	22	44524022	G	A	-0.6988	0.1153	0.013	1.501e-09	3657	TRUE	reported	igd	0.00994447	36.7121
ebi-a-GCST90001716	BAFF-R on naive-mature B cell	rs1801274	1	161479745	G	A	-0.1866	0.02696	0.325	5.2517e-12	3657	TRUE	reported	igd	0.0129302	47.8791
ebi-a-GCST90001716	BAFF-R on naive-mature B cell	rs9611061	22	39375623	C	G	-0.4241	0.05216	0.0655	5.80363e-16	3657	TRUE	reported	igd	0.0177564	66.073
ebi-a-GCST90001716	BAFF-R on naive-mature B cell	rs140725954	22	43080791	G	T	-0.9284	0.06919	0.0324	4.15719e-40	3657	TRUE	reported	igd	0.0469231	179.948
ebi-a-GCST90001716	BAFF-R on naive-mature B cell	rs146767044	22	43639119	T	C	-0.3456	0.05691	0.0511	1.39101e-09	3657	TRUE	reported	igd	0.00998361	36.8581
ebi-a-GCST90001716	BAFF-R on naive-mature B cell	rs735537	22	42812471	G	A	0.2824	0.02516	0.458	8.91661e-29	3657	TRUE	reported	igd	0.0333023	125.913
ebi-a-GCST90001716	BAFF-R on naive-mature B cell	rs12170003	22	37748690	T	C	-0.3238	0.05092	0.0648	2.28202e-10	3657	TRUE	reported	igd	0.0109364	40.4147
ebi-a-GCST90001716	BAFF-R on naive-mature B cell	rs148646251	22	40987104	G	A	-0.5419	0.05637	0.0546	1.27497e-21	3657	TRUE	reported	igd	0.0246478	92.3644
ebi-a-GCST90001716	BAFF-R on naive-mature B cell	rs1009544	22	42239348	C	G	-1.13	0.03256	0.1256	1e-200	3657	TRUE	reported	igd	0.247755	1203.79
ebi-a-GCST90001716	BAFF-R on naive-mature B cell	rs13058590	22	39641412	T	C	-0.3979	0.05925	0.0468	2.16621e-11	3657	TRUE	reported	igd	0.0121821	45.0748
ebi-a-GCST90001717	BAFF-R on unsw mem	rs74481199	22	43189335	A	G	-0.5625	0.04713	0.0774	3.08816e-32	3657	TRUE	reported	igd	0.0374912	142.368
ebi-a-GCST90001717	BAFF-R on unsw mem	rs150612106	22	40175781	A	G	-0.6947	0.07833	0.0261	1.13188e-18	3657	TRUE	reported	igd	0.0210558	78.6142
ebi-a-GCST90001717	BAFF-R on unsw mem	rs73176684	22	41778617	C	T	0.2996	0.05246	0.0595	1.21199e-08	3657	TRUE	reported	igd	0.00883987	32.5979
ebi-a-GCST90001717	BAFF-R on unsw mem	rs140725954	22	43080791	G	T	-0.9511	0.06898	0.0324	3.38766e-42	3657	TRUE	reported	igd	0.0494164	190.006
ebi-a-GCST90001717	BAFF-R on unsw mem	rs9611061	22	39375623	C	G	-0.4298	0.05206	0.0655	2.09508e-16	3657	TRUE	reported	igd	0.018297	68.1219
ebi-a-GCST90001717	BAFF-R on unsw mem	rs148516965	22	42815824	T	C	-0.5623	0.05606	0.053	2.26778e-23	3657	TRUE	reported	igd	0.0267743	100.552
ebi-a-GCST90001717	BAFF-R on unsw mem	rs6000850	22	38032090	C	T	0.5376	0.09181	0.9806	5.19099e-09	3657	TRUE	reported	igd	0.00928882	34.269
ebi-a-GCST90001717	BAFF-R on unsw mem	rs148646251	22	40987104	G	A	-0.5367	0.05629	0.0546	2.69092e-21	3657	TRUE	reported	igd	0.0242556	90.858
ebi-a-GCST90001717	BAFF-R on unsw mem	rs1009544	22	42239348	C	G	-1.167	0.03212	0.1256	1e-200	3657	TRUE	reported	igd	0.265228	1319.33
ebi-a-GCST90001717	BAFF-R on unsw mem	rs139592873	22	38840146	T	G	-0.4712	0.08253	0.0237	1.222e-08	3657	TRUE	reported	igd	0.00883503	32.5799
ebi-a-GCST90001717	BAFF-R on unsw mem	rs150453698	22	44524022	G	A	-0.7148	0.1153	0.013	6.33097e-10	3657	TRUE	reported	igd	0.0104003	38.4125
ebi-a-GCST90001718	BAFF-R on sw mem	rs4657041	1	161478859	C	T	-0.1521	0.02702	0.3344	1.93201e-08	3657	TRUE	reported	igd	0.00859045	31.6702
ebi-a-GCST90001718	BAFF-R on sw mem	rs148646251	22	40987104	G	A	-0.5412	0.05641	0.0546	1.50383e-21	3657	TRUE	reported	igd	0.0245518	91.9953
ebi-a-GCST90001718	BAFF-R on sw mem	rs148516965	22	42815824	T	C	-0.5545	0.05619	0.053	1.09597e-22	3657	TRUE	reported	igd	0.0259386	97.3302
ebi-a-GCST90001718	BAFF-R on sw mem	rs5996172	22	42872128	A	T	-0.2388	0.02635	0.3656	2.03517e-19	3657	TRUE	reported	igd	0.0219653	82.0861
ebi-a-GCST90001718	BAFF-R on sw mem	rs76146864	22	40246055	T	C	-0.6909	0.07791	0.0264	1.15213e-18	3657	TRUE	reported	igd	0.0210513	78.5971
ebi-a-GCST90001718	BAFF-R on sw mem	rs150453698	22	44524022	G	A	-0.6771	0.1157	0.013	5.243e-09	3657	TRUE	reported	igd	0.00927824	34.2296
ebi-a-GCST90001718	BAFF-R on sw mem	rs74481199	22	43189335	A	G	-0.5862	0.04718	0.0774	9.51919e-35	3657	TRUE	reported	igd	0.0405036	154.29
ebi-a-GCST90001718	BAFF-R on sw mem	rs139592873	22	38840146	T	G	-0.4713	0.08269	0.0237	1.29999e-08	3657	TRUE	reported	igd	0.00880487	32.4677
ebi-a-GCST90001718	BAFF-R on sw mem	rs4823174	22	44330274	A	G	0.1438	0.02569	0.4635	2.329e-08	3657	TRUE	reported	igd	0.00849492	31.315
ebi-a-GCST90001718	BAFF-R on sw mem	rs140725954	22	43080791	G	T	-0.9259	0.06922	0.0324	7.23436e-40	3657	TRUE	reported	igd	0.0466439	178.825
ebi-a-GCST90001718	BAFF-R on sw mem	rs1009544	22	42239348	C	G	-1.155	0.03232	0.1256	1e-200	3657	TRUE	reported	igd	0.25883	1276.39
ebi-a-GCST90001719	BAFF-R on IgD+	rs1801274	1	161479745	G	A	-0.1694	0.02694	0.325	3.642e-10	3658	TRUE	reported	igd	0.0106935	39.5179
ebi-a-GCST90001719	BAFF-R on IgD+	rs13058590	22	39641412	T	C	-0.395	0.05917	0.0467	2.82423e-11	3658	TRUE	reported	igd	0.0120362	44.5403
ebi-a-GCST90001719	BAFF-R on IgD+	rs148646251	22	40987104	G	A	-0.5509	0.05624	0.0545	2.18877e-22	3658	TRUE	reported	igd	0.0255603	95.8997
ebi-a-GCST90001719	BAFF-R on IgD+	rs1009544	22	42239348	C	G	-1.144	0.03236	0.1256	1e-200	3658	TRUE	reported	igd	0.254653	1249.1
ebi-a-GCST90001719	BAFF-R on IgD+	rs146767044	22	43639119	T	C	-0.3392	0.05673	0.0513	2.45901e-09	3658	TRUE	reported	igd	0.00967873	35.7313
ebi-a-GCST90001719	BAFF-R on IgD+	rs140725954	22	43080791	G	T	-0.9391	0.06904	0.0324	3.81768e-41	3658	TRUE	reported	igd	0.0481448	184.92
ebi-a-GCST90001719	BAFF-R on IgD+	rs12170003	22	37748690	T	C	-0.3219	0.05084	0.0648	2.72502e-10	3658	TRUE	reported	igd	0.0108406	40.0676
ebi-a-GCST90001719	BAFF-R on IgD+	rs76015644	22	44355693	G	A	-0.5011	0.09072	0.0194	3.555e-08	3658	TRUE	reported	igd	0.00827164	30.4934
ebi-a-GCST90001719	BAFF-R on IgD+	rs9611061	22	39375623	C	G	-0.4291	0.05205	0.0655	2.27405e-16	3658	TRUE	reported	igd	0.0182405	67.9263
ebi-a-GCST90001719	BAFF-R on IgD+	rs735537	22	42812471	G	A	0.2834	0.02511	0.458	4.64088e-29	3658	TRUE	reported	igd	0.0336509	127.312
ebi-a-GCST90001720	BAFF-R on transitional	rs1081003	22	42525756	A	G	-0.4717	0.0449	0.0873	1.85994e-25	3655	TRUE	reported	igd	0.0293111	110.307
ebi-a-GCST90001720	BAFF-R on transitional	rs28992187	22	43100359	A	G	-0.6557	0.08778	0.0208	1.00092e-13	3655	TRUE	reported	igd	0.0150367	55.7675
ebi-a-GCST90001720	BAFF-R on transitional	rs5759079	22	43393437	A	G	-0.4046	0.03616	0.1406	1.32404e-28	3655	TRUE	reported	igd	0.0331192	125.129
ebi-a-GCST90001720	BAFF-R on transitional	rs17002737	22	42282012	T	C	-1.327	0.04086	0.0788	1e-200	3655	TRUE	reported	igd	0.223949	1054.16
ebi-a-GCST90001720	BAFF-R on transitional	rs111993863	22	42855698	A	G	-0.847	0.06674	0.0364	3.73594e-36	3655	TRUE	reported	igd	0.0422065	160.974
ebi-a-GCST90001720	BAFF-R on transitional	rs1548304	22	42691238	T	C	-0.1698	0.02604	0.6114	7.97076e-11	3655	TRUE	reported	igd	0.0114996	42.4967
ebi-a-GCST90001720	BAFF-R on transitional	rs150612106	22	40175781	A	G	-0.6736	0.0786	0.0261	1.50695e-17	3655	TRUE	reported	igd	0.0196984	73.4043
ebi-a-GCST90001720	BAFF-R on transitional	rs149806587	22	40774205	G	A	-0.4771	0.05763	0.0525	1.72584e-16	3655	TRUE	reported	igd	0.0184063	68.4989
ebi-a-GCST90001724	CD19 on IgD+ CD24+	rs55712453	1	206902437	G	A	0.5738	0.09026	0.0201	2.306e-10	3656	TRUE	reported	igd	0.0109333	40.3918
ebi-a-GCST90001724	CD19 on IgD+ CD24+	rs113812519	1	207276336	G	A	0.5546	0.09212	0.0185	1.91501e-09	3656	TRUE	reported	igd	0.00981661	36.2255
ebi-a-GCST90001724	CD19 on IgD+ CD24+	rs11643297	16	28973268	G	A	0.148	0.02557	0.6109	7.81898e-09	3656	TRUE	reported	igd	0.00908018	33.483
ebi-a-GCST90001725	CD19 on IgD+ CD24-	rs79856590	1	205241642	A	G	0.281	0.05096	0.0609	3.75898e-08	3656	TRUE	reported	igd	0.00824804	30.389
ebi-a-GCST90001725	CD19 on IgD+ CD24-	rs113812519	1	207276336	G	A	0.5314	0.09132	0.0185	6.41904e-09	3656	TRUE	reported	igd	0.00917701	33.8434
ebi-a-GCST90001725	CD19 on IgD+ CD24-	rs112417310	1	206855483	A	G	0.5237	0.08866	0.0201	3.79796e-09	3656	TRUE	reported	igd	0.00945319	34.8716
ebi-a-GCST90001728	CD19 on IgD+ CD38- unsw mem	rs113812519	1	207276336	G	A	0.7181	0.116	0.0215	7.39197e-10	1833	TRUE	reported	igd	0.0204788	38.2807
ebi-a-GCST90001728	CD19 on IgD+ CD38- unsw mem	rs55712453	1	206902437	G	A	0.7788	0.1195	0.0205	9.17698e-11	1833	TRUE	reported	igd	0.0226467	42.427
ebi-a-GCST90001728	CD19 on IgD+ CD38- unsw mem	rs144743804	1	207018206	A	G	0.6567	0.1158	0.0224	1.649e-08	1833	TRUE	reported	igd	0.0172425	32.125
ebi-a-GCST90001729	CD19 on IgD+ CD38br	rs112417310	1	206855483	A	G	0.6504	0.08983	0.0201	5.4325e-13	3657	TRUE	reported	igd	0.0141323	52.3939
ebi-a-GCST90001729	CD19 on IgD+ CD38br	rs144743804	1	207018206	A	G	0.6138	0.09002	0.0197	1.07201e-11	3657	TRUE	reported	igd	0.0125535	46.4663
ebi-a-GCST90001729	CD19 on IgD+ CD38br	rs113812519	1	207276336	G	A	0.6788	0.09244	0.0185	2.55211e-13	3657	TRUE	reported	igd	0.0145305	53.8922
ebi-a-GCST90001729	CD19 on IgD+ CD38br	rs62037424	16	28979854	T	C	-0.605	0.1055	0.0135	1.046e-08	3657	TRUE	reported	igd	0.00891236	32.8676
ebi-a-GCST90001730	CD19 on IgD+ CD38dim	rs113812519	1	207276336	G	A	0.5583	0.09163	0.0185	1.22301e-09	3657	TRUE	reported	igd	0.0100496	37.1041
ebi-a-GCST90001730	CD19 on IgD+ CD38dim	rs112417310	1	206855483	A	G	0.5594	0.089	0.0201	3.64897e-10	3657	TRUE	reported	igd	0.0106874	39.4846
ebi-a-GCST90001730	CD19 on IgD+ CD38dim	rs144743804	1	207018206	A	G	0.5079	0.0892	0.0197	1.33601e-08	3657	TRUE	reported	igd	0.00878756	32.4033
ebi-a-GCST90001735	CD19 on IgD- CD38dim	rs112417310	1	206855483	A	G	0.5373	0.08896	0.0201	1.695e-09	3657	TRUE	reported	igd	0.00987662	36.4592
ebi-a-GCST90001735	CD19 on IgD- CD38dim	rs2904880	16	28944396	G	C	0.1724	0.02503	0.5968	6.57355e-12	3657	TRUE	reported	igd	0.0128065	47.4149
ebi-a-GCST90001735	CD19 on IgD- CD38dim	rs113612962	22	43167446	C	G	-0.3441	0.06242	0.0402	3.77103e-08	3657	TRUE	reported	igd	0.00824143	30.3728
ebi-a-GCST90001738	CD19 on unsw mem	rs113812519	1	207276336	G	A	0.5404	0.0918	0.0185	4.29101e-09	3656	TRUE	reported	igd	0.00938949	34.6344
ebi-a-GCST90001738	CD19 on unsw mem	rs144743804	1	207018206	A	G	0.4919	0.08935	0.0197	3.94703e-08	3656	TRUE	reported	igd	0.00822191	30.2919
ebi-a-GCST90001738	CD19 on unsw mem	rs55712453	1	206902437	G	A	0.5735	0.08992	0.0201	2.01702e-10	3656	TRUE	reported	igd	0.0110038	40.6552
ebi-a-GCST90001742	CD19 on transitional	rs55712453	1	206902437	G	A	0.5582	0.0907	0.0201	8.33508e-10	3657	TRUE	reported	igd	0.010251	37.8554
ebi-a-GCST90001742	CD19 on transitional	rs144743804	1	207018206	A	G	0.539	0.09004	0.0197	2.357e-09	3657	TRUE	reported	igd	0.00970391	35.8153
ebi-a-GCST90001742	CD19 on transitional	rs113812519	1	207276336	G	A	0.5863	0.09251	0.0185	2.61198e-10	3657	TRUE	reported	igd	0.0108641	40.1444
ebi-a-GCST90001743	CD20 on B cell	rs35139284	6	32561370	T	C	0.183	0.02909	0.401	3.55304e-10	3660	TRUE	reported	igd	0.010697	39.5528
ebi-a-GCST90001743	CD20 on B cell	rs12212931	6	15913304	G	T	0.2121	0.03182	0.8197	3.01578e-11	3660	TRUE	reported	igd	0.0119939	44.4062
ebi-a-GCST90001743	CD20 on B cell	rs1941018	11	60268994	G	A	-0.1808	0.02489	0.6079	4.62914e-13	3660	TRUE	reported	igd	0.0142118	52.7363
ebi-a-GCST90001743	CD20 on B cell	rs354026	19	49841054	T	G	0.1996	0.0293	0.7669	1.12202e-11	3660	TRUE	reported	igd	0.0125208	46.3819
ebi-a-GCST90001745	CD20 on CD24+ CD27+	rs6459417	6	15858996	T	C	0.2138	0.03693	0.8737	7.66602e-09	3657	TRUE	reported	igd	0.00908175	33.498
ebi-a-GCST90001745	CD20 on CD24+ CD27+	rs9258377	6	29753117	T	C	0.2581	0.04516	0.1202	1.18299e-08	3657	TRUE	reported	igd	0.00885281	32.646
ebi-a-GCST90001745	CD20 on CD24+ CD27+	rs111259171	6	32640351	G	A	0.2545	0.04474	0.1947	1.38401e-08	3657	TRUE	reported	igd	0.00877067	32.3404
ebi-a-GCST90001745	CD20 on CD24+ CD27+	rs9461557	6	29765925	T	C	0.2943	0.05167	0.1124	1.32099e-08	3657	TRUE	reported	igd	0.00879312	32.424
ebi-a-GCST90001745	CD20 on CD24+ CD27+	rs11187166	10	94516008	T	C	0.1756	0.03165	0.1993	3.07298e-08	3657	TRUE	reported	igd	0.00834711	30.7655
ebi-a-GCST90001745	CD20 on CD24+ CD27+	rs74621542	11	60166613	C	T	-0.2878	0.04216	0.0917	1.02589e-11	3657	TRUE	reported	igd	0.0125822	46.5739
ebi-a-GCST90001745	CD20 on CD24+ CD27+	rs55809481	19	49872521	C	T	-0.283	0.0286	0.2425	8.18088e-23	3657	TRUE	reported	igd	0.026076	97.8596
ebi-a-GCST90001747	CD20 on IgD+ CD24-	rs72836542	6	14091682	T	C	0.1645	0.02685	0.3161	9.87006e-10	3657	TRUE	reported	igd	0.0101598	37.5151
ebi-a-GCST90001747	CD20 on IgD+ CD24-	rs62405562	6	32451834	G	A	0.1942	0.02853	0.455	1.15398e-11	3657	TRUE	reported	igd	0.0125113	46.3081
ebi-a-GCST90001747	CD20 on IgD+ CD24-	rs2066399	6	15880540	A	G	0.2255	0.03219	0.821	2.94781e-12	3657	TRUE	reported	igd	0.0132415	49.0471
ebi-a-GCST90001747	CD20 on IgD+ CD24-	rs9270560	6	32560741	C	T	-0.1682	0.02952	0.5889	1.31401e-08	3657	TRUE	reported	igd	0.00879946	32.4475
ebi-a-GCST90001747	CD20 on IgD+ CD24-	rs4939384	11	60273642	G	A	-0.2046	0.02482	0.6088	2.29192e-16	3657	TRUE	reported	igd	0.0182426	67.9157
ebi-a-GCST90001748	CD20 on IgD+ CD38-	rs2066399	6	15880540	A	G	0.187	0.03209	0.8211	6.07995e-09	3645	TRUE	reported	igd	0.00923037	33.9395
ebi-a-GCST90001748	CD20 on IgD+ CD38-	rs12554596	9	37002142	G	A	-0.1558	0.02531	0.3892	8.42597e-10	3645	TRUE	reported	igd	0.0102887	37.8715
ebi-a-GCST90001748	CD20 on IgD+ CD38-	rs2070770	11	60230531	T	C	-0.2571	0.04166	0.0967	7.48997e-10	3645	TRUE	reported	igd	0.0103408	38.0651
ebi-a-GCST90001748	CD20 on IgD+ CD38-	rs30003	19	49846398	C	T	-0.1948	0.02926	0.2303	3.22181e-11	3645	TRUE	reported	igd	0.0120139	44.2987
ebi-a-GCST90001751	CD20 on IgD+ CD38br	rs2066399	6	15880540	A	G	0.3353	0.03177	0.821	1.1311e-25	3657	TRUE	reported	igd	0.0295581	111.326
ebi-a-GCST90001751	CD20 on IgD+ CD38br	rs7768875	6	32560752	T	C	-0.1706	0.03073	0.461	3.046e-08	3657	TRUE	reported	igd	0.00835725	30.8032
ebi-a-GCST90001751	CD20 on IgD+ CD38br	rs72836542	6	14091682	T	C	0.1494	0.02674	0.3161	2.45002e-08	3657	TRUE	reported	igd	0.00846373	31.199
ebi-a-GCST90001751	CD20 on IgD+ CD38br	rs7939177	11	60266070	T	C	-0.1785	0.02475	0.6102	6.72667e-13	3657	TRUE	reported	igd	0.0140239	51.9862
ebi-a-GCST90001751	CD20 on IgD+ CD38br	rs34486765	19	49915911	A	G	0.1684	0.02631	0.3094	1.75102e-10	3657	TRUE	reported	igd	0.0110785	40.9454
ebi-a-GCST90001752	CD20 on IgD+ CD38dim	rs72836542	6	14091682	T	C	0.1752	0.0268	0.3161	7.1978e-11	3657	TRUE	reported	igd	0.0115512	42.7131
ebi-a-GCST90001752	CD20 on IgD+ CD38dim	rs9270560	6	32560741	C	T	-0.2177	0.02955	0.5889	2.12716e-13	3657	TRUE	reported	igd	0.0146244	54.2456
ebi-a-GCST90001752	CD20 on IgD+ CD38dim	rs2066399	6	15880540	A	G	0.2375	0.03213	0.821	1.75186e-13	3657	TRUE	reported	igd	0.0147211	54.6095
ebi-a-GCST90001752	CD20 on IgD+ CD38dim	rs62405562	6	32451834	G	A	0.2285	0.02861	0.455	1.82306e-15	3657	TRUE	reported	igd	0.0171436	63.7528
ebi-a-GCST90001752	CD20 on IgD+ CD38dim	rs4939384	11	60273642	G	A	-0.236	0.02474	0.6088	2.5038e-21	3657	TRUE	reported	igd	0.0242787	90.9467
ebi-a-GCST90001752	CD20 on IgD+ CD38dim	rs7404890	16	11007193	A	G	0.1788	0.03256	0.8208	4.22902e-08	3657	TRUE	reported	igd	0.00817852	30.139
ebi-a-GCST90001752	CD20 on IgD+ CD38dim	rs34486765	19	49915911	A	G	0.167	0.02642	0.3094	2.89501e-10	3657	TRUE	reported	igd	0.0108074	39.9328
ebi-a-GCST90001752	CD20 on IgD+ CD38dim	rs1007337	22	39781585	T	C	-0.1389	0.02509	0.6024	3.33503e-08	3657	TRUE	reported	igd	0.00831101	30.6313
ebi-a-GCST90001754	CD20 on IgD- CD27-	rs4716010	6	15898371	A	G	0.1924	0.0321	0.8194	2.238e-09	3657	TRUE	reported	igd	0.00972813	35.9056
ebi-a-GCST90001754	CD20 on IgD- CD27-	rs61731791	19	50940778	T	C	0.2363	0.04232	0.0972	2.509e-08	3657	TRUE	reported	igd	0.00845326	31.1601
ebi-a-GCST90001754	CD20 on IgD- CD27-	rs30006	19	49847916	C	T	-0.1907	0.02929	0.2335	8.55067e-11	3657	TRUE	reported	igd	0.0114586	42.3667
ebi-a-GCST90001754	CD20 on IgD- CD27-	rs1883832	20	44746982	C	T	-0.1869	0.02576	0.6318	4.89553e-13	3657	TRUE	reported	igd	0.0141904	52.6125
ebi-a-GCST90001755	CD20 on IgD- CD38-	rs11751198	6	31753526	A	G	0.1995	0.03634	0.1839	4.31797e-08	3657	TRUE	reported	igd	0.00817385	30.1216
ebi-a-GCST90001755	CD20 on IgD- CD38-	rs10501383	11	60164527	T	C	-0.255	0.04098	0.0971	5.40605e-10	3657	TRUE	reported	igd	0.010477	38.6989
ebi-a-GCST90001755	CD20 on IgD- CD38-	rs61731791	19	50940778	T	C	0.2328	0.04226	0.0972	3.857e-08	3657	TRUE	reported	igd	0.00822987	30.3298
ebi-a-GCST90001755	CD20 on IgD- CD38-	rs55809481	19	49872521	C	T	-0.2424	0.02879	0.2425	5.43751e-17	3657	TRUE	reported	igd	0.019016	70.8507
ebi-a-GCST90001757	CD20 on IgD- CD38dim	rs9271146	6	32577282	C	A	-0.1886	0.0304	0.7067	6.09102e-10	3657	TRUE	reported	igd	0.0104151	38.4679
ebi-a-GCST90001757	CD20 on IgD- CD38dim	rs9469053	6	31755776	G	A	0.2372	0.03691	0.184	1.46899e-10	3657	TRUE	reported	igd	0.0111671	41.2766
ebi-a-GCST90001757	CD20 on IgD- CD38dim	rs909846	6	15897003	G	T	0.2058	0.03711	0.8744	3.14101e-08	3657	TRUE	reported	igd	0.00833963	30.7377
ebi-a-GCST90001757	CD20 on IgD- CD38dim	rs11187166	10	94516008	T	C	0.1757	0.03163	0.1993	2.97399e-08	3657	TRUE	reported	igd	0.00836703	30.8395
ebi-a-GCST90001757	CD20 on IgD- CD38dim	rs2070770	11	60230531	T	C	-0.2657	0.0417	0.0965	2.09199e-10	3657	TRUE	reported	igd	0.0109797	40.5764
ebi-a-GCST90001757	CD20 on IgD- CD38dim	rs61731791	19	50940778	T	C	0.2688	0.042	0.0972	1.74502e-10	3657	TRUE	reported	igd	0.0110764	40.9376
ebi-a-GCST90001757	CD20 on IgD- CD38dim	rs55809481	19	49872521	C	T	-0.3192	0.02843	0.2425	9.00949e-29	3657	TRUE	reported	igd	0.0333218	125.99
ebi-a-GCST90001758	CD20 on memory B cell	rs13190846	6	29905727	T	C	0.1821	0.03141	0.328	7.35495e-09	3657	TRUE	reported	igd	0.00910722	33.5928
ebi-a-GCST90001758	CD20 on memory B cell	rs9461562	6	29778271	G	A	0.2896	0.05014	0.1025	8.24803e-09	3657	TRUE	reported	igd	0.00903982	33.3419
ebi-a-GCST90001758	CD20 on memory B cell	rs1569590	6	15898884	G	A	0.2257	0.03693	0.8748	1.09999e-09	3657	TRUE	reported	igd	0.0101104	37.3308
ebi-a-GCST90001758	CD20 on memory B cell	rs28572463	6	31209854	C	G	0.2629	0.04733	0.1081	2.979e-08	3657	TRUE	reported	igd	0.00836632	30.8369
ebi-a-GCST90001758	CD20 on memory B cell	rs2070770	11	60230531	T	C	-0.2717	0.04169	0.0965	8.12643e-11	3657	TRUE	reported	igd	0.0114809	42.45
ebi-a-GCST90001758	CD20 on memory B cell	rs30003	19	49846398	C	T	-0.2717	0.02911	0.2304	1.71199e-20	3657	TRUE	reported	igd	0.0232673	87.0677
ebi-a-GCST90001759	CD20 on naive-mature B cell	rs72836542	6	14091682	T	C	0.1572	0.02688	0.3161	5.42001e-09	3657	TRUE	reported	igd	0.00926571	34.1829
ebi-a-GCST90001759	CD20 on naive-mature B cell	rs9270560	6	32560741	C	T	-0.1712	0.02943	0.5889	6.52304e-09	3657	TRUE	reported	igd	0.00916857	33.8212
ebi-a-GCST90001759	CD20 on naive-mature B cell	rs62405562	6	32451834	G	A	0.1848	0.02844	0.455	9.18121e-11	3657	TRUE	reported	igd	0.0114139	42.1995
ebi-a-GCST90001759	CD20 on naive-mature B cell	rs6910382	6	15914349	G	C	0.2234	0.0318	0.8198	2.52581e-12	3657	TRUE	reported	igd	0.0133157	49.3258
ebi-a-GCST90001759	CD20 on naive-mature B cell	rs388354	7	40190449	C	A	-0.1343	0.0244	0.5205	3.93396e-08	3657	TRUE	reported	igd	0.00821608	30.2785
ebi-a-GCST90001759	CD20 on naive-mature B cell	rs1941018	11	60268994	G	A	-0.1965	0.02481	0.6081	3.155e-15	3657	TRUE	reported	igd	0.016864	62.6952
ebi-a-GCST90001759	CD20 on naive-mature B cell	rs30003	19	49846398	C	T	-0.1667	0.02948	0.2304	1.66702e-08	3657	TRUE	reported	igd	0.00866783	31.9579
ebi-a-GCST90001760	CD20 on unsw mem	rs112405902	6	31809504	A	G	0.2604	0.0461	0.1069	1.74699e-08	3657	TRUE	reported	igd	0.00864933	31.8891
ebi-a-GCST90001760	CD20 on unsw mem	rs6459417	6	15858996	T	C	0.2282	0.03694	0.8737	7.24803e-10	3657	TRUE	reported	igd	0.0103277	38.1417
ebi-a-GCST90001760	CD20 on unsw mem	rs4447195	11	60249734	T	C	-0.2525	0.04163	0.0982	1.45301e-09	3657	TRUE	reported	igd	0.00995951	36.7682
ebi-a-GCST90001760	CD20 on unsw mem	rs6509428	19	49853881	T	C	-0.2404	0.02912	0.2323	2.09218e-16	3657	TRUE	reported	igd	0.0182954	68.1159
ebi-a-GCST90001761	CD20 on sw mem	rs1569590	6	15898884	G	A	0.207	0.03723	0.8748	2.87601e-08	3657	TRUE	reported	igd	0.00838251	30.8971
ebi-a-GCST90001761	CD20 on sw mem	rs11751198	6	31753526	A	G	0.2182	0.03712	0.1839	4.51898e-09	3657	TRUE	reported	igd	0.00936018	34.5347
ebi-a-GCST90001761	CD20 on sw mem	rs9271146	6	32577282	C	A	-0.1728	0.03061	0.7067	1.76701e-08	3657	TRUE	reported	igd	0.00863908	31.851
ebi-a-GCST90001761	CD20 on sw mem	rs35039517	10	94522438	A	G	0.1894	0.0315	0.203	1.99802e-09	3657	TRUE	reported	igd	0.00978907	36.1328
ebi-a-GCST90001761	CD20 on sw mem	rs10501383	11	60164527	T	C	-0.2991	0.04099	0.0971	3.60911e-13	3657	TRUE	reported	igd	0.0143507	53.2157
ebi-a-GCST90001761	CD20 on sw mem	rs55809481	19	49872521	C	T	-0.3215	0.02865	0.2425	9.31322e-29	3657	TRUE	reported	igd	0.0332878	125.856
ebi-a-GCST90001761	CD20 on sw mem	rs61731791	19	50940778	T	C	0.2358	0.04238	0.0972	2.82599e-08	3657	TRUE	reported	igd	0.00839421	30.9406
ebi-a-GCST90001762	CD20 on IgD+	rs72836542	6	14091682	T	C	0.1521	0.02688	0.3162	1.63799e-08	3658	TRUE	reported	igd	0.00867704	32.0009
ebi-a-GCST90001762	CD20 on IgD+	rs9270560	6	32560741	C	T	-0.1793	0.02962	0.5887	1.547e-09	3658	TRUE	reported	igd	0.00991786	36.6229
ebi-a-GCST90001762	CD20 on IgD+	rs62405562	6	32451834	G	A	0.1921	0.02868	0.4552	2.45584e-11	3658	TRUE	reported	igd	0.012116	44.8393
ebi-a-GCST90001762	CD20 on IgD+	rs12212931	6	15913304	G	T	0.2233	0.03173	0.8197	2.32809e-12	3658	TRUE	reported	igd	0.0133584	49.4994
ebi-a-GCST90001762	CD20 on IgD+	rs4939384	11	60273642	G	A	-0.2011	0.02485	0.6088	7.89951e-16	3658	TRUE	reported	igd	0.0175882	65.4536
ebi-a-GCST90001762	CD20 on IgD+	rs30003	19	49846398	C	T	-0.1786	0.02943	0.2303	1.41899e-09	3658	TRUE	reported	igd	0.00996754	36.8082
ebi-a-GCST90001775	CD25 on B cell	rs3793662	9	95886051	T	C	-0.1654	0.0295	0.776	2.18902e-08	3660	TRUE	reported	igd	0.00851592	31.4188
ebi-a-GCST90001775	CD25 on B cell	rs147487472	10	6191376	A	C	0.4239	0.06144	0.0415	6.11787e-12	3660	TRUE	reported	igd	0.012839	47.5759
ebi-a-GCST90001775	CD25 on B cell	rs41294937	10	6106621	C	T	0.4838	0.04036	0.1077	1.6761e-32	3660	TRUE	reported	igd	0.0377767	143.612
ebi-a-GCST90001777	CD25 on CD24+ CD27+	rs3793662	9	95886051	T	C	-0.1594	0.0289	0.7759	3.74904e-08	3657	TRUE	reported	igd	0.00825008	30.4049
ebi-a-GCST90001777	CD25 on CD24+ CD27+	rs11598494	10	6178941	C	T	-0.1762	0.02445	0.5587	6.79047e-13	3657	TRUE	reported	igd	0.0140025	51.9059
ebi-a-GCST90001777	CD25 on CD24+ CD27+	rs4747882	10	6162476	T	A	-0.2267	0.02692	0.7132	5.31741e-17	3657	TRUE	reported	igd	0.0190233	70.8786
ebi-a-GCST90001777	CD25 on CD24+ CD27+	rs1887027	10	6113782	T	C	-0.4244	0.0273	0.2454	8.06306e-53	3657	TRUE	reported	igd	0.0619882	241.539
ebi-a-GCST90001778	CD25 on IgD+ CD24+	rs4747882	10	6162476	T	A	-0.1921	0.02715	0.7132	1.79804e-12	3657	TRUE	reported	igd	0.0135047	50.0354
ebi-a-GCST90001778	CD25 on IgD+ CD24+	rs1887027	10	6113782	T	C	-0.3962	0.0276	0.2454	1.71199e-45	3657	TRUE	reported	igd	0.0533431	205.955
ebi-a-GCST90001778	CD25 on IgD+ CD24+	rs11598494	10	6178941	C	T	-0.1524	0.02465	0.5587	6.89493e-10	3657	TRUE	reported	igd	0.0103442	38.2031
ebi-a-GCST90001779	CD25 on IgD+ CD24-	rs3793662	9	95886051	T	C	-0.1898	0.02934	0.7759	1.11401e-10	3657	TRUE	reported	igd	0.0113137	41.8249
ebi-a-GCST90001779	CD25 on IgD+ CD24-	rs7920946	10	6074634	C	T	0.1584	0.02792	0.2773	1.513e-08	3657	TRUE	reported	igd	0.00872467	32.1693
ebi-a-GCST90001779	CD25 on IgD+ CD24-	rs62626323	10	6115678	A	C	0.5847	0.03976	0.1075	1.31795e-47	3657	TRUE	reported	igd	0.0558338	216.14
ebi-a-GCST90001779	CD25 on IgD+ CD24-	rs709589	14	106306841	T	C	-0.183	0.03138	0.4557	5.97806e-09	3657	TRUE	reported	igd	0.00921406	33.9906
ebi-a-GCST90001780	CD25 on IgD+ CD38-	rs3793662	9	95886051	T	C	-0.1749	0.02923	0.7759	2.377e-09	3642	TRUE	reported	igd	0.00973494	35.7836
ebi-a-GCST90001780	CD25 on IgD+ CD38-	rs4747846	10	6074451	C	G	0.1534	0.02528	0.3887	1.42801e-09	3642	TRUE	reported	igd	0.0100089	36.8009
ebi-a-GCST90001780	CD25 on IgD+ CD38-	rs41295093	10	6120173	A	G	0.4244	0.0402	0.1068	1.10688e-25	3642	TRUE	reported	igd	0.0296939	111.394
ebi-a-GCST90001781	CD25 on IgD+ CD38- naive	rs2275848	9	95887320	T	G	-0.2187	0.0399	0.7711	4.80695e-08	1835	TRUE	reported	igd	0.0161088	30.0108
ebi-a-GCST90001781	CD25 on IgD+ CD38- naive	rs41294937	10	6106621	C	T	0.4909	0.05533	0.1068	1.66686e-18	1835	TRUE	reported	igd	0.0411327	78.6305
ebi-a-GCST90001781	CD25 on IgD+ CD38- naive	rs709589	14	106306841	T	C	-0.2484	0.04396	0.4529	1.84302e-08	1835	TRUE	reported	igd	0.0171025	31.8944
ebi-a-GCST90001783	CD25 on IgD+ CD38br	rs3793662	9	95886051	T	C	-0.1813	0.02898	0.7758	4.37895e-10	3656	TRUE	reported	igd	0.0105918	39.1166
ebi-a-GCST90001783	CD25 on IgD+ CD38br	rs62626323	10	6115678	A	C	0.349	0.03994	0.1074	3.53671e-18	3656	TRUE	reported	igd	0.0204575	76.3127
ebi-a-GCST90001783	CD25 on IgD+ CD38br	rs709589	14	106306841	T	C	-0.2486	0.03091	0.4557	1.18987e-15	3656	TRUE	reported	igd	0.0173853	64.6497
ebi-a-GCST90001787	CD25 on IgD- CD38-	rs12342539	9	4327960	T	C	-0.1657	0.02956	0.2216	2.246e-08	3657	TRUE	reported	igd	0.00851914	31.405
ebi-a-GCST90001787	CD25 on IgD- CD38-	rs12722531	10	6076076	A	G	0.4479	0.04714	0.074	3.60662e-21	3657	TRUE	reported	igd	0.0240917	90.2288
ebi-a-GCST90001787	CD25 on IgD- CD38-	rs706779	10	6098824	C	T	-0.293	0.02511	0.6084	6.63743e-31	3657	TRUE	reported	igd	0.0358956	136.083
ebi-a-GCST90001789	CD25 on IgD- CD38dim	rs3793662	9	95886051	T	C	-0.1698	0.02871	0.7759	3.69199e-09	3657	TRUE	reported	igd	0.00947436	34.96
ebi-a-GCST90001789	CD25 on IgD- CD38dim	rs7920946	10	6074634	C	T	0.2333	0.02716	0.2773	1.26096e-17	3657	TRUE	reported	igd	0.0197774	73.745
ebi-a-GCST90001789	CD25 on IgD- CD38dim	rs4747846	10	6074451	C	G	0.1914	0.02477	0.3886	1.41906e-14	3657	TRUE	reported	igd	0.0160647	59.6753
ebi-a-GCST90001789	CD25 on IgD- CD38dim	rs41294937	10	6106621	C	T	0.5734	0.03893	0.1075	9.24272e-48	3657	TRUE	reported	igd	0.0560007	216.825
ebi-a-GCST90001790	CD25 on memory B cell	rs3793662	9	95886051	T	C	-0.1626	0.02894	0.7759	2.04899e-08	3657	TRUE	reported	igd	0.00855828	31.5505
ebi-a-GCST90001790	CD25 on memory B cell	rs1887027	10	6113782	T	C	-0.4203	0.02736	0.2454	1.16305e-51	3657	TRUE	reported	igd	0.0606183	235.857
ebi-a-GCST90001790	CD25 on memory B cell	rs4747882	10	6162476	T	A	-0.2133	0.02697	0.7132	3.34734e-15	3657	TRUE	reported	igd	0.0168163	62.5147
ebi-a-GCST90001790	CD25 on memory B cell	rs11598494	10	6178941	C	T	-0.1768	0.02448	0.5587	6.08555e-13	3657	TRUE	reported	igd	0.0140626	52.132
ebi-a-GCST90001791	CD25 on naive-mature B cell	rs3793662	9	95886051	T	C	-0.1953	0.02956	0.7759	4.56352e-11	3657	TRUE	reported	igd	0.0117955	43.6273
ebi-a-GCST90001791	CD25 on naive-mature B cell	rs17403348	10	5827901	C	T	0.2314	0.04201	0.0997	3.85798e-08	3657	TRUE	reported	igd	0.00822826	30.3238
ebi-a-GCST90001791	CD25 on naive-mature B cell	rs147487472	10	6191376	A	C	0.4465	0.0617	0.0414	5.59887e-13	3657	TRUE	reported	igd	0.014118	52.3402
ebi-a-GCST90001791	CD25 on naive-mature B cell	rs41294937	10	6106621	C	T	0.5626	0.04021	0.1075	2.21411e-43	3657	TRUE	reported	igd	0.0508111	195.656
ebi-a-GCST90001791	CD25 on naive-mature B cell	rs11051398	12	31504316	T	C	-0.1509	0.02607	0.5325	7.67291e-09	3657	TRUE	reported	igd	0.00907843	33.4857
ebi-a-GCST90001792	CD25 on unsw mem	rs3793662	9	95886051	T	C	-0.167	0.02895	0.7759	8.7579e-09	3657	TRUE	reported	igd	0.00901731	33.2582
ebi-a-GCST90001792	CD25 on unsw mem	rs4747882	10	6162476	T	A	-0.2093	0.02699	0.7132	1.14499e-14	3657	TRUE	reported	igd	0.016178	60.1029
ebi-a-GCST90001792	CD25 on unsw mem	rs1887027	10	6113782	T	C	-0.4047	0.02745	0.2454	7.7589e-48	3657	TRUE	reported	igd	0.0561024	217.242
ebi-a-GCST90001792	CD25 on unsw mem	rs11598494	10	6178941	C	T	-0.1584	0.02453	0.5587	1.20301e-10	3657	TRUE	reported	igd	0.0112737	41.6752
ebi-a-GCST90001793	CD25 on sw mem	rs41294937	10	6106621	C	T	0.5555	0.03963	0.1075	1.57109e-43	3657	TRUE	reported	igd	0.0509879	196.373
ebi-a-GCST90001793	CD25 on sw mem	rs7072398	10	6079846	A	G	-0.2349	0.02543	0.6142	4.24717e-20	3657	TRUE	reported	igd	0.0227998	85.2778
ebi-a-GCST90001793	CD25 on sw mem	rs4747882	10	6162476	T	A	-0.2315	0.02714	0.7132	2.14487e-17	3657	TRUE	reported	igd	0.0195075	72.7185
ebi-a-GCST90001798	CD27 on CD24+ CD27+	rs1801274	1	161479745	G	A	-0.2208	0.02632	0.325	7.07457e-17	3657	TRUE	reported	igd	0.0188809	70.3378
ebi-a-GCST90001798	CD27 on CD24+ CD27+	rs34101571	1	31211894	A	G	-0.4501	0.07925	0.0239	1.45001e-08	3657	TRUE	reported	igd	0.00874341	32.239
ebi-a-GCST90001798	CD27 on CD24+ CD27+	rs7621492	3	32302456	A	G	0.2196	0.03939	0.1136	2.66803e-08	3657	TRUE	reported	igd	0.00842737	31.0638
ebi-a-GCST90001798	CD27 on CD24+ CD27+	rs75918255	3	32945761	A	G	0.5011	0.06717	0.035	1.07103e-13	3657	TRUE	reported	igd	0.0149904	55.6238
ebi-a-GCST90001798	CD27 on CD24+ CD27+	rs35574803	3	32533246	C	T	0.7589	0.05246	0.0562	3.63413e-46	3657	TRUE	reported	igd	0.0541278	209.158
ebi-a-GCST90001798	CD27 on CD24+ CD27+	rs25680	12	6554628	A	G	-0.2616	0.03299	0.1671	2.86484e-15	3657	TRUE	reported	igd	0.0169037	62.8454
ebi-a-GCST90001798	CD27 on CD24+ CD27+	rs147714617	12	6605299	T	C	0.2579	0.03725	0.1224	5.22516e-12	3657	TRUE	reported	igd	0.0129381	47.9085
ebi-a-GCST90001798	CD27 on CD24+ CD27+	rs162076	20	46785499	A	G	-0.1453	0.02494	0.555	6.19598e-09	3657	TRUE	reported	igd	0.00919605	33.9235
ebi-a-GCST90001798	CD27 on CD24+ CD27+	rs6011967	20	45095161	C	T	0.2439	0.03905	0.118	4.71498e-10	3657	TRUE	reported	igd	0.0105548	38.9892
ebi-a-GCST90001798	CD27 on CD24+ CD27+	rs1883832	20	44746982	C	T	-0.5841	0.02417	0.6318	8.47227e-120	3657	TRUE	reported	igd	0.137706	583.692
ebi-a-GCST90001800	CD27 on IgD+ CD24+	rs7621492	3	32302456	A	G	0.2435	0.03994	0.1136	1.18201e-09	3656	TRUE	reported	igd	0.0100643	37.1487
ebi-a-GCST90001800	CD27 on IgD+ CD24+	rs75918255	3	32945761	A	G	0.4946	0.06834	0.035	5.54243e-13	3656	TRUE	reported	igd	0.0141245	52.3505
ebi-a-GCST90001800	CD27 on IgD+ CD24+	rs35574803	3	32533246	C	T	0.7463	0.05335	0.0561	2.34585e-43	3656	TRUE	reported	igd	0.0508051	195.578
ebi-a-GCST90001800	CD27 on IgD+ CD24+	rs76929865	3	31134534	C	A	0.5735	0.08703	0.0223	5.04429e-11	3656	TRUE	reported	igd	0.011738	43.4002
ebi-a-GCST90001800	CD27 on IgD+ CD24+	rs25680	12	6554628	A	G	-0.1925	0.03366	0.167	1.14599e-08	3656	TRUE	reported	igd	0.00886664	32.6885
ebi-a-GCST90001800	CD27 on IgD+ CD24+	rs1883832	20	44746982	C	T	-0.4972	0.02506	0.6317	2.97989e-83	3656	TRUE	reported	igd	0.0972039	393.425
ebi-a-GCST90001801	CD27 on IgD+ CD38- unsw mem	rs56237381	3	32924804	A	G	0.5453	0.09922	0.0294	4.43997e-08	1836	TRUE	reported	igd	0.016185	30.1717
ebi-a-GCST90001801	CD27 on IgD+ CD38- unsw mem	rs35574803	3	32533246	C	T	0.9344	0.07016	0.0564	1.07994e-38	1836	TRUE	reported	igd	0.0880972	177.179
ebi-a-GCST90001801	CD27 on IgD+ CD38- unsw mem	rs75918255	3	32945761	A	G	0.5783	0.0916	0.0376	3.41201e-10	1836	TRUE	reported	igd	0.0212479	39.8146
ebi-a-GCST90001801	CD27 on IgD+ CD38- unsw mem	rs25680	12	6554628	A	G	-0.2854	0.04636	0.1672	9.11108e-10	1836	TRUE	reported	igd	0.0202244	37.8571
ebi-a-GCST90001801	CD27 on IgD+ CD38- unsw mem	rs4810485	20	44747947	G	T	-0.5719	0.03295	0.6302	1.32587e-62	1836	TRUE	reported	igd	0.140953	300.923
ebi-a-GCST90001802	CD27 on IgD- CD38-	rs1801274	1	161479745	G	A	-0.2111	0.02661	0.325	2.77013e-15	3657	TRUE	reported	igd	0.0169181	62.8998
ebi-a-GCST90001802	CD27 on IgD- CD38-	rs35574803	3	32533246	C	T	0.6071	0.05356	0.0562	2.73905e-29	3657	TRUE	reported	igd	0.0339405	128.411
ebi-a-GCST90001802	CD27 on IgD- CD38-	rs75918255	3	32945761	A	G	0.4158	0.06821	0.035	1.19801e-09	3657	TRUE	reported	igd	0.0100591	37.1394
ebi-a-GCST90001802	CD27 on IgD- CD38-	rs11064198	12	6558720	T	A	-0.225	0.03691	0.1256	1.19201e-09	3657	TRUE	reported	igd	0.0100591	37.1398
ebi-a-GCST90001802	CD27 on IgD- CD38-	rs2250246	12	6553016	G	A	-0.2059	0.02456	0.5339	7.42335e-17	3657	TRUE	reported	igd	0.0188566	70.2455
ebi-a-GCST90001802	CD27 on IgD- CD38-	rs1883832	20	44746982	C	T	-0.4707	0.02507	0.6318	3.83354e-75	3657	TRUE	reported	igd	0.08792	352.324
ebi-a-GCST90001802	CD27 on IgD- CD38-	rs162076	20	46785499	A	G	-0.143	0.02522	0.555	1.54e-08	3657	TRUE	reported	igd	0.00871476	32.1325
ebi-a-GCST90001804	CD27 on IgD- CD38dim	rs1801274	1	161479745	G	A	-0.2036	0.02626	0.325	1.14288e-14	3657	TRUE	reported	igd	0.0161719	60.0798
ebi-a-GCST90001804	CD27 on IgD- CD38dim	rs34101571	1	31211894	A	G	-0.534	0.07874	0.0239	1.38484e-11	3657	TRUE	reported	igd	0.0124205	45.9678
ebi-a-GCST90001804	CD27 on IgD- CD38dim	rs75918255	3	32945761	A	G	0.4177	0.06693	0.035	4.84395e-10	3657	TRUE	reported	igd	0.0105381	38.9269
ebi-a-GCST90001804	CD27 on IgD- CD38dim	rs35574803	3	32533246	C	T	0.6579	0.05259	0.0562	3.41822e-35	3657	TRUE	reported	igd	0.0410383	156.414
ebi-a-GCST90001804	CD27 on IgD- CD38dim	rs2253610	12	6557674	A	G	-0.1829	0.02466	0.5782	1.50904e-13	3657	TRUE	reported	igd	0.0148195	54.9799
ebi-a-GCST90001804	CD27 on IgD- CD38dim	rs1883832	20	44746982	C	T	-0.6404	0.02368	0.6318	6.20869e-147	3657	TRUE	reported	igd	0.166662	730.974
ebi-a-GCST90001804	CD27 on IgD- CD38dim	rs162076	20	46785499	A	G	-0.1634	0.02479	0.555	5.02805e-11	3657	TRUE	reported	igd	0.0117408	43.4224
ebi-a-GCST90001804	CD27 on IgD- CD38dim	rs6011967	20	45095161	C	T	0.2509	0.03888	0.118	1.236e-10	3657	TRUE	reported	igd	0.0112592	41.6209
ebi-a-GCST90001805	CD27 on memory B cell	rs75918255	3	32945761	A	G	0.4366	0.06803	0.035	1.567e-10	3657	TRUE	reported	igd	0.0111372	41.1651
ebi-a-GCST90001805	CD27 on memory B cell	rs56237381	3	32924804	A	G	0.4286	0.07713	0.0272	2.94598e-08	3657	TRUE	reported	igd	0.008373	30.8617
ebi-a-GCST90001805	CD27 on memory B cell	rs35574803	3	32533246	C	T	0.6708	0.05333	0.0562	1.49211e-35	3657	TRUE	reported	igd	0.0414691	158.127
ebi-a-GCST90001805	CD27 on memory B cell	rs147714617	12	6605299	T	C	0.2563	0.03761	0.1224	1.11199e-11	3657	TRUE	reported	igd	0.0125396	46.4144
ebi-a-GCST90001805	CD27 on memory B cell	rs25680	12	6554628	A	G	-0.213	0.03344	0.1671	2.12902e-10	3657	TRUE	reported	igd	0.0109726	40.5498
ebi-a-GCST90001805	CD27 on memory B cell	rs1883832	20	44746982	C	T	-0.5071	0.0249	0.6318	1.87802e-87	3657	TRUE	reported	igd	0.101861	414.525
ebi-a-GCST90001805	CD27 on memory B cell	rs72485816	20	45314435	C	T	-0.4093	0.0725	0.0304	1.77198e-08	3657	TRUE	reported	igd	0.00864	31.8544
ebi-a-GCST90001806	CD27 on unsw mem	rs1801274	1	161479745	G	A	-0.1586	0.02671	0.3251	3.133e-09	3656	TRUE	reported	igd	0.00955178	35.2388
ebi-a-GCST90001806	CD27 on unsw mem	rs35574803	3	32533246	C	T	0.7465	0.05306	0.0561	8.01863e-44	3656	TRUE	reported	igd	0.0513595	197.828
ebi-a-GCST90001806	CD27 on unsw mem	rs75918255	3	32945761	A	G	0.5086	0.06804	0.035	9.62498e-14	3656	TRUE	reported	igd	0.0150533	55.8453
ebi-a-GCST90001806	CD27 on unsw mem	rs144642376	3	36349691	G	A	0.2712	0.04922	0.0718	3.82402e-08	3656	TRUE	reported	igd	0.00823566	30.343
ebi-a-GCST90001806	CD27 on unsw mem	rs56237381	3	32924804	A	G	0.4379	0.077	0.0272	1.39399e-08	3656	TRUE	reported	igd	0.00876874	32.3244
ebi-a-GCST90001806	CD27 on unsw mem	rs25680	12	6554628	A	G	-0.2612	0.03338	0.167	6.59629e-15	3656	TRUE	reported	igd	0.0164723	61.1978
ebi-a-GCST90001806	CD27 on unsw mem	rs147714617	12	6605299	T	C	0.2484	0.03759	0.1224	4.48436e-11	3656	TRUE	reported	igd	0.0118031	43.6436
ebi-a-GCST90001806	CD27 on unsw mem	rs709589	14	106306841	T	C	-0.1755	0.03152	0.4557	2.77703e-08	3656	TRUE	reported	igd	0.00840831	30.9845
ebi-a-GCST90001806	CD27 on unsw mem	rs6066198	20	45732275	G	T	-0.2691	0.04925	0.07	4.95496e-08	3656	TRUE	reported	igd	0.00809984	29.8385
ebi-a-GCST90001806	CD27 on unsw mem	rs4810485	20	44747947	G	T	-0.4783	0.02498	0.6313	5.93335e-78	3656	TRUE	reported	igd	0.0911396	366.419
ebi-a-GCST90001806	CD27 on unsw mem	rs72645230	20	46242688	G	C	-0.2476	0.04328	0.0944	1.13999e-08	3656	TRUE	reported	igd	0.00887258	32.7106
ebi-a-GCST90001808	CD27 on sw mem	rs34101571	1	31211894	A	G	-0.5359	0.07974	0.0239	2.09701e-11	3657	TRUE	reported	igd	0.0122	45.1417
ebi-a-GCST90001808	CD27 on sw mem	rs1801274	1	161479745	G	A	-0.2933	0.02635	0.325	2.48313e-28	3657	TRUE	reported	igd	0.0327694	123.83
ebi-a-GCST90001808	CD27 on sw mem	rs144642376	3	36349691	G	A	0.2781	0.0492	0.0718	1.692e-08	3657	TRUE	reported	igd	0.00866102	31.9326
ebi-a-GCST90001808	CD27 on sw mem	rs35574803	3	32533246	C	T	0.6995	0.05313	0.0562	1.02e-38	3657	TRUE	reported	igd	0.0452542	173.244
ebi-a-GCST90001808	CD27 on sw mem	rs75918255	3	32945761	A	G	0.478	0.06777	0.035	2.09218e-12	3657	TRUE	reported	igd	0.0134211	49.7214
ebi-a-GCST90001808	CD27 on sw mem	rs147714617	12	6605299	T	C	0.299	0.03747	0.1224	1.93419e-15	3657	TRUE	reported	igd	0.0171141	63.6411
ebi-a-GCST90001808	CD27 on sw mem	rs25680	12	6554628	A	G	-0.3147	0.03313	0.1671	3.75837e-21	3657	TRUE	reported	igd	0.0240791	90.1806
ebi-a-GCST90001808	CD27 on sw mem	rs1883832	20	44746982	C	T	-0.5853	0.02439	0.6318	2.5293e-118	3657	TRUE	reported	igd	0.13605	575.567
ebi-a-GCST90001808	CD27 on sw mem	rs6011967	20	45095161	C	T	0.2385	0.03937	0.118	1.52202e-09	3657	TRUE	reported	igd	0.00993538	36.6782
ebi-a-GCST90001808	CD27 on sw mem	rs162076	20	46785499	A	G	-0.1635	0.02512	0.555	8.51726e-11	3657	TRUE	reported	igd	0.0114517	42.3408
ebi-a-GCST90001813	CD38 on IgD+ CD38dim	rs115062208	4	15956227	G	A	-0.8972	0.1213	0.0115	1.7108e-13	3654	TRUE	reported	igd	0.0147514	54.6788
ebi-a-GCST90001813	CD38 on IgD+ CD38dim	rs76112278	4	15915069	A	G	-1.065	0.08937	0.0194	3.62994e-32	3654	TRUE	reported	igd	0.0374101	141.931
ebi-a-GCST90001813	CD38 on IgD+ CD38dim	rs76354299	4	15037408	A	G	-0.502	0.06983	0.0322	7.84332e-13	3654	TRUE	reported	igd	0.0139462	51.6518
ebi-a-GCST90001813	CD38 on IgD+ CD38dim	rs572542	4	14029370	T	C	-0.4696	0.07316	0.0289	1.54099e-10	3654	TRUE	reported	igd	0.0111499	41.1785
ebi-a-GCST90001815	CD38 on IgD- CD38dim	rs115062208	4	15956227	G	A	-0.8942	0.1174	0.0115	3.33887e-14	3657	TRUE	reported	igd	0.0156161	57.9823
ebi-a-GCST90001815	CD38 on IgD- CD38dim	rs76112278	4	15915069	A	G	-0.9249	0.08708	0.0194	5.61436e-26	3657	TRUE	reported	igd	0.0299249	112.75
ebi-a-GCST90001815	CD38 on IgD- CD38dim	rs76354299	4	15037408	A	G	-0.4635	0.06776	0.0321	9.22359e-12	3657	TRUE	reported	igd	0.012633	46.7644
ebi-a-GCST90001816	CD38 on naive-mature B cell	rs76354299	4	15037408	A	G	-0.4181	0.06918	0.0321	1.65901e-09	3656	TRUE	reported	igd	0.00989181	36.5058
ebi-a-GCST90001816	CD38 on naive-mature B cell	rs115062208	4	15956227	G	A	-0.7874	0.1197	0.0115	5.47898e-11	3656	TRUE	reported	igd	0.0116973	43.2479
ebi-a-GCST90001816	CD38 on naive-mature B cell	rs76112278	4	15915069	A	G	-0.8747	0.08908	0.0194	1.75792e-22	3656	TRUE	reported	igd	0.0256949	96.3652
ebi-a-GCST90001819	CD38 on transitional	rs197429	1	112267500	T	C	0.1669	0.02931	0.233	1.34701e-08	3657	TRUE	reported	igd	0.00878865	32.4073
ebi-a-GCST90001819	CD38 on transitional	rs115062208	4	15956227	G	A	-0.912	0.1184	0.0115	1.68694e-14	3657	TRUE	reported	igd	0.0159651	59.2992
ebi-a-GCST90001819	CD38 on transitional	rs76112278	4	15915069	A	G	-1.046	0.08813	0.0194	6.27047e-32	3657	TRUE	reported	igd	0.0370916	140.792
ebi-a-GCST90001819	CD38 on transitional	rs572542	4	14029370	T	C	-0.4513	0.07246	0.0288	5.23504e-10	3657	TRUE	reported	igd	0.0104961	38.7701
ebi-a-GCST90001819	CD38 on transitional	rs149852991	4	15044338	T	G	-0.5334	0.06859	0.0321	9.69393e-15	3657	TRUE	reported	igd	0.0162681	60.4431
ebi-a-GCST90001820	IgD on IgD+ CD24+	rs1794511	6	32671207	G	T	-0.2439	0.03383	0.2594	6.87385e-13	3656	TRUE	reported	igd	0.0140179	51.9496
ebi-a-GCST90001820	IgD on IgD+ CD24+	rs139084170	6	43351686	A	C	0.3593	0.05776	0.052	5.50503e-10	3656	TRUE	reported	igd	0.0104732	38.6743
ebi-a-GCST90001820	IgD on IgD+ CD24+	rs9265515	6	31297744	C	T	-0.221	0.03249	0.3368	1.20088e-11	3656	TRUE	reported	igd	0.0124973	46.2432
ebi-a-GCST90001820	IgD on IgD+ CD24+	rs112421400	6	28205826	T	C	-0.1982	0.03505	0.2101	1.695e-08	3656	TRUE	reported	igd	0.00867048	31.959
ebi-a-GCST90001820	IgD on IgD+ CD24+	rs2819455	14	105445412	C	G	0.2689	0.04177	0.0952	1.38201e-10	3656	TRUE	reported	igd	0.0112086	41.4205
ebi-a-GCST90001820	IgD on IgD+ CD24+	rs709589	14	106306841	T	C	-0.6123	0.03013	0.4558	4.42486e-87	3656	TRUE	reported	igd	0.101495	412.755
ebi-a-GCST90001821	IgD on IgD+ CD24-	rs10272514	7	40012831	T	A	0.1553	0.02512	0.3924	7.05001e-10	3656	TRUE	reported	igd	0.0103462	38.2002
ebi-a-GCST90001821	IgD on IgD+ CD24-	rs28723652	14	106644507	A	C	0.4338	0.0731	0.0442	3.22203e-09	3656	TRUE	reported	igd	0.00954058	35.1971
ebi-a-GCST90001821	IgD on IgD+ CD24-	rs709589	14	106306841	T	C	-0.6633	0.02979	0.4557	4.57088e-103	3656	TRUE	reported	igd	0.119411	495.497
ebi-a-GCST90001821	IgD on IgD+ CD24-	rs28634695	15	40856113	A	G	-0.2027	0.02492	0.408	5.69902e-16	3656	TRUE	reported	igd	0.0177753	66.1262
ebi-a-GCST90001821	IgD on IgD+ CD24-	rs35501848	17	62021003	T	G	-0.1633	0.02494	0.4878	6.58415e-11	3656	TRUE	reported	igd	0.0115907	42.8491
ebi-a-GCST90001823	IgD on IgD+ CD38- unsw mem	rs3093971	6	31424607	A	G	-0.2313	0.0419	0.2816	3.84096e-08	1834	TRUE	reported	igd	0.0163443	30.4403
ebi-a-GCST90001823	IgD on IgD+ CD38- unsw mem	rs2040406	6	32603007	G	A	-0.2692	0.04397	0.3212	1.12101e-09	1834	TRUE	reported	igd	0.0200286	37.4424
ebi-a-GCST90001823	IgD on IgD+ CD38- unsw mem	rs709589	14	106306841	T	C	-0.6783	0.04125	0.4528	9.00949e-57	1834	TRUE	reported	igd	0.12849	270.098
ebi-a-GCST90001824	IgD on IgD+ CD38br	rs200468	6	27757855	G	C	-0.179	0.03009	0.3113	2.91803e-09	3656	TRUE	reported	igd	0.00958676	35.3691
ebi-a-GCST90001824	IgD on IgD+ CD38br	rs62442539	7	2352594	C	G	0.2603	0.0276	0.2802	6.79516e-21	3656	TRUE	reported	igd	0.0237511	88.8981
ebi-a-GCST90001824	IgD on IgD+ CD38br	rs709589	14	106306841	T	C	-0.7004	0.0293	0.4557	2.04644e-117	3656	TRUE	reported	igd	0.13517	571.11
ebi-a-GCST90001824	IgD on IgD+ CD38br	rs2018404	14	105695446	T	C	-0.2711	0.03734	0.1325	4.68598e-13	3656	TRUE	reported	igd	0.0142131	52.6833
ebi-a-GCST90001824	IgD on IgD+ CD38br	rs2338377	14	106671275	A	G	0.3485	0.06024	0.0747	7.86502e-09	3656	TRUE	reported	igd	0.00907135	33.4501
ebi-a-GCST90001824	IgD on IgD+ CD38br	rs28669075	15	40856521	T	C	-0.1665	0.02485	0.4074	2.44006e-11	3656	TRUE	reported	igd	0.0121302	44.8681
ebi-a-GCST90001825	IgD on IgD+ CD38dim	rs10272514	7	40012831	T	A	0.1547	0.02525	0.3924	9.94306e-10	3656	TRUE	reported	igd	0.0101628	37.5163
ebi-a-GCST90001825	IgD on IgD+ CD38dim	rs28723652	14	106644507	A	C	0.4141	0.07351	0.0442	1.892e-08	3656	TRUE	reported	igd	0.00860514	31.7161
ebi-a-GCST90001825	IgD on IgD+ CD38dim	rs709589	14	106306841	T	C	-0.6238	0.03019	0.4557	9.24698e-90	3656	TRUE	reported	igd	0.104566	426.704
ebi-a-GCST90001825	IgD on IgD+ CD38dim	rs28669075	15	40856521	T	C	-0.2111	0.02508	0.4075	5.47394e-17	3656	TRUE	reported	igd	0.0190099	70.8082
ebi-a-GCST90001825	IgD on IgD+ CD38dim	rs35501848	17	62021003	T	G	-0.1647	0.02506	0.4878	5.72532e-11	3656	TRUE	reported	igd	0.0116766	43.1705
ebi-a-GCST90001826	IgD on unsw mem	rs241409	6	32861920	G	A	-0.201	0.03417	0.223	4.39299e-09	3636	TRUE	reported	igd	0.00942681	34.583
ebi-a-GCST90001826	IgD on unsw mem	rs9267517	6	31573110	A	G	-0.2671	0.03579	0.2446	1.05512e-13	3636	TRUE	reported	igd	0.0150868	55.6654
ebi-a-GCST90001826	IgD on unsw mem	rs139084170	6	43351686	A	C	0.3794	0.05758	0.0523	5.09214e-11	3636	TRUE	reported	igd	0.0117997	43.3923
ebi-a-GCST90001826	IgD on unsw mem	rs2524087	6	31241294	T	C	-0.2152	0.03188	0.3359	1.69903e-11	3636	TRUE	reported	igd	0.012377	45.5417
ebi-a-GCST90001826	IgD on unsw mem	rs28723652	14	106644507	A	C	0.4108	0.07319	0.0443	2.151e-08	3636	TRUE	reported	igd	0.00858988	31.4861
ebi-a-GCST90001826	IgD on unsw mem	rs709589	14	106306841	T	C	-0.5907	0.0302	0.4567	4.3132e-81	3636	TRUE	reported	igd	0.0952023	382.368
ebi-a-GCST90001828	IgD on transitional	rs1037633	3	23750521	G	T	0.234	0.03837	0.124	1.18801e-09	3657	TRUE	reported	igd	0.0100677	37.1715
ebi-a-GCST90001828	IgD on transitional	rs200474	6	27767640	A	G	-0.1677	0.02967	0.3117	1.717e-08	3657	TRUE	reported	igd	0.00866021	31.9296
ebi-a-GCST90001828	IgD on transitional	rs55871547	7	2354352	G	C	0.2309	0.0279	0.2752	1.75995e-16	3657	TRUE	reported	igd	0.0183847	68.4545
ebi-a-GCST90001828	IgD on transitional	rs2018404	14	105695446	T	C	-0.2444	0.0376	0.1325	9.13903e-11	3657	TRUE	reported	igd	0.0114212	42.2269
ebi-a-GCST90001828	IgD on transitional	rs709589	14	106306841	T	C	-0.5713	0.03022	0.4557	3.99577e-76	3657	TRUE	reported	igd	0.0890267	357.192
ebi-a-GCST90001829	BAFF-R on B cell	rs1801274	1	161479745	G	A	-0.1724	0.02698	0.3253	1.86299e-10	3660	TRUE	reported	igd	0.0110329	40.8087
ebi-a-GCST90001829	BAFF-R on B cell	rs150612106	22	40175781	A	G	-0.7166	0.07839	0.0261	9.95864e-20	3660	TRUE	reported	igd	0.0223227	83.5208
ebi-a-GCST90001829	BAFF-R on B cell	rs1009544	22	42239348	C	G	-1.141	0.03242	0.1257	1e-200	3660	TRUE	reported	igd	0.252854	1237.96
ebi-a-GCST90001829	BAFF-R on B cell	rs140725954	22	43080791	G	T	-0.9299	0.06916	0.0324	2.94103e-40	3660	TRUE	reported	igd	0.0470698	180.686
ebi-a-GCST90001829	BAFF-R on B cell	rs9611061	22	39375623	C	G	-0.4198	0.05216	0.0654	1.12099e-15	3660	TRUE	reported	igd	0.0173904	64.7399
ebi-a-GCST90001829	BAFF-R on B cell	rs75737464	22	43126236	A	G	0.5165	0.08885	0.0204	6.65304e-09	3660	TRUE	reported	igd	0.00914857	33.7745
ebi-a-GCST90001829	BAFF-R on B cell	rs148646251	22	40987104	G	A	-0.5485	0.05635	0.0545	4.01328e-22	3660	TRUE	reported	igd	0.0252339	94.6952
ebi-a-GCST90001829	BAFF-R on B cell	rs150453698	22	44524022	G	A	-0.7061	0.1155	0.013	1.06001e-09	3660	TRUE	reported	igd	0.0101082	37.3535
ebi-a-GCST90001829	BAFF-R on B cell	rs148516965	22	42815824	T	C	-0.5745	0.056	0.0531	2.3142e-24	3660	TRUE	reported	igd	0.0279519	105.188
ebi-a-GCST90001829	BAFF-R on B cell	rs76140411	22	43213724	C	G	-0.5475	0.0479	0.0769	9.28539e-30	3660	TRUE	reported	igd	0.0344655	130.575
ebi-a-GCST90001832	CD62L on CD62L+ plasmacytoid DC	rs4987358	1	169665551	T	G	0.3259	0.02935	0.2441	4.42181e-28	2872	TRUE	reported	igd	0.0411635	123.211
ebi-a-GCST90001832	CD62L on CD62L+ plasmacytoid DC	rs343813	1	111334781	T	A	-0.2089	0.03169	0.2115	5.18442e-11	2872	TRUE	reported	igd	0.0149048	43.424
ebi-a-GCST90001832	CD62L on CD62L+ plasmacytoid DC	rs3917761	1	169574729	T	G	-0.1658	0.02818	0.3491	4.47497e-09	2872	TRUE	reported	igd	0.0119097	34.5927
ebi-a-GCST90001832	CD62L on CD62L+ plasmacytoid DC	rs11773763	7	50271499	T	C	-0.1856	0.03003	0.2587	7.29206e-10	2872	TRUE	reported	igd	0.0131257	38.1718
ebi-a-GCST90001838	CD3 on naive CD8br	rs61814886	1	167136405	A	G	0.3184	0.04432	0.106	8.58025e-13	2910	TRUE	reported	igd	0.0174268	51.576
ebi-a-GCST90001838	CD3 on naive CD8br	rs4657649	1	167173140	C	T	0.4823	0.06189	0.051	9.11381e-15	2910	TRUE	reported	igd	0.0204423	60.6869
ebi-a-GCST90001838	CD3 on naive CD8br	rs2949661	1	167424924	T	C	0.6171	0.02536	0.446	3.53997e-119	2910	TRUE	reported	igd	0.169076	591.717
ebi-a-GCST90001838	CD3 on naive CD8br	rs12142987	1	167711470	T	C	-0.1969	0.03331	0.2113	3.80601e-09	2910	TRUE	reported	igd	0.0118649	34.9175
ebi-a-GCST90001838	CD3 on naive CD8br	rs111780443	11	132210362	T	C	-0.3659	0.06602	0.045	3.25402e-08	2910	TRUE	reported	igd	0.0104453	30.6955
ebi-a-GCST90001838	CD3 on naive CD8br	rs12921174	16	430304	C	T	-0.1937	0.03404	0.2041	1.39701e-08	2910	TRUE	reported	igd	0.0110048	32.358
ebi-a-GCST90001839	CD3 on EM CD8br	rs2480679	1	167407517	G	A	0.2289	0.04072	0.8652	2.07501e-08	2912	TRUE	reported	igd	0.0107349	31.5775
ebi-a-GCST90001839	CD3 on EM CD8br	rs2988279	1	167419839	A	G	0.3371	0.02703	0.4845	8.19785e-35	2912	TRUE	reported	igd	0.0507033	155.427
ebi-a-GCST90001839	CD3 on EM CD8br	rs17664049	18	48685445	T	C	-0.6608	0.12	0.013	3.96296e-08	2912	TRUE	reported	igd	0.0103059	30.3026
ebi-a-GCST90001841	CD3 on CM CD4+	rs2949661	1	167424924	T	C	0.567	0.0258	0.4463	3.45064e-99	2912	TRUE	reported	igd	0.142262	482.646
ebi-a-GCST90001841	CD3 on CM CD4+	rs61814886	1	167136405	A	G	0.2973	0.04438	0.1063	2.51015e-11	2912	TRUE	reported	igd	0.0151769	44.8453
ebi-a-GCST90001841	CD3 on CM CD4+	rs4657649	1	167173140	C	T	0.4895	0.06186	0.0512	3.55713e-15	2912	TRUE	reported	igd	0.0210501	62.573
ebi-a-GCST90001841	CD3 on CM CD4+	rs57319220	3	45919992	A	G	0.2019	0.03657	0.1715	3.69896e-08	2912	TRUE	reported	igd	0.0103588	30.4596
ebi-a-GCST90001842	CD3 on Naive CD4+	rs4657649	1	167173140	C	T	0.5489	0.06086	0.051	3.33734e-19	2910	TRUE	reported	igd	0.0271929	81.2875
ebi-a-GCST90001842	CD3 on Naive CD4+	rs2949661	1	167424924	T	C	0.6864	0.02442	0.446	5.66239e-154	2910	TRUE	reported	igd	0.213527	789.523
ebi-a-GCST90001842	CD3 on Naive CD4+	rs61814886	1	167136405	A	G	0.3376	0.04377	0.106	1.67803e-14	2910	TRUE	reported	igd	0.0200341	59.4502
ebi-a-GCST90001842	CD3 on Naive CD4+	rs28607988	3	45913338	C	A	0.2334	0.03629	0.1704	1.457e-10	2910	TRUE	reported	igd	0.0140154	41.3361
ebi-a-GCST90001842	CD3 on Naive CD4+	rs2003830	16	430469	G	C	-0.2093	0.03343	0.2048	4.44795e-10	2910	TRUE	reported	igd	0.0132911	39.1712
ebi-a-GCST90001845	CD3 on CD45RA- CD4+	rs4657649	1	167173140	C	T	0.4147	0.06162	0.051	2.0488e-11	2911	TRUE	reported	igd	0.0153207	45.2612
ebi-a-GCST90001845	CD3 on CD45RA- CD4+	rs61814886	1	167136405	A	G	0.2793	0.04405	0.1061	2.65797e-10	2911	TRUE	reported	igd	0.0136223	40.1746
ebi-a-GCST90001845	CD3 on CD45RA- CD4+	rs2949661	1	167424924	T	C	0.521	0.02584	0.4462	1.04809e-84	2911	TRUE	reported	igd	0.122539	406.249
ebi-a-GCST90001846	CD3 on CM CD8br	rs858545	1	167461391	C	A	-0.1676	0.02695	0.5771	5.71294e-10	2910	TRUE	reported	igd	0.0131161	38.6484
ebi-a-GCST90001846	CD3 on CM CD8br	rs58313897	1	167113728	C	T	0.2546	0.04309	0.1052	3.83902e-09	2910	TRUE	reported	igd	0.0118547	34.8871
ebi-a-GCST90001846	CD3 on CM CD8br	rs1723018	1	167433420	G	A	0.4235	0.02586	0.4562	9.83785e-58	2910	TRUE	reported	igd	0.0843858	268.01
ebi-a-GCST90001851	CD3 on T cell	rs4657649	1	167173140	C	T	0.3622	0.06121	0.0512	3.65502e-09	2919	TRUE	reported	igd	0.0118533	34.9908
ebi-a-GCST90001851	CD3 on T cell	rs1617988	1	167436300	C	T	0.428	0.02617	0.4481	1.38484e-57	2919	TRUE	reported	igd	0.0839402	267.29
ebi-a-GCST90001851	CD3 on T cell	rs6684311	1	166485891	G	C	-0.2191	0.0385	0.1439	1.37699e-08	2919	TRUE	reported	igd	0.0109733	32.3643
ebi-a-GCST90001853	CD3 on activated Treg	rs12138291	1	166464476	A	G	-0.2802	0.0384	0.1482	3.82472e-13	2919	TRUE	reported	igd	0.0179139	53.2079
ebi-a-GCST90001853	CD3 on activated Treg	rs35055340	1	165314063	T	C	-0.4927	0.07664	0.0324	1.49799e-10	2919	TRUE	reported	igd	0.0139609	41.3006
ebi-a-GCST90001853	CD3 on activated Treg	rs2949661	1	167424924	T	C	0.6184	0.02511	0.4466	7.26106e-122	2919	TRUE	reported	igd	0.172037	606.105
ebi-a-GCST90001853	CD3 on activated Treg	rs114672530	1	168306279	A	G	-0.6177	0.1046	0.0173	3.99402e-09	2919	TRUE	reported	igd	0.0118059	34.8493
ebi-a-GCST90001854	CD3 on CD39+ activated Treg	rs12138291	1	166464476	A	G	-0.2588	0.03815	0.1482	1.41286e-11	2919	TRUE	reported	igd	0.0155207	45.9877
ebi-a-GCST90001854	CD3 on CD39+ activated Treg	rs35055340	1	165314063	T	C	-0.4505	0.07604	0.0324	3.50897e-09	2919	TRUE	reported	igd	0.0118817	35.0758
ebi-a-GCST90001854	CD3 on CD39+ activated Treg	rs552999	1	168700134	A	C	-0.1756	0.03016	0.7211	6.42895e-09	2919	TRUE	reported	igd	0.0114799	33.8757
ebi-a-GCST90001854	CD3 on CD39+ activated Treg	rs2949661	1	167424924	T	C	0.5797	0.02517	0.4466	5.29663e-108	2919	TRUE	reported	igd	0.153777	530.081
ebi-a-GCST90001854	CD3 on CD39+ activated Treg	rs10882659	10	97510704	C	T	-0.2226	0.02713	0.4269	3.43321e-16	2919	TRUE	reported	igd	0.0225431	67.2749
ebi-a-GCST90001855	CD3 on secreting Treg	rs12752576	1	168605042	G	A	-0.7097	0.1107	0.0154	1.66001e-10	2919	TRUE	reported	igd	0.0138851	41.073
ebi-a-GCST90001855	CD3 on secreting Treg	rs2949661	1	167424924	T	C	0.6149	0.02529	0.4466	4.32514e-119	2919	TRUE	reported	igd	0.168416	590.764
ebi-a-GCST90001855	CD3 on secreting Treg	rs61814886	1	167136405	A	G	0.3112	0.04424	0.1059	2.47002e-12	2919	TRUE	reported	igd	0.0166692	49.4483
ebi-a-GCST90001856	CD3 on CD39+ secreting Treg	rs61814886	1	167136405	A	G	0.2885	0.04408	0.1059	6.96787e-11	2919	TRUE	reported	igd	0.0144626	42.8066
ebi-a-GCST90001856	CD3 on CD39+ secreting Treg	rs76540213	1	166035343	T	C	0.5264	0.09617	0.0214	4.78795e-08	2919	TRUE	reported	igd	0.0101598	29.9402
ebi-a-GCST90001856	CD3 on CD39+ secreting Treg	rs2949661	1	167424924	T	C	0.5477	0.02564	0.4466	3.54405e-94	2919	TRUE	reported	igd	0.135188	455.986
ebi-a-GCST90001857	CD3 on activated & secreting Treg	rs2949661	1	167424924	T	C	0.6324	0.02507	0.4466	3.45144e-127	2919	TRUE	reported	igd	0.178977	635.883
ebi-a-GCST90001857	CD3 on activated & secreting Treg	rs12138291	1	166464476	A	G	-0.2836	0.0385	0.1482	2.27824e-13	2919	TRUE	reported	igd	0.0182498	54.2242
ebi-a-GCST90001857	CD3 on activated & secreting Treg	rs35055340	1	165314063	T	C	-0.4665	0.07691	0.0324	1.47901e-09	2919	TRUE	reported	igd	0.012447	36.7655
ebi-a-GCST90001857	CD3 on activated & secreting Treg	rs114672530	1	168306279	A	G	-0.6462	0.1049	0.0173	8.18597e-10	2919	TRUE	reported	igd	0.0128333	37.9215
ebi-a-GCST90001858	CD3 on CD45RA+ CD4+	rs61814886	1	167136405	A	G	0.3188	0.04389	0.1059	4.80507e-13	2919	TRUE	reported	igd	0.0177538	52.7239
ebi-a-GCST90001858	CD3 on CD45RA+ CD4+	rs4657649	1	167173140	C	T	0.5386	0.06087	0.0512	1.51008e-18	2919	TRUE	reported	igd	0.0261214	78.2399
ebi-a-GCST90001858	CD3 on CD45RA+ CD4+	rs2949661	1	167424924	T	C	0.6441	0.02485	0.4466	1.65577e-133	2919	TRUE	reported	igd	0.187094	671.361
ebi-a-GCST90001858	CD3 on CD45RA+ CD4+	rs79179998	3	45947066	A	G	0.2304	0.03386	0.2093	1.23197e-11	2919	TRUE	reported	igd	0.0156143	46.2693
ebi-a-GCST90001858	CD3 on CD45RA+ CD4+	rs12921174	16	430304	C	T	-0.2044	0.03371	0.2038	1.492e-09	2919	TRUE	reported	igd	0.0124387	36.7406
ebi-a-GCST90001860	CD3 on CD39+ CD4+	rs2949661	1	167424924	T	C	0.644	0.02499	0.4466	3.75837e-132	2919	TRUE	reported	igd	0.185344	663.654
ebi-a-GCST90001860	CD3 on CD39+ CD4+	rs4656440	1	165218634	G	C	-0.3594	0.06326	0.049	1.467e-08	2919	TRUE	reported	igd	0.0109367	32.2552
ebi-a-GCST90001860	CD3 on CD39+ CD4+	rs12138291	1	166464476	A	G	-0.2773	0.03854	0.1482	7.9671e-13	2919	TRUE	reported	igd	0.0174264	51.7343
ebi-a-GCST90001860	CD3 on CD39+ CD4+	rs858496	1	167500918	G	T	0.1732	0.02866	0.6622	1.68698e-09	2919	TRUE	reported	igd	0.0123569	36.496
ebi-a-GCST90001863	CD3 on CD28+ CD45RA- CD8br	rs1723018	1	167433420	G	A	0.3668	0.0263	0.4567	7.24937e-43	2919	TRUE	reported	igd	0.0624736	194.379
ebi-a-GCST90001863	CD3 on CD28+ CD45RA- CD8br	rs6684311	1	166485891	G	C	-0.2394	0.03806	0.1439	3.63999e-10	2919	TRUE	reported	igd	0.013373	39.5379
ebi-a-GCST90001863	CD3 on CD28+ CD45RA- CD8br	rs2949670	1	167406513	T	A	0.2329	0.03947	0.864	4.03497e-09	2919	TRUE	reported	igd	0.0117875	34.7942
ebi-a-GCST90001863	CD3 on CD28+ CD45RA- CD8br	rs858545	1	167461391	C	A	-0.1489	0.02709	0.5766	4.22902e-08	2919	TRUE	reported	igd	0.0102439	30.1907
ebi-a-GCST90001863	CD3 on CD28+ CD45RA- CD8br	rs62028293	16	50264054	C	T	0.2839	0.05153	0.0735	3.92401e-08	2919	TRUE	reported	igd	0.0102916	30.3328
ebi-a-GCST90001864	CD3 on CD28+ CD45RA+ CD8br	rs1214596	1	167427170	A	T	0.6024	0.02518	0.4464	1.26474e-115	2919	TRUE	reported	igd	0.163933	571.954
ebi-a-GCST90001864	CD3 on CD28+ CD45RA+ CD8br	rs12138291	1	166464476	A	G	-0.2709	0.03832	0.1482	1.93108e-12	2919	TRUE	reported	igd	0.0168329	49.9424
ebi-a-GCST90001864	CD3 on CD28+ CD45RA+ CD8br	rs4657649	1	167173140	C	T	0.447	0.06122	0.0512	3.64083e-13	2919	TRUE	reported	igd	0.0179363	53.2759
ebi-a-GCST90001864	CD3 on CD28+ CD45RA+ CD8br	rs12128145	1	167116924	C	T	-0.2005	0.02744	0.5427	3.48097e-13	2919	TRUE	reported	igd	0.017962	53.3535
ebi-a-GCST90001867	CD3 on CD4+	rs4657649	1	167173140	C	T	0.4334	0.06029	0.0512	8.31189e-13	2919	TRUE	reported	igd	0.0173953	51.6404
ebi-a-GCST90001867	CD3 on CD4+	rs1214596	1	167427170	A	T	0.4631	0.02573	0.4464	9.36052e-69	2919	TRUE	reported	igd	0.099892	323.722
ebi-a-GCST90001867	CD3 on CD4+	rs41289614	3	45972492	T	C	0.1883	0.03418	0.1961	3.94303e-08	2919	TRUE	reported	igd	0.0102904	30.3291
ebi-a-GCST90001868	CD3 on CD4 Treg	rs12752576	1	168605042	G	A	-0.6828	0.1094	0.0154	5.02505e-10	2919	TRUE	reported	igd	0.0131692	38.9273
ebi-a-GCST90001868	CD3 on CD4 Treg	rs2949661	1	167424924	T	C	0.6285	0.02484	0.4466	6.96627e-128	2919	TRUE	reported	igd	0.179869	639.749
ebi-a-GCST90001868	CD3 on CD4 Treg	rs61814886	1	167136405	A	G	0.3162	0.04372	0.1059	6.02005e-13	2919	TRUE	reported	igd	0.0176042	52.2716
ebi-a-GCST90001869	CD3 on resting Treg	rs1214596	1	167427170	A	T	0.6523	0.02485	0.4462	1.60325e-136	2918	TRUE	reported	igd	0.191026	688.564
ebi-a-GCST90001869	CD3 on resting Treg	rs75169391	1	165284481	T	C	-0.3981	0.07064	0.0389	1.907e-08	2918	TRUE	reported	igd	0.010767	31.7384
ebi-a-GCST90001869	CD3 on resting Treg	rs6668517	1	26556870	C	A	-0.2306	0.04135	0.1227	2.65901e-08	2918	TRUE	reported	igd	0.0105458	31.0792
ebi-a-GCST90001869	CD3 on resting Treg	rs10918641	1	167113992	A	T	0.2629	0.03157	0.243	1.2659e-16	2918	TRUE	reported	igd	0.0232138	69.3002
ebi-a-GCST90001869	CD3 on resting Treg	rs12752576	1	168605042	G	A	-0.7279	0.1101	0.0154	4.56667e-11	2918	TRUE	reported	igd	0.014758	43.6788
ebi-a-GCST90001870	CD34 on HSC	rs586030	1	208170487	T	C	0.2107	0.03686	0.5545	1.29199e-08	1634	TRUE	reported	igd	0.019605	32.6352
ebi-a-GCST90001870	CD34 on HSC	rs139489968	1	208017826	A	G	0.5509	0.05917	0.1016	3.98566e-20	1634	TRUE	reported	igd	0.050378	86.5786
ebi-a-GCST90001870	CD34 on HSC	rs4406271	6	109598213	A	G	-0.2587	0.036	0.4036	1.00809e-12	1634	TRUE	reported	igd	0.0306354	51.577
ebi-a-GCST90001870	CD34 on HSC	rs36102158	15	50363583	A	G	0.2745	0.04858	0.1622	1.893e-08	1634	TRUE	reported	igd	0.0191652	31.8888
ebi-a-GCST90001883	CD16-CD56 on NKT	rs9488834	6	97889936	A	G	0.4911	0.06437	0.0458	3.1153e-14	3113	TRUE	reported	igd	0.0183547	58.1693
ebi-a-GCST90001883	CD16-CD56 on NKT	rs79251210	6	100468602	A	G	0.4508	0.07013	0.0385	1.49101e-10	3113	TRUE	reported	igd	0.0130995	41.2934
ebi-a-GCST90001883	CD16-CD56 on NKT	rs117147408	6	101980039	G	A	0.6523	0.08226	0.0276	3.02691e-15	3113	TRUE	reported	igd	0.0197995	62.8403
ebi-a-GCST90001883	CD16-CD56 on NKT	rs11214436	11	112830782	T	G	0.2713	0.02873	0.3055	7.04855e-21	3113	TRUE	reported	igd	0.0278473	89.1147
ebi-a-GCST90001883	CD16-CD56 on NKT	rs77738700	11	112751407	A	G	-0.7478	0.04098	0.1066	9.38642e-71	3113	TRUE	reported	igd	0.0966303	332.773
ebi-a-GCST90001884	CD16-CD56 on NK	rs10919544	1	161508763	C	T	-0.2555	0.02745	0.5475	2.40381e-20	3113	TRUE	reported	igd	0.0270768	86.5801
ebi-a-GCST90001884	CD16-CD56 on NK	rs111579151	11	111848073	T	C	-0.5632	0.07427	0.0323	4.45246e-14	3113	TRUE	reported	igd	0.0181372	57.4671
ebi-a-GCST90001884	CD16-CD56 on NK	rs148849191	11	113153223	T	C	-0.7822	0.1208	0.0124	1.109e-10	3113	TRUE	reported	igd	0.0132896	41.9008
ebi-a-GCST90001884	CD16-CD56 on NK	rs17504675	11	110737507	A	G	-0.4696	0.07632	0.0308	8.58697e-10	3113	TRUE	reported	igd	0.0120157	37.8356
ebi-a-GCST90001884	CD16-CD56 on NK	rs77291736	11	112749800	T	C	-1.076	0.03832	0.1086	6.93426e-155	3113	TRUE	reported	igd	0.202091	787.942
ebi-a-GCST90001884	CD16-CD56 on NK	rs117533070	11	112710664	T	C	0.2856	0.04932	0.0816	7.71294e-09	3113	TRUE	reported	igd	0.0106571	33.5113
ebi-a-GCST90001884	CD16-CD56 on NK	rs11214436	11	112830782	T	G	0.3221	0.02878	0.3055	1.59294e-28	3113	TRUE	reported	igd	0.0386802	125.176
ebi-a-GCST90001886	CD28 on CD39+ activated Treg	rs77594357	2	204328474	A	T	-0.1636	0.02972	0.2743	3.97704e-08	2920	TRUE	reported	igd	0.0102708	30.2811
ebi-a-GCST90001886	CD28 on CD39+ activated Treg	rs3116493	2	204589281	T	G	0.303	0.02642	0.5639	8.43529e-30	2920	TRUE	reported	igd	0.0431025	131.438
ebi-a-GCST90001886	CD28 on CD39+ activated Treg	rs2226163	10	97628994	G	A	0.2494	0.02582	0.4714	9.47327e-22	2920	TRUE	reported	igd	0.0309626	93.2358
ebi-a-GCST90001887	CD28 on secreting Treg	rs34460712	2	38935236	A	G	0.1995	0.03596	0.1712	3.17001e-08	2920	TRUE	reported	igd	0.0104306	30.7573
ebi-a-GCST90001887	CD28 on secreting Treg	rs62183989	2	204609402	T	C	-0.4161	0.03368	0.1983	3.30674e-34	2920	TRUE	reported	igd	0.0496753	152.529
ebi-a-GCST90001887	CD28 on secreting Treg	rs3757247	6	90957463	T	C	0.1526	0.02725	0.5264	2.33798e-08	2920	TRUE	reported	igd	0.0106256	31.3385
ebi-a-GCST90001888	CD28 on CD39+ secreting Treg	rs3116488	2	204586076	C	G	0.2335	0.02722	0.5635	1.52616e-17	2920	TRUE	reported	igd	0.0245814	73.536
ebi-a-GCST90001888	CD28 on CD39+ secreting Treg	rs12778618	10	95633120	C	T	0.4215	0.06475	0.0457	8.8308e-11	2920	TRUE	reported	igd	0.0143046	42.3466
ebi-a-GCST90001888	CD28 on CD39+ secreting Treg	rs10748649	10	97601703	C	A	0.4156	0.02562	0.4733	9.55873e-57	2920	TRUE	reported	igd	0.0826678	262.963
ebi-a-GCST90001891	CD28 on CD45RA- CD4 not Treg	rs13390252	2	204596729	G	A	-0.4805	0.03356	0.199	5.57442e-45	2920	TRUE	reported	igd	0.0655985	204.854
ebi-a-GCST90001891	CD28 on CD45RA- CD4 not Treg	rs59639671	2	39003961	T	C	0.1962	0.03583	0.1779	4.69699e-08	2920	TRUE	reported	igd	0.0101645	29.9645
ebi-a-GCST90001891	CD28 on CD45RA- CD4 not Treg	rs72923074	2	203112661	T	A	0.1766	0.02916	0.3315	1.59001e-09	2920	TRUE	reported	igd	0.0124052	36.6529
ebi-a-GCST90001892	CD28 on CD39+ CD4+	rs7426056	2	204612058	G	A	0.3005	0.02793	0.5717	1.67417e-26	2920	TRUE	reported	igd	0.0381312	115.678
ebi-a-GCST90001892	CD28 on CD39+ CD4+	rs117458836	10	96773382	A	G	0.6927	0.1041	0.0187	3.44826e-11	2920	TRUE	reported	igd	0.0149372	44.2478
ebi-a-GCST90001892	CD28 on CD39+ CD4+	rs10882701	10	97741071	C	A	-0.1597	0.02758	0.5156	7.66196e-09	2920	TRUE	reported	igd	0.0113522	33.5061
ebi-a-GCST90001892	CD28 on CD39+ CD4+	rs7084635	10	97062753	G	A	0.168	0.03066	0.7288	4.61095e-08	2920	TRUE	reported	igd	0.0101777	30.0038
ebi-a-GCST90001892	CD28 on CD39+ CD4+	rs12778618	10	95633120	C	T	0.5196	0.06591	0.0457	4.43711e-15	2920	TRUE	reported	igd	0.0208404	62.1066
ebi-a-GCST90001892	CD28 on CD39+ CD4+	rs1539433	10	97519645	T	C	0.5445	0.02537	0.4719	5.02921e-95	2920	TRUE	reported	igd	0.136256	460.317
ebi-a-GCST90001896	CD28 on CD28+ CD45RA+ CD8br	rs17187559	2	204650926	T	A	-0.2395	0.0422	0.1279	1.521e-08	2920	TRUE	reported	igd	0.0109104	32.1876
ebi-a-GCST90001896	CD28 on CD28+ CD45RA+ CD8br	rs78307830	2	204596768	C	G	0.4819	0.06136	0.0567	5.63638e-15	2920	TRUE	reported	igd	0.0206863	61.6376
ebi-a-GCST90001896	CD28 on CD28+ CD45RA+ CD8br	rs72928038	6	90976768	A	G	0.5885	0.03315	0.199	5.13334e-67	2920	TRUE	reported	igd	0.0974161	314.94
ebi-a-GCST90001907	CCR7 on naive CD4+	rs61968809	13	106399307	A	G	0.2565	0.04671	0.0979	4.35702e-08	2910	TRUE	reported	igd	0.0102562	30.134
ebi-a-GCST90001907	CCR7 on naive CD4+	rs5020353	16	423423	G	A	-0.2745	0.02859	0.3258	1.64702e-21	2910	TRUE	reported	igd	0.0307057	92.1208
ebi-a-GCST90001907	CCR7 on naive CD4+	rs2228015	17	38715186	C	T	0.683	0.06832	0.0407	3.72392e-23	2910	TRUE	reported	igd	0.0332038	99.8728
ebi-a-GCST90001907	CCR7 on naive CD4+	rs75983909	17	38723925	T	C	0.5993	0.1066	0.017	2.09498e-08	2910	TRUE	reported	igd	0.0107446	31.5846
ebi-a-GCST90001911	CD45 on NK	rs183053322	1	25076059	T	C	0.5102	0.07408	0.0357	6.88177e-12	3113	TRUE	reported	igd	0.0150083	47.4023
ebi-a-GCST90001911	CD45 on NK	rs2377027	1	226420536	G	C	0.159	0.02795	0.6002	1.393e-08	3113	TRUE	reported	igd	0.0102887	32.3409
ebi-a-GCST90001911	CD45 on NK	rs6721978	2	232290157	C	T	0.2237	0.02785	0.3466	1.34215e-15	3113	TRUE	reported	igd	0.0203046	64.4766
ebi-a-GCST90001924	CD127 on CD28+ CD4+	rs28680958	1	173848808	A	G	0.1855	0.03217	0.2366	8.93799e-09	2920	TRUE	reported	igd	0.0112586	33.2268
ebi-a-GCST90001924	CD127 on CD28+ CD4+	rs16899999	5	35886731	G	C	-0.2835	0.04291	0.1101	4.66659e-11	2920	TRUE	reported	igd	0.0147286	43.6206
ebi-a-GCST90001924	CD127 on CD28+ CD4+	rs1573734	16	423619	T	C	-0.182	0.02858	0.3265	2.19599e-10	2920	TRUE	reported	igd	0.0136976	40.5248
ebi-a-GCST90001926	CD127 on granulocyte	rs445	7	92408370	T	C	0.3156	0.03411	0.1974	4.01976e-20	2920	TRUE	reported	igd	0.0284825	85.5486
ebi-a-GCST90001926	CD127 on granulocyte	rs4433170	8	6891971	G	C	0.1825	0.03337	0.2303	4.90298e-08	2920	TRUE	reported	igd	0.0101392	29.8893
ebi-a-GCST90001926	CD127 on granulocyte	rs77771777	17	55927801	T	C	-0.6814	0.1013	0.0188	2.05779e-11	2920	TRUE	reported	igd	0.0152589	45.2155
ebi-a-GCST90001926	CD127 on granulocyte	rs142587417	17	58777014	A	G	-0.8103	0.1169	0.0144	5.07809e-12	2920	TRUE	reported	igd	0.016188	48.0137
ebi-a-GCST90001926	CD127 on granulocyte	rs138284624	17	56385573	T	C	-0.7524	0.08106	0.0277	3.16665e-20	2920	TRUE	reported	igd	0.0286598	86.0968
ebi-a-GCST90001926	CD127 on granulocyte	rs139132726	17	55643849	T	C	-0.659	0.1144	0.014	9.40394e-09	2920	TRUE	reported	igd	0.0112364	33.1605
ebi-a-GCST90001932	CD127 on CD45RA+ CD4+	rs11567754	5	35872190	A	T	-0.2975	0.04334	0.105	8.07607e-12	2920	TRUE	reported	igd	0.0158804	47.0867
ebi-a-GCST90001932	CD127 on CD45RA+ CD4+	rs9271772	6	32594275	A	G	0.2608	0.0354	0.7752	2.23409e-13	2920	TRUE	reported	igd	0.0182485	54.2389
ebi-a-GCST90001932	CD127 on CD45RA+ CD4+	rs3129891	6	32415080	A	G	-0.2373	0.03434	0.2223	5.8776e-12	2920	TRUE	reported	igd	0.0160904	47.7197
ebi-a-GCST90001932	CD127 on CD45RA+ CD4+	rs1573735	16	423696	T	C	-0.2069	0.02839	0.3262	4.01976e-13	2920	TRUE	reported	igd	0.017864	53.0753
ebi-a-GCST90001946	CD33 on CD14+ monocyte	rs78949787	19	51591138	T	C	0.2828	0.03593	0.5535	6.32412e-15	1634	TRUE	reported	igd	0.0365284	61.8746
ebi-a-GCST90001946	CD33 on CD14+ monocyte	rs7351079	19	51574038	G	A	-0.4007	0.04013	0.2708	7.97444e-23	1634	TRUE	reported	igd	0.0575077	99.5792
ebi-a-GCST90001946	CD33 on CD14+ monocyte	rs58483275	19	51868443	T	C	0.4387	0.07202	0.0704	1.39101e-09	1634	TRUE	reported	igd	0.0222037	37.0593
ebi-a-GCST90001946	CD33 on CD14+ monocyte	rs4801891	19	52254351	C	T	-0.2111	0.03612	0.563	6.12802e-09	1634	TRUE	reported	igd	0.0204759	34.1153
ebi-a-GCST90001946	CD33 on CD14+ monocyte	rs11882720	19	52897142	G	T	-0.4764	0.06809	0.0731	3.7949e-12	1634	TRUE	reported	igd	0.0290874	48.8928
ebi-a-GCST90001946	CD33 on CD14+ monocyte	rs3865444	19	51727962	A	C	-1.143	0.03378	0.2121	1.04954e-190	1634	TRUE	reported	igd	0.412001	1143.51
ebi-a-GCST90001947	CD33 on CD33br HLA DR+ CD14dim	rs7351079	19	51574038	G	A	-0.326	0.04234	0.2613	2.42996e-14	1577	TRUE	reported	igd	0.0362306	59.2083
ebi-a-GCST90001947	CD33 on CD33br HLA DR+ CD14dim	rs62114147	19	51588018	T	C	0.288	0.03704	0.5568	1.35114e-14	1577	TRUE	reported	igd	0.036921	60.3798
ebi-a-GCST90001947	CD33 on CD33br HLA DR+ CD14dim	rs3865444	19	51727962	A	C	-1.214	0.03655	0.1934	7.8343e-184	1577	TRUE	reported	igd	0.411616	1101.82
ebi-a-GCST90001947	CD33 on CD33br HLA DR+ CD14dim	rs58301181	19	52097261	G	C	-0.4272	0.06754	0.0843	3.28799e-10	1577	TRUE	reported	igd	0.0247416	39.9567
ebi-a-GCST90001948	CD33 on CD33dim HLA DR+ CD11b+	rs1801274	1	161479745	G	A	-0.2575	0.0387	0.3298	3.92464e-11	1633	TRUE	reported	igd	0.0263954	44.2181
ebi-a-GCST90001948	CD33 on CD33dim HLA DR+ CD11b+	rs11882720	19	52897142	G	T	-0.4484	0.06841	0.0726	7.42506e-11	1633	TRUE	reported	igd	0.0256347	42.9101
ebi-a-GCST90001948	CD33 on CD33dim HLA DR+ CD11b+	rs3865444	19	51727962	A	C	-1.139	0.03358	0.2122	2.38232e-191	1633	TRUE	reported	igd	0.413328	1149.09
ebi-a-GCST90001948	CD33 on CD33dim HLA DR+ CD11b+	rs58483275	19	51868443	T	C	0.4941	0.07133	0.0704	6.18159e-12	1633	TRUE	reported	igd	0.0285445	47.924
ebi-a-GCST90001948	CD33 on CD33dim HLA DR+ CD11b+	rs4801891	19	52254351	C	T	-0.2225	0.03595	0.5628	7.66196e-10	1633	TRUE	reported	igd	0.0229196	38.2587
ebi-a-GCST90001948	CD33 on CD33dim HLA DR+ CD11b+	rs7351079	19	51574038	G	A	-0.3895	0.04	0.271	8.18465e-22	1633	TRUE	reported	igd	0.0548778	94.7028
ebi-a-GCST90001948	CD33 on CD33dim HLA DR+ CD11b+	rs62114147	19	51588018	T	C	0.2936	0.03571	0.5508	4.03738e-16	1633	TRUE	reported	igd	0.0397494	67.515
ebi-a-GCST90001949	CD33 on CD33dim HLA DR+ CD11b-	rs1801274	1	161479745	G	A	-0.261	0.03857	0.3299	1.83781e-11	1634	TRUE	reported	igd	0.02726	45.7351
ebi-a-GCST90001949	CD33 on CD33dim HLA DR+ CD11b-	rs73051934	19	48582916	G	A	-0.6094	0.105	0.0278	7.88497e-09	1634	TRUE	reported	igd	0.0201982	33.643
ebi-a-GCST90001949	CD33 on CD33dim HLA DR+ CD11b-	rs58301181	19	52097261	G	C	-0.4079	0.06357	0.0872	1.80901e-10	1634	TRUE	reported	igd	0.0245778	41.1217
ebi-a-GCST90001949	CD33 on CD33dim HLA DR+ CD11b-	rs4801891	19	52254351	C	T	-0.2061	0.0359	0.563	1.126e-08	1634	TRUE	reported	igd	0.0197716	32.9181
ebi-a-GCST90001949	CD33 on CD33dim HLA DR+ CD11b-	rs7351079	19	51574038	G	A	-0.3832	0.03992	0.2708	2.9067e-21	1634	TRUE	reported	igd	0.0533817	92.0318
ebi-a-GCST90001949	CD33 on CD33dim HLA DR+ CD11b-	rs3865444	19	51727962	A	C	-1.119	0.03392	0.2121	2.39883e-183	1634	TRUE	reported	igd	0.399772	1086.97
ebi-a-GCST90001949	CD33 on CD33dim HLA DR+ CD11b-	rs62114147	19	51588018	T	C	0.2978	0.03559	0.5511	1.23908e-16	1634	TRUE	reported	igd	0.0410885	69.9297
ebi-a-GCST90001950	CD33 on Gr MDSC	rs7351079	19	51574038	G	A	-0.2821	0.048	0.2544	5.377e-09	1244	TRUE	reported	igd	0.0270153	34.4846
ebi-a-GCST90001950	CD33 on Gr MDSC	rs78949787	19	51591138	T	C	0.2277	0.04091	0.5691	3.21803e-08	1244	TRUE	reported	igd	0.0242976	30.9292
ebi-a-GCST90001950	CD33 on Gr MDSC	rs7245846	19	51731176	A	G	-0.8358	0.04903	0.1853	1.01601e-58	1244	TRUE	reported	igd	0.18936	290.123
ebi-a-GCST90001951	CD33 on CD66b++ myeloid cell	rs12459503	19	52161035	C	T	0.2704	0.04205	0.7148	1.736e-10	1464	TRUE	reported	igd	0.0274691	41.2941
ebi-a-GCST90001951	CD33 on CD66b++ myeloid cell	rs78949787	19	51591138	T	C	0.2681	0.03799	0.5574	2.61879e-12	1464	TRUE	reported	igd	0.0328992	49.7349
ebi-a-GCST90001951	CD33 on CD66b++ myeloid cell	rs7351079	19	51574038	G	A	-0.3103	0.04316	0.2702	1.04304e-12	1464	TRUE	reported	igd	0.0341028	51.6187
ebi-a-GCST90001951	CD33 on CD66b++ myeloid cell	rs3865444	19	51727962	A	C	-0.9497	0.0394	0.2094	2.38781e-108	1464	TRUE	reported	igd	0.28411	580.212
ebi-a-GCST90001952	CD33 on Mo MDSC	rs58301181	19	52097261	G	C	-0.3795	0.06721	0.0848	1.93999e-08	1569	TRUE	reported	igd	0.0199157	31.8421
ebi-a-GCST90001952	CD33 on Mo MDSC	rs3865444	19	51727962	A	C	-1.151	0.03884	0.1896	1.71396e-153	1569	TRUE	reported	igd	0.358858	877.078
ebi-a-GCST90001952	CD33 on Mo MDSC	rs7351079	19	51574038	G	A	-0.3677	0.04232	0.2604	9.03441e-18	1569	TRUE	reported	igd	0.0459055	75.3949
ebi-a-GCST90001952	CD33 on Mo MDSC	rs62114147	19	51588018	T	C	0.2625	0.03721	0.5586	2.56271e-12	1569	TRUE	reported	igd	0.0307436	49.7033
ebi-a-GCST90001953	CD33 on CD33dim HLA DR-	rs56043070	1	247719769	A	G	0.5006	0.0784	0.0565	2.25699e-10	1558	TRUE	reported	igd	0.0255014	40.7185
ebi-a-GCST90001953	CD33 on CD33dim HLA DR-	rs3865444	19	51727962	A	C	-1.138	0.03974	0.1845	2.60016e-145	1558	TRUE	reported	igd	0.344835	818.976
ebi-a-GCST90001953	CD33 on CD33dim HLA DR-	rs11669394	19	53262327	A	G	-0.2604	0.0392	0.3039	4.21794e-11	1558	TRUE	reported	igd	0.0275431	44.0709
ebi-a-GCST90001953	CD33 on CD33dim HLA DR-	rs75773078	19	51742145	A	G	-0.4918	0.07038	0.0709	4.11908e-12	1558	TRUE	reported	igd	0.0303885	48.7664
ebi-a-GCST90001953	CD33 on CD33dim HLA DR-	rs138712525	19	51544665	A	G	0.3426	0.04579	0.199	1.22208e-13	1558	TRUE	reported	igd	0.0346845	55.9082
ebi-a-GCST90001953	CD33 on CD33dim HLA DR-	rs7351079	19	51574038	G	A	-0.3645	0.04209	0.258	1.15398e-17	1558	TRUE	reported	igd	0.0459253	74.8996
ebi-a-GCST90001954	CD33 on basophil	rs56043070	1	247719769	A	G	0.4881	0.07845	0.0566	6.29593e-10	1555	TRUE	reported	igd	0.0242897	38.661
ebi-a-GCST90001954	CD33 on basophil	rs111695695	19	51897760	A	C	-0.5454	0.06799	0.0772	2.03798e-15	1555	TRUE	reported	igd	0.0397374	64.266
ebi-a-GCST90001954	CD33 on basophil	rs79377141	19	51538952	A	G	0.3421	0.04576	0.2006	1.26386e-13	1555	TRUE	reported	igd	0.0346951	55.8181
ebi-a-GCST90001954	CD33 on basophil	rs7245846	19	51731176	A	G	-1.131	0.03861	0.1939	1.81134e-150	1555	TRUE	reported	igd	0.355594	856.972
ebi-a-GCST90001954	CD33 on basophil	rs75773078	19	51742145	A	G	-0.4918	0.07051	0.0707	4.52898e-12	1555	TRUE	reported	igd	0.0303366	48.5866
ebi-a-GCST90001954	CD33 on basophil	rs7351079	19	51574038	G	A	-0.3642	0.04217	0.2579	1.39991e-17	1555	TRUE	reported	igd	0.0457715	74.4927
ebi-a-GCST90001954	CD33 on basophil	rs58483275	19	51868443	T	C	0.5176	0.07238	0.0733	1.32892e-12	1555	TRUE	reported	igd	0.0318396	51.0731
ebi-a-GCST90001955	CD33 on Im MDSC	rs79377141	19	51538952	A	G	0.3376	0.0459	0.2008	3.07326e-13	1554	TRUE	reported	igd	0.0336409	54.0282
ebi-a-GCST90001955	CD33 on Im MDSC	rs7351079	19	51574038	G	A	-0.3351	0.0424	0.258	5.06641e-15	1554	TRUE	reported	igd	0.0386413	62.3818
ebi-a-GCST90001955	CD33 on Im MDSC	rs75773078	19	51742145	A	G	-0.5252	0.07057	0.0705	1.63795e-13	1554	TRUE	reported	igd	0.0344151	55.3159
ebi-a-GCST90001955	CD33 on Im MDSC	rs7245846	19	51731176	A	G	-1.115	0.0393	0.1934	6.08135e-143	1554	TRUE	reported	igd	0.34123	803.906
ebi-a-GCST90001955	CD33 on Im MDSC	rs58483275	19	51868443	T	C	0.5046	0.07256	0.0734	5.20955e-12	1554	TRUE	reported	igd	0.0301814	48.2993
ebi-a-GCST90001955	CD33 on Im MDSC	rs111695695	19	51897760	A	C	-0.5128	0.06836	0.0772	1.05609e-13	1554	TRUE	reported	igd	0.0349456	56.1995
ebi-a-GCST90001956	CD33 on CD33br HLA DR+	rs58301181	19	52097261	G	C	-0.4318	0.06738	0.0842	1.937e-10	1579	TRUE	reported	igd	0.0253495	41.016
ebi-a-GCST90001956	CD33 on CD33br HLA DR+	rs62114147	19	51588018	T	C	0.2943	0.03693	0.5567	3.03669e-15	1579	TRUE	reported	igd	0.0386647	63.4266
ebi-a-GCST90001956	CD33 on CD33br HLA DR+	rs7351079	19	51574038	G	A	-0.3366	0.04212	0.2619	2.53805e-15	1579	TRUE	reported	igd	0.0388732	63.7824
ebi-a-GCST90001956	CD33 on CD33br HLA DR+	rs3865444	19	51727962	A	C	-1.219	0.03627	0.1938	2.80543e-187	1579	TRUE	reported	igd	0.417035	1128.14
ebi-a-GCST90001957	CD33 on CD33br HLA DR+ CD14-	rs7351079	19	51574038	G	A	-0.3413	0.04213	0.2617	1.07498e-15	1578	TRUE	reported	igd	0.0399288	65.5449
ebi-a-GCST90001957	CD33 on CD33br HLA DR+ CD14-	rs58301181	19	52097261	G	C	-0.4433	0.0674	0.0843	6.48634e-11	1578	TRUE	reported	igd	0.0266823	43.2041
ebi-a-GCST90001957	CD33 on CD33br HLA DR+ CD14-	rs62114147	19	51588018	T	C	0.2943	0.03698	0.557	3.26137e-15	1578	TRUE	reported	igd	0.0385877	63.2552
ebi-a-GCST90001957	CD33 on CD33br HLA DR+ CD14-	rs3865444	19	51727962	A	C	-1.223	0.0362	0.1936	9.18333e-189	1578	TRUE	reported	igd	0.419724	1139.95
ebi-a-GCST90001961	CD25 on CD39+ CD4+	rs190517052	10	97293322	C	T	0.3882	0.06355	0.0498	1.13899e-09	2920	TRUE	reported	igd	0.0126178	37.2891
ebi-a-GCST90001961	CD25 on CD39+ CD4+	rs4075310	10	97574689	T	C	-0.7175	0.02414	0.4729	7.96159e-170	2920	TRUE	reported	igd	0.232271	882.819
ebi-a-GCST90001961	CD25 on CD39+ CD4+	rs7079761	10	97842115	A	G	-0.4818	0.06227	0.0557	1.38612e-14	2920	TRUE	reported	igd	0.02009	59.8244
ebi-a-GCST90001961	CD25 on CD39+ CD4+	rs35025323	10	97089991	C	T	-0.2986	0.03345	0.2147	7.71259e-19	2920	TRUE	reported	igd	0.0265651	79.6324
ebi-a-GCST90001961	CD25 on CD39+ CD4+	rs113594239	10	98103215	T	C	-0.6028	0.07314	0.037	2.53688e-16	2920	TRUE	reported	igd	0.0227335	67.8796
ebi-a-GCST90001961	CD25 on CD39+ CD4+	rs12778618	10	95633120	C	T	-0.6486	0.06633	0.0457	3.04018e-22	2920	TRUE	reported	igd	0.0317072	95.5512
ebi-a-GCST90001963	FSC-A on myeloid DC	rs55971447	1	161515326	T	C	-0.2761	0.03208	0.2371	1.22405e-17	2872	TRUE	reported	igd	0.0251432	74.0221
ebi-a-GCST90001963	FSC-A on myeloid DC	rs72926952	2	203485086	T	G	0.3426	0.0281	0.4991	2.20699e-33	2872	TRUE	reported	igd	0.049211	148.546
ebi-a-GCST90001963	FSC-A on myeloid DC	rs28424875	4	42664508	C	A	-0.3193	0.05783	0.0627	3.66902e-08	2872	TRUE	reported	igd	0.0105032	30.4641
ebi-a-GCST90001964	FSC-A on plasmacytoid DC	rs62045817	16	89045233	T	C	-0.2143	0.0366	0.1737	5.274e-09	2872	TRUE	reported	igd	0.0117963	34.2594
ebi-a-GCST90001964	FSC-A on plasmacytoid DC	rs722926	17	8677215	T	C	0.1525	0.02762	0.4102	3.65603e-08	2872	TRUE	reported	igd	0.0105032	30.4642
ebi-a-GCST90001964	FSC-A on plasmacytoid DC	rs144843975	17	63066415	T	C	0.3683	0.06208	0.0519	3.33204e-09	2872	TRUE	reported	igd	0.0121067	35.172
ebi-a-GCST90001964	FSC-A on plasmacytoid DC	rs117067704	17	62128083	G	A	0.6413	0.08914	0.0232	7.96526e-13	2872	TRUE	reported	igd	0.0177025	51.7219
ebi-a-GCST90001969	FSC-A on NK	rs10919543	1	161508617	G	A	-0.1509	0.02717	0.5475	3.03403e-08	3113	TRUE	reported	igd	0.00981156	30.8262
ebi-a-GCST90001969	FSC-A on NK	rs1006368	10	126346603	T	C	0.389	0.04003	0.1224	5.07809e-22	3113	TRUE	reported	igd	0.0294422	94.3733
ebi-a-GCST90001969	FSC-A on NK	rs9912354	17	33805730	T	C	0.1606	0.02681	0.5254	2.34498e-09	3113	TRUE	reported	igd	0.0113957	35.8607
ebi-a-GCST90001970	FSC-A on HLA DR+ NK	rs577453	1	160797323	G	T	-0.1551	0.02782	0.43	2.683e-08	2971	TRUE	reported	igd	0.0103535	31.0611
ebi-a-GCST90001970	FSC-A on HLA DR+ NK	rs115805162	1	161410253	T	C	0.2393	0.03389	0.2099	2.02815e-12	2971	TRUE	reported	igd	0.0165049	49.8253
ebi-a-GCST90001970	FSC-A on HLA DR+ NK	rs71632979	1	161526397	G	A	-0.5493	0.03044	0.2402	3.57767e-69	2971	TRUE	reported	igd	0.0987778	325.415
ebi-a-GCST90001970	FSC-A on HLA DR+ NK	rs11891318	2	130608376	G	C	0.243	0.0444	0.105	4.82703e-08	2971	TRUE	reported	igd	0.00998131	29.9333
ebi-a-GCST90001973	FSC-A on CD4+	rs9271673	6	32592833	G	C	-0.2096	0.03281	0.7652	1.92801e-10	3113	TRUE	reported	igd	0.01294	40.7841
ebi-a-GCST90001973	FSC-A on CD4+	rs12207025	6	31010555	C	G	0.2769	0.04585	0.1118	1.73301e-09	3113	TRUE	reported	igd	0.0115806	36.4492
ebi-a-GCST90001973	FSC-A on CD4+	rs7745305	6	30913475	C	T	0.2065	0.03765	0.1635	4.51201e-08	3113	TRUE	reported	igd	0.00957094	30.0629
ebi-a-GCST90001979	CD16 on CD14- CD16+ monocyte	rs9427039	1	161390516	A	G	-0.8723	0.02672	0.2227	1e-200	3620	TRUE	reported	igd	0.227446	1065.17
ebi-a-GCST90001979	CD16 on CD14- CD16+ monocyte	rs148765873	1	161221713	C	T	0.3526	0.06263	0.0453	1.93901e-08	3620	TRUE	reported	igd	0.00867971	31.6781
ebi-a-GCST90001979	CD16 on CD14- CD16+ monocyte	rs75072970	1	161058351	C	T	-0.4446	0.05665	0.0494	5.47772e-15	3620	TRUE	reported	igd	0.0167303	61.5601
ebi-a-GCST90001979	CD16 on CD14- CD16+ monocyte	rs71639910	1	161937774	A	G	-0.5608	0.04793	0.07	4.62701e-31	3620	TRUE	reported	igd	0.0364394	136.824
ebi-a-GCST90001979	CD16 on CD14- CD16+ monocyte	rs164424	1	162361149	A	C	-0.2957	0.04011	0.8913	2.04597e-13	3620	TRUE	reported	igd	0.0147917	54.3197
ebi-a-GCST90001979	CD16 on CD14- CD16+ monocyte	rs72700199	1	162324646	T	C	-0.2586	0.03587	0.1387	6.8691e-13	3620	TRUE	reported	igd	0.0141545	51.9463
ebi-a-GCST90001980	CD40 on CD14+ CD16- monocyte	rs1801274	1	161479745	G	A	0.4371	0.02569	0.3258	1.61994e-62	3629	TRUE	reported	igd	0.0738779	289.33
ebi-a-GCST90001980	CD40 on CD14+ CD16- monocyte	rs60629714	9	95889160	C	T	0.1864	0.03172	0.1835	4.54904e-09	3629	TRUE	reported	igd	0.00942596	34.5133
ebi-a-GCST90001980	CD40 on CD14+ CD16- monocyte	rs745307	20	44747086	A	G	0.6636	0.03341	0.146	2.06919e-83	3629	TRUE	reported	igd	0.0980516	394.294
ebi-a-GCST90001980	CD40 on CD14+ CD16- monocyte	rs117295081	20	45333273	G	A	0.5503	0.09653	0.0175	1.29e-08	3629	TRUE	reported	igd	0.00887596	32.4814
ebi-a-GCST90001981	CD40 on CD14+ CD16+ monocyte	rs1801274	1	161479745	G	A	0.4646	0.02562	0.3267	2.0611e-70	3618	TRUE	reported	igd	0.08332	328.67
ebi-a-GCST90001981	CD40 on CD14+ CD16+ monocyte	rs6687275	1	161515638	G	T	0.1985	0.02838	0.2729	3.16811e-12	3618	TRUE	reported	igd	0.0133412	48.8941
ebi-a-GCST90001981	CD40 on CD14+ CD16+ monocyte	rs745307	20	44747086	A	G	0.6978	0.03329	0.1461	3.77572e-92	3618	TRUE	reported	igd	0.10829	439.131
ebi-a-GCST90001981	CD40 on CD14+ CD16+ monocyte	rs11087000	20	44809374	C	A	0.1833	0.02617	0.339	2.9181e-12	3618	TRUE	reported	igd	0.0133783	49.0317
ebi-a-GCST90001981	CD40 on CD14+ CD16+ monocyte	rs2664523	20	45318042	A	G	0.3595	0.06265	0.0427	1.034e-08	3618	TRUE	reported	igd	0.00901888	32.9091
ebi-a-GCST90001984	HLA DR on CD14- CD16+ monocyte	rs6808893	3	188133439	T	C	-0.2043	0.02491	0.5719	3.26964e-16	3621	TRUE	reported	igd	0.0182376	67.2279
ebi-a-GCST90001984	HLA DR on CD14- CD16+ monocyte	rs6917212	6	32583005	G	C	-0.476	0.03201	0.777	1.32495e-48	3621	TRUE	reported	igd	0.0575534	221.005
ebi-a-GCST90001984	HLA DR on CD14- CD16+ monocyte	rs61742525	6	33072522	A	G	0.313	0.04821	0.0888	9.64273e-11	3621	TRUE	reported	igd	0.0115069	42.1284
ebi-a-GCST90001984	HLA DR on CD14- CD16+ monocyte	rs9269109	6	32443266	C	T	0.3511	0.02921	0.3592	1.18604e-32	3621	TRUE	reported	igd	0.0383688	144.397
ebi-a-GCST90001984	HLA DR on CD14- CD16+ monocyte	rs116671810	6	31450274	A	G	0.3239	0.05515	0.0711	4.65704e-09	3621	TRUE	reported	igd	0.00943593	34.4739
ebi-a-GCST90001984	HLA DR on CD14- CD16+ monocyte	rs412492	6	32213831	T	A	-0.299	0.03392	0.7974	1.826e-18	3621	TRUE	reported	igd	0.0210078	77.6588
ebi-a-GCST90001984	HLA DR on CD14- CD16+ monocyte	rs8057874	16	10706593	C	G	0.1477	0.02631	0.3318	2.10698e-08	3621	TRUE	reported	igd	0.00862834	31.4977
ebi-a-GCST90001984	HLA DR on CD14- CD16+ monocyte	rs73499473	16	10978885	T	C	0.3801	0.02898	0.776	1.90897e-38	3621	TRUE	reported	igd	0.0453537	171.933
ebi-a-GCST90001985	CD40 on monocytes	rs1801274	1	161479745	G	A	0.5089	0.02554	0.3258	7.00326e-84	3629	TRUE	reported	igd	0.0986157	396.811
ebi-a-GCST90001985	CD40 on monocytes	rs113063605	1	161246613	G	A	0.2178	0.03952	0.1106	3.83301e-08	3629	TRUE	reported	igd	0.00829995	30.3559
ebi-a-GCST90001985	CD40 on monocytes	rs10887024	10	123688152	T	A	-0.1469	0.02633	0.3512	2.60298e-08	3629	TRUE	reported	igd	0.00850444	31.1102
ebi-a-GCST90001985	CD40 on monocytes	rs34658867	20	44977184	C	A	0.3665	0.06056	0.0455	1.57899e-09	3629	TRUE	reported	igd	0.00999144	36.6047
ebi-a-GCST90001985	CD40 on monocytes	rs745307	20	44747086	A	G	0.715	0.0334	0.146	7.29794e-96	3629	TRUE	reported	igd	0.112121	458.015
ebi-a-GCST90001987	CD64 on CD14+ CD16- monocyte	rs144823175	1	149858520	G	C	0.8884	0.1109	0.0133	1.51112e-15	3622	TRUE	reported	igd	0.0174092	64.1378
ebi-a-GCST90001987	CD64 on CD14+ CD16- monocyte	rs1801274	1	161479745	G	A	0.429	0.02588	0.3259	1.4471e-59	3622	TRUE	reported	igd	0.0705148	274.629
ebi-a-GCST90001987	CD64 on CD14+ CD16- monocyte	rs116275309	1	150863650	A	G	0.8426	0.1098	0.0133	2.15924e-14	3622	TRUE	reported	igd	0.0159987	58.857
ebi-a-GCST90001987	CD64 on CD14+ CD16- monocyte	rs150145799	1	149738590	C	T	0.7751	0.03562	0.1327	8.9002e-99	3622	TRUE	reported	igd	0.115617	473.247
ebi-a-GCST90001987	CD64 on CD14+ CD16- monocyte	rs112755578	1	149716369	G	A	-0.5111	0.04896	0.0758	3.74973e-25	3622	TRUE	reported	igd	0.0292083	108.915
ebi-a-GCST90001987	CD64 on CD14+ CD16- monocyte	rs188268415	1	150401679	T	C	-0.6011	0.05895	0.0451	4.29932e-24	3622	TRUE	reported	igd	0.0279053	103.917
ebi-a-GCST90001987	CD64 on CD14+ CD16- monocyte	rs145828126	1	120233380	A	G	-0.3359	0.05863	0.0478	1.09099e-08	3622	TRUE	reported	igd	0.00898078	32.805
ebi-a-GCST90001987	CD64 on CD14+ CD16- monocyte	rs80178684	8	59726631	G	A	-0.6409	0.1167	0.011	4.21202e-08	3622	TRUE	reported	igd	0.00825827	30.1439
ebi-a-GCST90001988	HLA DR on CD14+ CD16- monocyte	rs9271768	6	32594188	G	A	-0.5252	0.02936	0.4388	1.20809e-68	3629	TRUE	reported	igd	0.081031	319.814
ebi-a-GCST90001988	HLA DR on CD14+ CD16- monocyte	rs80032720	6	32384933	A	G	0.4253	0.0545	0.0733	7.76426e-15	3629	TRUE	reported	igd	0.0165038	60.8637
ebi-a-GCST90001988	HLA DR on CD14+ CD16- monocyte	rs9270585	6	32561300	T	C	-0.6054	0.0279	0.5834	3.03529e-98	3629	TRUE	reported	igd	0.114844	470.584
ebi-a-GCST90001988	HLA DR on CD14+ CD16- monocyte	rs241432	6	32802203	T	G	0.2595	0.02732	0.5533	3.75405e-21	3629	TRUE	reported	igd	0.0242583	90.1725
ebi-a-GCST90001988	HLA DR on CD14+ CD16- monocyte	rs1800973	12	69744014	A	C	-0.3123	0.04579	0.0798	1.06194e-11	3629	TRUE	reported	igd	0.0126556	46.4904
ebi-a-GCST90001989	CD40 on CD14- CD16+ monocyte	rs148765873	1	161221713	C	T	-0.3497	0.06275	0.0453	2.69302e-08	3621	TRUE	reported	igd	0.00850406	31.0402
ebi-a-GCST90001989	CD40 on CD14- CD16+ monocyte	rs6687275	1	161515638	G	T	0.339	0.02812	0.2737	7.56484e-33	3621	TRUE	reported	igd	0.0385878	145.254
ebi-a-GCST90001989	CD40 on CD14- CD16+ monocyte	rs139376787	1	161847528	A	G	-0.3125	0.04775	0.0758	6.85173e-11	3621	TRUE	reported	igd	0.0116901	42.8069
ebi-a-GCST90001989	CD40 on CD14- CD16+ monocyte	rs1801274	1	161479745	G	A	0.5292	0.02548	0.3264	1.28914e-90	3621	TRUE	reported	igd	0.106447	431.123
ebi-a-GCST90001989	CD40 on CD14- CD16+ monocyte	rs77774351	6	22713558	G	C	0.374	0.06677	0.0358	2.28502e-08	3621	TRUE	reported	igd	0.00859024	31.3574
ebi-a-GCST90001989	CD40 on CD14- CD16+ monocyte	rs745307	20	44747086	A	G	0.7089	0.03346	0.1464	5.02921e-94	3621	TRUE	reported	igd	0.11029	448.619
ebi-a-GCST90001989	CD40 on CD14- CD16+ monocyte	rs34658867	20	44977184	C	A	0.4042	0.06064	0.0456	3.03529e-11	3621	TRUE	reported	igd	0.0121213	44.4052
ebi-a-GCST90001989	CD40 on CD14- CD16+ monocyte	rs6032212	20	44092448	A	G	0.189	0.0324	0.1838	5.92598e-09	3621	TRUE	reported	igd	0.00930985	34.009
ebi-a-GCST90001989	CD40 on CD14- CD16+ monocyte	rs111436326	20	42701487	T	C	0.4119	0.06902	0.034	2.627e-09	3621	TRUE	reported	igd	0.0097399	35.5954
ebi-a-GCST90001991	HLA DR on CD14+ monocyte	rs9270585	6	32561300	T	C	-0.5871	0.02804	0.5834	5.5616e-92	3629	TRUE	reported	igd	0.107783	438.156
ebi-a-GCST90001991	HLA DR on CD14+ monocyte	rs9271768	6	32594188	G	A	-0.5084	0.02947	0.4388	3.55795e-64	3629	TRUE	reported	igd	0.0757936	297.448
ebi-a-GCST90001991	HLA DR on CD14+ monocyte	rs241432	6	32802203	T	G	0.2525	0.02737	0.5533	4.56352e-20	3629	TRUE	reported	igd	0.0229149	85.0616
ebi-a-GCST90001991	HLA DR on CD14+ monocyte	rs80032720	6	32384933	A	G	0.4142	0.05456	0.0733	3.97466e-14	3629	TRUE	reported	igd	0.015633	57.6013
ebi-a-GCST90001991	HLA DR on CD14+ monocyte	rs1800973	12	69744014	A	C	-0.315	0.04587	0.0798	7.73749e-12	3629	TRUE	reported	igd	0.0128283	47.1329
ebi-a-GCST90001994	CX3CR1 on CD14- CD16-	rs144126567	1	161510516	G	C	0.5108	0.03154	0.1735	5.50554e-57	3590	TRUE	reported	igd	0.0680863	262.142
ebi-a-GCST90001994	CX3CR1 on CD14- CD16-	rs9823718	3	39293757	G	C	-0.2149	0.03622	0.1319	3.24198e-09	3590	TRUE	reported	igd	0.00971055	35.1831
ebi-a-GCST90001994	CX3CR1 on CD14- CD16-	rs876036	7	50307710	C	T	0.1655	0.02824	0.2589	5.06699e-09	3590	TRUE	reported	igd	0.00947626	34.3261
ebi-a-GCST90001995	CX3CR1 on monocyte	rs1801274	1	161479745	G	A	-0.41	0.02603	0.3262	4.45451e-54	3590	TRUE	reported	igd	0.0646403	247.958
ebi-a-GCST90001995	CX3CR1 on monocyte	rs9823718	3	39293757	G	C	-0.4083	0.03633	0.1319	7.84874e-29	3590	TRUE	reported	igd	0.0339873	126.237
ebi-a-GCST90001995	CX3CR1 on monocyte	rs72865957	3	39355919	A	G	0.2391	0.02846	0.2681	6.28203e-17	3590	TRUE	reported	igd	0.0192814	70.5419
ebi-a-GCST90001996	CX3CR1 on CD14+ CD16+ monocyte	rs1801274	1	161479745	G	A	-0.4628	0.02573	0.327	2.61517e-69	3579	TRUE	reported	igd	0.0829013	323.344
ebi-a-GCST90001996	CX3CR1 on CD14+ CD16+ monocyte	rs9823718	3	39293757	G	C	-0.3271	0.03651	0.132	5.15229e-19	3579	TRUE	reported	igd	0.0219353	80.2222
ebi-a-GCST90001996	CX3CR1 on CD14+ CD16+ monocyte	rs2649752	3	39351805	A	C	0.1581	0.02862	0.2677	3.51099e-08	3579	TRUE	reported	igd	0.00845426	30.4987
ebi-a-GCST90001997	CX3CR1 on CD14+ CD16- monocyte	rs1801274	1	161479745	G	A	-0.4504	0.02605	0.3262	2.09604e-64	3590	TRUE	reported	igd	0.0768688	298.772
ebi-a-GCST90001997	CX3CR1 on CD14+ CD16- monocyte	rs9823718	3	39293757	G	C	-0.4122	0.03658	0.1319	5.78362e-29	3590	TRUE	reported	igd	0.0341616	126.907
ebi-a-GCST90001997	CX3CR1 on CD14+ CD16- monocyte	rs72865957	3	39355919	A	G	0.2834	0.02853	0.2681	6.00206e-23	3590	TRUE	reported	igd	0.0267501	98.6175
ebi-a-GCST90002001	CD64 on CD14- CD16-	rs150145799	1	149738590	C	T	0.2881	0.0365	0.1327	3.91922e-15	3622	TRUE	reported	igd	0.0169101	62.2674
ebi-a-GCST90002001	CD64 on CD14- CD16-	rs558721	6	32570573	T	C	0.3331	0.05893	0.0986	1.69801e-08	3622	TRUE	reported	igd	0.00874407	31.9328
ebi-a-GCST90002001	CD64 on CD14- CD16-	rs9597833	13	59334076	G	T	-0.1381	0.02501	0.4249	3.60903e-08	3622	TRUE	reported	igd	0.00834778	30.4733
ebi-a-GCST90002003	CCR2 on CD14- CD16-	rs762789	3	46402627	A	G	-0.1859	0.02487	0.447	9.482e-14	3629	TRUE	reported	igd	0.015163	55.8429
ebi-a-GCST90002003	CCR2 on CD14- CD16-	rs77465361	5	159009803	T	G	0.4573	0.07909	0.0236	8.01807e-09	3629	TRUE	reported	igd	0.0091283	33.4133
ebi-a-GCST90002003	CCR2 on CD14- CD16-	rs1800973	12	69744014	A	C	-0.2492	0.04479	0.0798	2.81598e-08	3629	TRUE	reported	igd	0.00845781	30.9382
ebi-a-GCST90002004	CCR2 on CD14+ CD16- monocyte	rs4683184	3	46187707	A	G	0.2454	0.02618	0.6904	1.17004e-20	3629	TRUE	reported	igd	0.0236392	87.8153
ebi-a-GCST90002004	CCR2 on CD14+ CD16- monocyte	rs79825014	3	46880193	T	G	-0.4165	0.06803	0.0336	1.024e-09	3629	TRUE	reported	igd	0.010223	37.4619
ebi-a-GCST90002004	CCR2 on CD14+ CD16- monocyte	rs141411805	3	53544015	G	C	-0.5993	0.1027	0.0146	5.80403e-09	3629	TRUE	reported	igd	0.00929618	34.0336
ebi-a-GCST90002005	CD16 on CD14+ CD16+ monocyte	rs56199187	1	161520931	T	C	-0.8476	0.0259	0.2455	1e-200	3617	TRUE	reported	igd	0.228453	1070.39
ebi-a-GCST90002005	CD16 on CD14+ CD16+ monocyte	rs111828362	1	161557528	T	C	0.204	0.03551	0.1512	9.94397e-09	3617	TRUE	reported	igd	0.00904203	32.9852
ebi-a-GCST90002005	CD16 on CD14+ CD16+ monocyte	rs115901521	1	160941118	A	G	-0.2703	0.03926	0.1186	6.78422e-12	3617	TRUE	reported	igd	0.0129357	47.3752
ebi-a-GCST90002006	CD64 on monocyte	rs145828126	1	120233380	A	G	-0.3227	0.05896	0.0478	4.72705e-08	3622	TRUE	reported	igd	0.00820271	29.9394
ebi-a-GCST90002006	CD64 on monocyte	rs188268415	1	150401679	T	C	-0.5571	0.05946	0.0451	1.25314e-20	3622	TRUE	reported	igd	0.0236629	87.7358
ebi-a-GCST90002006	CD64 on monocyte	rs1801274	1	161479745	G	A	0.3944	0.02617	0.3259	8.1677e-50	3622	TRUE	reported	igd	0.0590071	227
ebi-a-GCST90002006	CD64 on monocyte	rs144823175	1	149858520	G	C	0.8668	0.1115	0.0133	1.00508e-14	3622	TRUE	reported	igd	0.0164117	60.4016
ebi-a-GCST90002006	CD64 on monocyte	rs150145799	1	149738590	C	T	0.7181	0.03619	0.1327	2.75613e-83	3622	TRUE	reported	igd	0.0980457	393.507
ebi-a-GCST90002006	CD64 on monocyte	rs112755578	1	149716369	G	A	-0.446	0.04948	0.0758	3.16301e-19	3622	TRUE	reported	igd	0.0219395	81.2027
ebi-a-GCST90002006	CD64 on monocyte	rs116275309	1	150863650	A	G	0.8229	0.1104	0.0133	1.14895e-13	3622	TRUE	reported	igd	0.0151076	55.5285
ebi-a-GCST90002006	CD64 on monocyte	rs80178684	8	59726631	G	A	-0.6492	0.1176	0.011	3.65401e-08	3622	TRUE	reported	igd	0.00834363	30.4581
ebi-a-GCST90002007	HLA DR on CD14+ CD16+ monocyte	rs144126567	1	161510516	G	C	-0.3054	0.03316	0.1712	5.39262e-20	3618	TRUE	reported	igd	0.0229074	84.7752
ebi-a-GCST90002007	HLA DR on CD14+ CD16+ monocyte	rs6934244	6	33024032	A	C	0.4143	0.039	0.1551	5.66239e-26	3618	TRUE	reported	igd	0.0302477	112.787
ebi-a-GCST90002007	HLA DR on CD14+ CD16+ monocyte	rs9275511	6	32674329	A	G	0.3664	0.02907	0.6053	1.073e-35	3618	TRUE	reported	igd	0.042062	158.774
ebi-a-GCST90002007	HLA DR on CD14+ CD16+ monocyte	rs6917212	6	32583005	G	C	-0.5221	0.03191	0.7769	4.09072e-58	3618	TRUE	reported	igd	0.0688944	267.555
ebi-a-GCST90002007	HLA DR on CD14+ CD16+ monocyte	rs62395272	6	31394424	T	C	-0.2623	0.03321	0.2848	3.7653e-15	3618	TRUE	reported	igd	0.0169499	62.3474
ebi-a-GCST90002009	HLA DR on CD14- CD16-	rs72502555	6	31234208	G	C	0.2326	0.03214	0.2656	5.5335e-13	3629	TRUE	reported	igd	0.0142271	52.3466
ebi-a-GCST90002009	HLA DR on CD14- CD16-	rs9268430	6	32345429	C	A	-0.4773	0.0325	0.2896	1.83696e-47	3629	TRUE	reported	igd	0.0560991	215.564
ebi-a-GCST90002009	HLA DR on CD14- CD16-	rs34291045	6	32560385	T	A	0.8124	0.04087	0.1171	1.52616e-83	3629	TRUE	reported	igd	0.0981882	394.904
ebi-a-GCST90002009	HLA DR on CD14- CD16-	rs116683794	6	33034114	G	A	0.3299	0.04603	0.096	9.18333e-13	3629	TRUE	reported	igd	0.013957	51.3385
ebi-a-GCST90002009	HLA DR on CD14- CD16-	rs2734573	6	31494738	A	C	-0.285	0.02791	0.5397	3.66522e-24	3629	TRUE	reported	igd	0.0279306	104.215
ebi-a-GCST90002010	HLA DR on monocyte	rs28772323	6	32687066	C	A	-0.2621	0.02804	0.5394	1.55096e-20	3629	TRUE	reported	igd	0.0235103	87.325
ebi-a-GCST90002010	HLA DR on monocyte	rs62395272	6	31394424	T	C	-0.2546	0.03302	0.2849	1.60805e-14	3629	TRUE	reported	igd	0.0161183	59.4187
ebi-a-GCST90002010	HLA DR on monocyte	rs9270588	6	32561327	T	C	-0.5388	0.02808	0.5834	3.21218e-78	3629	TRUE	reported	igd	0.0921101	367.978
ebi-a-GCST90002010	HLA DR on monocyte	rs9271768	6	32594188	G	A	-0.4741	0.02935	0.4388	9.59622e-57	3629	TRUE	reported	igd	0.0670783	260.786
ebi-a-GCST90002010	HLA DR on monocyte	rs1800973	12	69744014	A	C	-0.2562	0.04587	0.0798	2.50801e-08	3629	TRUE	reported	igd	0.00852308	31.1789
ebi-a-GCST90002013	CCR2 on myeloid DC	rs55971447	1	161515326	T	C	-0.4101	0.03167	0.2369	2.58583e-37	2870	TRUE	reported	igd	0.0552003	167.564
ebi-a-GCST90002013	CCR2 on myeloid DC	rs2169052	1	161557154	C	T	0.2363	0.03961	0.1476	2.75398e-09	2870	TRUE	reported	igd	0.0122485	35.5644
ebi-a-GCST90002013	CCR2 on myeloid DC	rs35587265	3	46259296	G	A	-0.4223	0.05867	0.0624	7.75354e-13	2870	TRUE	reported	igd	0.017732	51.7735
ebi-a-GCST90002014	CCR2 on CD62L+ myeloid DC	rs6687275	1	161515638	G	T	0.2327	0.03137	0.2742	1.55812e-13	2870	TRUE	reported	igd	0.018812	54.9871
ebi-a-GCST90002014	CCR2 on CD62L+ myeloid DC	rs61802333	1	161589982	T	G	0.3125	0.02782	0.4627	1.12902e-28	2870	TRUE	reported	igd	0.0421132	126.091
ebi-a-GCST90002014	CCR2 on CD62L+ myeloid DC	rs35587265	3	46259296	G	A	-0.4732	0.05907	0.0624	1.63983e-15	2870	TRUE	reported	igd	0.0218711	64.1288
ebi-a-GCST90002022	CD4 on CD4+	rs28584364	6	32512048	T	C	0.3639	0.05249	0.6169	5.07341e-12	2912	TRUE	reported	igd	0.0162372	48.03
ebi-a-GCST90002022	CD4 on CD4+	rs12298133	12	6928214	T	C	0.2282	0.03642	0.1753	4.23604e-10	2912	TRUE	reported	igd	0.0133028	39.2331
ebi-a-GCST90002022	CD4 on CD4+	rs4766578	12	111904371	A	T	-0.1633	0.02863	0.5294	1.29101e-08	2912	TRUE	reported	igd	0.0110488	32.5111
ebi-a-GCST90002022	CD4 on CD4+	rs11615628	12	6903631	A	G	-0.2753	0.03163	0.2464	5.30762e-18	2912	TRUE	reported	igd	0.0253553	75.7034
ebi-a-GCST90002022	CD4 on CD4+	rs11628611	14	65828525	T	C	0.1704	0.02809	0.4768	1.46801e-09	2912	TRUE	reported	igd	0.0124793	36.7737
ebi-a-GCST90002023	CD4 on CM CD4 +	rs3129267	6	33098896	G	C	-0.1988	0.03437	0.7735	8.10401e-09	2912	TRUE	reported	igd	0.0113585	33.433
ebi-a-GCST90002023	CD4 on CM CD4 +	rs28584364	6	32512048	T	C	0.3333	0.05262	0.6169	2.77402e-10	2912	TRUE	reported	igd	0.0135905	40.0932
ebi-a-GCST90002023	CD4 on CM CD4 +	rs11615628	12	6903631	A	G	-0.3032	0.03145	0.2464	1.11892e-21	2912	TRUE	reported	igd	0.0309301	92.8793
ebi-a-GCST90002023	CD4 on CM CD4 +	rs12298133	12	6928214	T	C	0.2054	0.03637	0.1753	1.77799e-08	2912	TRUE	reported	igd	0.0108341	31.8725
ebi-a-GCST90002024	CD4 on naive CD4+	rs139306421	6	109298437	G	C	-0.5447	0.09175	0.0234	3.23899e-09	2910	TRUE	reported	igd	0.0119669	35.2212
ebi-a-GCST90002024	CD4 on naive CD4+	rs2844608	6	31247414	T	C	0.1993	0.03174	0.4574	3.897e-10	2910	TRUE	reported	igd	0.0133679	39.4005
ebi-a-GCST90002024	CD4 on naive CD4+	rs17205675	6	32637489	G	C	-0.264	0.04418	0.2045	2.56702e-09	2910	TRUE	reported	igd	0.0121218	35.6827
ebi-a-GCST90002024	CD4 on naive CD4+	rs12298133	12	6928214	T	C	0.2481	0.03639	0.1753	1.11404e-11	2910	TRUE	reported	igd	0.0157222	46.4505
ebi-a-GCST90002024	CD4 on naive CD4+	rs3184504	12	111884608	C	T	-0.1576	0.02879	0.5296	4.80795e-08	2910	TRUE	reported	igd	0.0101926	29.9454
ebi-a-GCST90002024	CD4 on naive CD4+	rs11158593	14	65859984	A	G	0.1981	0.02746	0.479	6.8897e-13	2910	TRUE	reported	igd	0.0175702	52.0079
ebi-a-GCST90002025	CD4 on EM CD4+	rs9272242	6	32602790	C	T	0.2215	0.03175	0.6535	3.73422e-12	2912	TRUE	reported	igd	0.0164388	48.6364
ebi-a-GCST90002025	CD4 on EM CD4+	rs3129267	6	33098896	G	C	-0.2205	0.03358	0.7735	6.02976e-11	2912	TRUE	reported	igd	0.0145909	43.0881
ebi-a-GCST90002025	CD4 on EM CD4+	rs11615628	12	6903631	A	G	-0.3219	0.03112	0.2464	1.20504e-24	2912	TRUE	reported	igd	0.0354405	106.921
ebi-a-GCST90002027	CD4 on CD45RA+ CD4+	rs28584364	6	32512048	T	C	0.3526	0.05242	0.617	2.08018e-11	2911	TRUE	reported	igd	0.0153049	45.2139
ebi-a-GCST90002027	CD4 on CD45RA+ CD4+	rs3129267	6	33098896	G	C	-0.2179	0.03427	0.7734	2.339e-10	2911	TRUE	reported	igd	0.0136979	40.4006
ebi-a-GCST90002027	CD4 on CD45RA+ CD4+	rs11615628	12	6903631	A	G	-0.3264	0.03137	0.2465	6.461e-25	2911	TRUE	reported	igd	0.0358567	108.186
ebi-a-GCST90002029	CD39 on CD39+ CD8br	rs10882701	10	97741071	C	A	-0.1936	0.02737	0.5153	1.87284e-12	2915	TRUE	reported	igd	0.0168745	49.9992
ebi-a-GCST90002029	CD39 on CD39+ CD8br	rs2901833	10	96998591	A	G	0.1839	0.02761	0.3851	3.21884e-11	2915	TRUE	reported	igd	0.0149911	44.3336
ebi-a-GCST90002029	CD39 on CD39+ CD8br	rs7088961	10	97608114	G	C	0.502	0.02533	0.4731	4.04297e-82	2915	TRUE	reported	igd	0.118741	392.499
ebi-a-GCST90002030	CD39 on CD39+ activated Treg	rs145557266	10	95850055	G	A	0.569	0.09629	0.0211	3.83796e-09	2920	TRUE	reported	igd	0.0118173	34.8951
ebi-a-GCST90002030	CD39 on CD39+ activated Treg	rs955759	10	97123793	G	A	-0.2322	0.02904	0.6632	1.82516e-15	2920	TRUE	reported	igd	0.021426	63.8901
ebi-a-GCST90002030	CD39 on CD39+ activated Treg	rs12778797	10	96998688	C	T	0.3052	0.02778	0.3854	1.54312e-27	2920	TRUE	reported	igd	0.0396946	120.617
ebi-a-GCST90002030	CD39 on CD39+ activated Treg	rs74153659	10	98171455	T	C	0.3488	0.05006	0.0786	3.92735e-12	2920	TRUE	reported	igd	0.0163541	48.5147
ebi-a-GCST90002030	CD39 on CD39+ activated Treg	rs72811034	10	97997257	A	G	-0.3525	0.02751	0.3666	1.27614e-36	2920	TRUE	reported	igd	0.0532349	164.074
ebi-a-GCST90002030	CD39 on CD39+ activated Treg	rs35540768	10	97054903	T	G	0.4484	0.06387	0.0476	2.73401e-12	2920	TRUE	reported	igd	0.0165991	49.2538
ebi-a-GCST90002030	CD39 on CD39+ activated Treg	rs4918955	10	97421274	A	G	0.9296	0.02592	0.2658	1e-200	2920	TRUE	reported	igd	0.305793	1285.36
ebi-a-GCST90002030	CD39 on CD39+ activated Treg	rs74151285	10	97960335	A	T	0.6116	0.04249	0.1062	1.94491e-45	2920	TRUE	reported	igd	0.0662533	207.045
ebi-a-GCST90002031	CD39 on CD39+ secreting Treg	rs12778797	10	96998688	C	T	0.2849	0.02836	0.3854	2.24285e-23	2920	TRUE	reported	igd	0.0334067	100.85
ebi-a-GCST90002031	CD39 on CD39+ secreting Treg	rs10882701	10	97741071	C	A	-0.3988	0.02725	0.5156	7.28283e-47	2920	TRUE	reported	igd	0.0683366	214.032
ebi-a-GCST90002031	CD39 on CD39+ secreting Treg	rs114844216	10	98158952	C	T	0.3989	0.06694	0.0445	2.84603e-09	2920	TRUE	reported	igd	0.012015	35.4862
ebi-a-GCST90002031	CD39 on CD39+ secreting Treg	rs4918960	10	97472570	A	T	-0.9196	0.02198	0.4839	1e-200	2920	TRUE	reported	igd	0.374789	1749.22
ebi-a-GCST90002031	CD39 on CD39+ secreting Treg	rs1410600	10	97070694	T	C	-0.2442	0.02817	0.4053	6.97429e-18	2920	TRUE	reported	igd	0.0250899	75.0966
ebi-a-GCST90002032	CD39 on CD39+ CD4+	rs10882701	10	97741071	C	A	-0.3837	0.0273	0.5156	1.78115e-43	2920	TRUE	reported	igd	0.0633645	197.406
ebi-a-GCST90002032	CD39 on CD39+ CD4+	rs2901833	10	96998591	A	G	0.2703	0.02839	0.3848	3.43084e-21	2920	TRUE	reported	igd	0.0301093	90.5866
ebi-a-GCST90002032	CD39 on CD39+ CD4+	rs1410600	10	97070694	T	C	-0.2329	0.02819	0.4053	2.1928e-16	2920	TRUE	reported	igd	0.0228418	68.2105
ebi-a-GCST90002032	CD39 on CD39+ CD4+	rs4918960	10	97472570	A	T	-0.8886	0.0224	0.4839	1e-200	2920	TRUE	reported	igd	0.350199	1572.6
ebi-a-GCST90002032	CD39 on CD39+ CD4+	rs11188757	10	98205222	C	A	-0.201	0.03424	0.2195	4.83604e-09	2920	TRUE	reported	igd	0.011664	34.4371
ebi-a-GCST90002033	CD39 on granulocyte	rs445	7	92408370	T	C	0.2094	0.03421	0.1974	1.05901e-09	2920	TRUE	reported	igd	0.0126686	37.4412
ebi-a-GCST90002033	CD39 on granulocyte	rs11766311	7	77134132	A	G	-0.1526	0.02783	0.411	4.548e-08	2920	TRUE	reported	igd	0.0101918	30.0459
ebi-a-GCST90002033	CD39 on granulocyte	rs7073937	10	97469109	T	C	-0.2043	0.03414	0.2247	2.44602e-09	2920	TRUE	reported	igd	0.0121153	35.7859
ebi-a-GCST90002035	CD80 on myeloid DC	rs71632979	1	161526397	G	A	0.3323	0.0314	0.2457	1.06194e-25	2871	TRUE	reported	igd	0.0375447	111.918
ebi-a-GCST90002035	CD80 on myeloid DC	rs139795227	1	92842367	C	A	-0.5725	0.0642	0.0479	8.24328e-19	2871	TRUE	reported	igd	0.0269515	79.4654
ebi-a-GCST90002035	CD80 on myeloid DC	rs6787493	3	52528000	C	T	0.4055	0.04516	0.8955	4.79181e-19	2871	TRUE	reported	igd	0.0273157	80.5696
ebi-a-GCST90002035	CD80 on myeloid DC	rs2325259	6	90850164	C	T	0.1995	0.02793	0.4422	1.16708e-12	2871	TRUE	reported	igd	0.0174607	50.9849
ebi-a-GCST90002036	CD80 on CD62L+ myeloid DC	rs139795227	1	92842367	C	A	-0.5867	0.06432	0.0479	1.35613e-19	2871	TRUE	reported	igd	0.0281644	83.1453
ebi-a-GCST90002036	CD80 on CD62L+ myeloid DC	rs6445484	3	52503800	G	A	0.4659	0.04526	0.8964	1.96381e-24	2871	TRUE	reported	igd	0.0355945	105.89
ebi-a-GCST90002036	CD80 on CD62L+ myeloid DC	rs12199079	6	90852258	G	T	0.2265	0.02793	0.4422	7.5405e-16	2871	TRUE	reported	igd	0.0223937	65.7191
ebi-a-GCST90002039	CD80 on monocyte	rs139795227	1	92842367	C	A	-1.147	0.06195	0.0481	2.33776e-72	2850	TRUE	reported	igd	0.107367	342.562
ebi-a-GCST90002039	CD80 on monocyte	rs141264358	1	90530314	C	T	-0.5868	0.1067	0.016	4.18196e-08	2850	TRUE	reported	igd	0.0105008	30.2236
ebi-a-GCST90002039	CD80 on monocyte	rs76064946	1	93926697	G	T	-0.35	0.04248	0.1204	2.60976e-16	2850	TRUE	reported	igd	0.0232648	67.8363
ebi-a-GCST90002039	CD80 on monocyte	rs79015439	1	94803124	T	C	-0.7914	0.1209	0.0126	6.94065e-11	2850	TRUE	reported	igd	0.014812	42.8188
ebi-a-GCST90002039	CD80 on monocyte	rs758800	3	52529266	C	T	0.6619	0.04462	0.8956	5.12153e-48	2850	TRUE	reported	igd	0.071677	219.898
ebi-a-GCST90002039	CD80 on monocyte	rs35075155	3	53273195	C	T	-0.1646	0.02843	0.4402	7.76497e-09	2850	TRUE	reported	igd	0.0116247	33.4966
ebi-a-GCST90002040	CD80 on granulocyte	rs1886654	1	236105910	C	T	-0.2078	0.03753	0.8374	3.36403e-08	2850	TRUE	reported	igd	0.0106425	30.6358
ebi-a-GCST90002040	CD80 on granulocyte	rs12675298	8	6828813	A	G	-0.6716	0.08441	0.0277	2.53922e-15	2850	TRUE	reported	igd	0.0217294	63.2599
ebi-a-GCST90002040	CD80 on granulocyte	rs2981398	8	6801712	G	A	-0.2231	0.02895	0.3354	1.77215e-14	2850	TRUE	reported	igd	0.0204127	59.3468
ebi-a-GCST90002054	CD8 on CM CD8br	rs3020726	2	87016506	G	A	-0.4218	0.03923	0.1385	1.83485e-26	2910	TRUE	reported	igd	0.0382089	115.526
ebi-a-GCST90002054	CD8 on CM CD8br	rs4081559	6	31323677	T	C	0.2638	0.03032	0.4301	5.43876e-18	2910	TRUE	reported	igd	0.0253539	75.6472
ebi-a-GCST90002054	CD8 on CM CD8br	rs1633108	6	29783305	A	C	-0.2284	0.0342	0.2234	2.84774e-11	2910	TRUE	reported	igd	0.0150953	44.5699
ebi-a-GCST90002054	CD8 on CM CD8br	rs9468618	6	29750776	T	C	-0.2443	0.03893	0.182	4.02198e-10	2910	TRUE	reported	igd	0.013352	39.3532
ebi-a-GCST90002055	CD8 on naive CD8br	rs35626322	2	87030421	T	A	-0.4834	0.03327	0.1943	3.18127e-46	2910	TRUE	reported	igd	0.0676392	210.964
ebi-a-GCST90002055	CD8 on naive CD8br	rs4081559	6	31323677	T	C	0.2396	0.03063	0.4302	7.29625e-15	2910	TRUE	reported	igd	0.0205944	61.1478
ebi-a-GCST90002055	CD8 on naive CD8br	rs9468618	6	29750776	T	C	-0.2215	0.03934	0.182	1.98701e-08	2910	TRUE	reported	igd	0.0107766	31.6796
ebi-a-GCST90002056	CD8 on EM CD8br	rs3020726	2	87016506	G	A	-0.2979	0.03961	0.1384	7.15319e-14	2912	TRUE	reported	igd	0.019054	56.524
ebi-a-GCST90002056	CD8 on EM CD8br	rs17201560	6	32047268	C	T	-0.5186	0.08634	0.029	2.133e-09	2912	TRUE	reported	igd	0.0122378	36.0531
ebi-a-GCST90002056	CD8 on EM CD8br	rs2571390	6	29923554	C	T	0.3643	0.03754	0.8223	6.15744e-22	2912	TRUE	reported	igd	0.0313268	94.1091
ebi-a-GCST90002056	CD8 on EM CD8br	rs9468618	6	29750776	T	C	-0.2423	0.03881	0.1818	4.89396e-10	2912	TRUE	reported	igd	0.0132085	38.9512
ebi-a-GCST90002058	CD8 on CD8br	rs3020726	2	87016506	G	A	-0.5196	0.03725	0.1412	6.08836e-43	3113	TRUE	reported	igd	0.0588269	194.449
ebi-a-GCST90002058	CD8 on CD8br	rs1050420	6	31239518	T	C	0.2317	0.02892	0.5787	1.57688e-15	3113	TRUE	reported	igd	0.0202028	64.147
ebi-a-GCST90002058	CD8 on CD8br	rs73390208	6	31326131	T	C	-0.1741	0.02883	0.4586	1.72898e-09	3113	TRUE	reported	igd	0.011579	36.4443
ebi-a-GCST90002061	CD4 on CD39+ CD4+	rs3016018	6	31314106	G	C	-0.1687	0.03047	0.4623	3.33304e-08	2920	TRUE	reported	igd	0.0103888	30.6329
ebi-a-GCST90002061	CD4 on CD39+ CD4+	rs9264532	6	31234381	T	C	0.185	0.03057	0.5897	1.61499e-09	2920	TRUE	reported	igd	0.0123867	36.5978
ebi-a-GCST90002061	CD4 on CD39+ CD4+	rs117458836	10	96773382	A	G	0.8979	0.1053	0.0187	2.34315e-17	2920	TRUE	reported	igd	0.024296	72.661
ebi-a-GCST90002061	CD4 on CD39+ CD4+	rs111856689	10	97296629	T	C	-0.3425	0.06228	0.0536	4.15298e-08	2920	TRUE	reported	igd	0.010251	30.2222
ebi-a-GCST90002061	CD4 on CD39+ CD4+	rs7084635	10	97062753	G	A	0.1809	0.03114	0.7288	6.90399e-09	2920	TRUE	reported	igd	0.0114253	33.7243
ebi-a-GCST90002061	CD4 on CD39+ CD4+	rs10786281	10	98116936	C	T	0.1739	0.02896	0.6527	2.17901e-09	2920	TRUE	reported	igd	0.012198	36.0333
ebi-a-GCST90002061	CD4 on CD39+ CD4+	rs12778618	10	95633120	C	T	0.5908	0.06675	0.0457	1.47401e-18	2920	TRUE	reported	igd	0.0261275	78.2854
ebi-a-GCST90002061	CD4 on CD39+ CD4+	rs7086986	10	97507312	G	A	0.4907	0.0262	0.4728	5.67545e-74	2920	TRUE	reported	igd	0.107245	350.535
ebi-a-GCST90002061	CD4 on CD39+ CD4+	rs4293064	10	107757380	A	C	0.2681	0.04886	0.0884	4.45205e-08	2920	TRUE	reported	igd	0.0102058	30.0877
ebi-a-GCST90002066	CD4 on activated Treg	rs9264532	6	31234381	T	C	0.188	0.02994	0.5897	3.86999e-10	2920	TRUE	reported	igd	0.0133231	39.4017
ebi-a-GCST90002066	CD4 on activated Treg	rs9266064	6	31319457	T	C	-0.1748	0.0296	0.4656	3.97301e-09	2920	TRUE	reported	igd	0.0118021	34.8499
ebi-a-GCST90002066	CD4 on activated Treg	rs12298133	12	6928214	T	C	0.2193	0.0359	0.1755	1.133e-09	2920	TRUE	reported	igd	0.012618	37.2899
ebi-a-GCST90002066	CD4 on activated Treg	rs11615628	12	6903631	A	G	-0.2479	0.03131	0.2466	3.35738e-15	2920	TRUE	reported	igd	0.0210174	62.6454
ebi-a-GCST90002067	CD4 on CD39+ activated Treg	rs3095335	6	30741305	C	G	0.1896	0.03259	0.3325	6.58901e-09	2920	TRUE	reported	igd	0.0114583	33.8229
ebi-a-GCST90002067	CD4 on CD39+ activated Treg	rs2253487	6	31249127	A	G	0.2209	0.02974	0.4719	1.42298e-13	2920	TRUE	reported	igd	0.0185438	55.133
ebi-a-GCST90002067	CD4 on CD39+ activated Treg	rs9263475	6	31050348	G	A	0.2029	0.02967	0.4865	9.61391e-12	2920	TRUE	reported	igd	0.0157632	46.7338
ebi-a-GCST90002067	CD4 on CD39+ activated Treg	rs11615628	12	6903631	A	G	-0.2062	0.03133	0.2466	5.4853e-11	2920	TRUE	reported	igd	0.0146177	43.2871
ebi-a-GCST90002069	CD4 on CD39+ secreting Treg	rs9263475	6	31050348	G	A	0.2076	0.02905	0.4865	1.11096e-12	2920	TRUE	reported	igd	0.017189	51.0346
ebi-a-GCST90002069	CD4 on CD39+ secreting Treg	rs9265953	6	31315312	G	A	-0.173	0.029	0.4796	2.73099e-09	2920	TRUE	reported	igd	0.0120407	35.563
ebi-a-GCST90002069	CD4 on CD39+ secreting Treg	rs10882655	10	97474371	A	G	-0.2945	0.02665	0.5276	7.84332e-28	2920	TRUE	reported	igd	0.0401421	122.033
ebi-a-GCST90002070	CD4 on activated & secreting Treg	rs9264532	6	31234381	T	C	0.1686	0.03009	0.5897	2.28702e-08	2920	TRUE	reported	igd	0.0106376	31.3742
ebi-a-GCST90002070	CD4 on activated & secreting Treg	rs11615628	12	6903631	A	G	-0.2367	0.03149	0.2466	7.47653e-14	2920	TRUE	reported	igd	0.0189821	56.4617
ebi-a-GCST90002070	CD4 on activated & secreting Treg	rs12298133	12	6928214	T	C	0.1979	0.03611	0.1755	4.63298e-08	2920	TRUE	reported	igd	0.0101814	30.015
ebi-a-GCST90002071	SSC-A on myeloid DC	rs139529340	1	161563554	G	A	0.2016	0.03334	0.2308	1.679e-09	2872	TRUE	reported	igd	0.012571	36.5382
ebi-a-GCST90002071	SSC-A on myeloid DC	rs113138131	2	203545127	T	A	0.2775	0.02889	0.5045	1.55991e-21	2872	TRUE	reported	igd	0.0311253	92.1995
ebi-a-GCST90002071	SSC-A on myeloid DC	rs115780495	6	32501627	G	T	0.34	0.05429	0.1868	4.35402e-10	2872	TRUE	reported	igd	0.0134723	39.1936
ebi-a-GCST90002071	SSC-A on myeloid DC	rs17203867	6	32556020	G	T	0.2631	0.04458	0.1844	4.04697e-09	2872	TRUE	reported	igd	0.0119823	34.8064
ebi-a-GCST90002071	SSC-A on myeloid DC	rs4910742	11	5306509	A	G	0.3805	0.05405	0.9244	2.38781e-12	2872	TRUE	reported	igd	0.016963	49.524
ebi-a-GCST90002071	SSC-A on myeloid DC	rs80297185	11	5488177	T	C	-0.4081	0.07152	0.0425	1.268e-08	2872	TRUE	reported	igd	0.0112098	32.5369
ebi-a-GCST90002071	SSC-A on myeloid DC	rs139947059	12	25434182	A	G	0.4676	0.08405	0.0266	2.88702e-08	2872	TRUE	reported	igd	0.0106619	30.9294
ebi-a-GCST90002071	SSC-A on myeloid DC	rs1800973	12	69744014	A	C	-0.3487	0.0505	0.0841	6.14469e-12	2872	TRUE	reported	igd	0.01633	47.6451
ebi-a-GCST90002072	SSC-A on plasmacytoid DC	rs2903918	4	84157443	G	C	-0.2195	0.02892	0.3407	4.30527e-14	2872	TRUE	reported	igd	0.0196636	57.5665
ebi-a-GCST90002072	SSC-A on plasmacytoid DC	rs17552904	7	50318308	T	G	-0.1851	0.03237	0.245	1.19501e-08	2872	TRUE	reported	igd	0.0112571	32.6757
ebi-a-GCST90002072	SSC-A on plasmacytoid DC	rs142456232	11	4960640	T	C	-0.3341	0.05919	0.0573	1.81401e-08	2872	TRUE	reported	igd	0.0109719	31.8386
ebi-a-GCST90002072	SSC-A on plasmacytoid DC	rs78736654	11	5544477	G	T	-0.4036	0.07353	0.0378	4.40595e-08	2872	TRUE	reported	igd	0.0103814	30.1072
ebi-a-GCST90002072	SSC-A on plasmacytoid DC	rs722926	17	8677215	T	C	0.1642	0.02772	0.4102	3.48602e-09	2872	TRUE	reported	igd	0.0120698	35.0637
ebi-a-GCST90002073	SSC-A on monocyte	rs72928949	2	203570761	C	G	0.1594	0.02902	0.5009	4.32305e-08	2850	TRUE	reported	igd	0.0104752	30.1493
ebi-a-GCST90002073	SSC-A on monocyte	rs445	7	92408370	T	C	0.2088	0.03441	0.1975	1.45399e-09	2850	TRUE	reported	igd	0.0127547	36.7948
ebi-a-GCST90002073	SSC-A on monocyte	rs11136335	8	145003777	A	G	-0.1653	0.02755	0.4853	2.201e-09	2850	TRUE	reported	igd	0.012474	35.9747
ebi-a-GCST90002073	SSC-A on monocyte	rs148146302	12	70360198	C	G	-0.8766	0.08769	0.0239	3.80014e-23	2850	TRUE	reported	igd	0.0338759	99.8615
ebi-a-GCST90002073	SSC-A on monocyte	rs80216229	12	67839087	C	T	-0.5777	0.0981	0.0212	4.348e-09	2850	TRUE	reported	igd	0.0120218	34.6547
ebi-a-GCST90002073	SSC-A on monocyte	rs1800973	12	69744014	A	C	-1.218	0.04471	0.0844	1.71396e-145	2850	TRUE	reported	igd	0.206601	741.618
ebi-a-GCST90002073	SSC-A on monocyte	rs75994780	12	70949085	A	G	-0.4161	0.05614	0.0637	1.63493e-13	2850	TRUE	reported	igd	0.018911	54.8966
ebi-a-GCST90002073	SSC-A on monocyte	rs1152928	12	69247557	G	A	-0.8234	0.1053	0.0172	7.26942e-15	2850	TRUE	reported	igd	0.021004	61.1027
ebi-a-GCST90002073	SSC-A on monocyte	rs11554159	19	18285944	A	G	-0.3745	0.02938	0.2982	3.1369e-36	2850	TRUE	reported	igd	0.0539356	162.366
ebi-a-GCST90002074	SSC-A on CD14+ monocyte	rs445	7	92408370	T	C	0.229	0.03302	0.1968	4.93856e-12	3112	TRUE	reported	igd	0.0152201	48.066
ebi-a-GCST90002074	SSC-A on CD14+ monocyte	rs75994780	12	70949085	A	G	-0.3607	0.05457	0.0625	4.48023e-11	3112	TRUE	reported	igd	0.0138449	43.6622
ebi-a-GCST90002074	SSC-A on CD14+ monocyte	rs1152928	12	69247557	G	A	-0.7519	0.1023	0.0165	2.47913e-13	3112	TRUE	reported	igd	0.017063	53.9871
ebi-a-GCST90002074	SSC-A on CD14+ monocyte	rs1800973	12	69744014	A	C	-1.048	0.04423	0.0845	3.2961e-114	3112	TRUE	reported	igd	0.152833	561.06
ebi-a-GCST90002074	SSC-A on CD14+ monocyte	rs148146302	12	70360198	C	G	-0.8012	0.08571	0.023	1.64892e-20	3112	TRUE	reported	igd	0.027312	87.3252
ebi-a-GCST90002074	SSC-A on CD14+ monocyte	rs11554159	19	18285944	A	G	-0.2988	0.0284	0.2995	1.8218e-25	3112	TRUE	reported	igd	0.0343483	110.623
ebi-a-GCST90002077	SSC-A on HLA DR+ NK	rs569911	1	160798209	C	T	-0.1723	0.02756	0.4305	4.62402e-10	2971	TRUE	reported	igd	0.0129847	39.0589
ebi-a-GCST90002077	SSC-A on HLA DR+ NK	rs115805162	1	161410253	T	C	0.2464	0.03359	0.2099	2.85299e-13	2971	TRUE	reported	igd	0.0177895	53.7736
ebi-a-GCST90002077	SSC-A on HLA DR+ NK	rs71632979	1	161526397	G	A	-0.5652	0.0301	0.2402	1.97879e-74	2971	TRUE	reported	igd	0.106087	352.354
ebi-a-GCST90002078	SSC-A on granulocyte	rs2236947	3	50371432	A	C	0.1811	0.02845	0.6173	2.24202e-10	3112	TRUE	reported	igd	0.0128533	40.4942
ebi-a-GCST90002078	SSC-A on granulocyte	rs42031	7	92237396	T	A	-0.2389	0.03042	0.2529	5.55009e-15	3112	TRUE	reported	igd	0.0194335	61.636
ebi-a-GCST90002078	SSC-A on granulocyte	rs445	7	92408370	T	C	0.4371	0.03249	0.1965	3.83972e-40	3112	TRUE	reported	igd	0.0549631	180.877
ebi-a-GCST90002078	SSC-A on granulocyte	rs2738144	8	6826043	T	A	-0.2464	0.02875	0.3192	1.59111e-17	3112	TRUE	reported	igd	0.0230587	73.4051
ebi-a-GCST90002081	SSC-A on CD4+	rs9271536	6	32589978	T	A	-0.2591	0.03458	0.7772	8.84504e-14	3113	TRUE	reported	igd	0.0177151	56.1055
ebi-a-GCST90002081	SSC-A on CD4+	rs113243185	6	32585071	C	G	0.2404	0.03733	0.2014	1.392e-10	3113	TRUE	reported	igd	0.013147	41.4452
ebi-a-GCST90002081	SSC-A on CD4+	rs79493037	6	31405825	G	C	0.2287	0.04083	0.1481	2.31302e-08	3113	TRUE	reported	igd	0.0099779	31.3541
ebi-a-GCST90002081	SSC-A on CD4+	rs148031710	6	31148873	C	T	0.2974	0.04937	0.1078	1.91399e-09	3113	TRUE	reported	igd	0.0115224	36.2641
ebi-a-GCST90002087	CD11c on myeloid DC	rs78520150	1	19786101	A	C	0.3947	0.07143	0.0376	3.56903e-08	2872	TRUE	reported	igd	0.0105195	30.512
ebi-a-GCST90002087	CD11c on myeloid DC	rs61802329	1	161589626	T	C	0.1669	0.02718	0.4673	9.47807e-10	2872	TRUE	reported	igd	0.0129588	37.68
ebi-a-GCST90002087	CD11c on myeloid DC	rs75841521	2	59592691	A	G	-0.442	0.08067	0.028	4.64804e-08	2872	TRUE	reported	igd	0.0103447	29.9998
ebi-a-GCST90002087	CD11c on myeloid DC	rs67898294	16	31362711	T	C	0.3276	0.02803	0.3505	7.18952e-31	2872	TRUE	reported	igd	0.0454023	136.502
ebi-a-GCST90002087	CD11c on myeloid DC	rs79298699	16	31402042	T	C	-0.279	0.04807	0.0825	7.21606e-09	2872	TRUE	reported	igd	0.0115934	33.6634
ebi-a-GCST90002089	CD11c on monocyte	rs1801274	1	161479745	G	A	0.2755	0.02934	0.3209	1.20393e-20	2850	TRUE	reported	igd	0.0300086	88.1086
ebi-a-GCST90002089	CD11c on monocyte	rs9932817	16	48503912	G	T	-0.1683	0.02845	0.3825	3.72701e-09	2850	TRUE	reported	igd	0.0121299	34.9703
ebi-a-GCST90002089	CD11c on monocyte	rs7199570	16	31365464	A	T	0.2991	0.02762	0.5047	8.2966e-27	2850	TRUE	reported	igd	0.039521	117.187
ebi-a-GCST90002090	CD11c on granulocyte	rs1801274	1	161479745	G	A	0.248	0.02982	0.3209	1.36395e-16	2850	TRUE	reported	igd	0.0236935	69.1167
ebi-a-GCST90002090	CD11c on granulocyte	rs28432694	16	48666310	T	A	-0.1719	0.03042	0.3077	1.74598e-08	2850	TRUE	reported	igd	0.0110802	31.9101
ebi-a-GCST90002090	CD11c on granulocyte	rs8046381	16	31379355	C	T	0.4684	0.04088	0.8668	9.63385e-30	2850	TRUE	reported	igd	0.0440361	131.192
ebi-a-GCST90002090	CD11c on granulocyte	rs113861918	19	52129097	T	C	-0.215	0.03692	0.1677	6.41904e-09	2850	TRUE	reported	igd	0.011759	33.8882
ebi-a-GCST90002098	CD45RA on naive CD4+	rs76156778	1	197990117	A	G	0.6246	0.1023	0.0148	1.148e-09	2910	TRUE	reported	igd	0.0126483	37.2524
ebi-a-GCST90002098	CD45RA on naive CD4+	rs79747818	2	41757305	T	C	0.3184	0.0526	0.0689	1.59302e-09	2910	TRUE	reported	igd	0.012435	36.6164
ebi-a-GCST90002098	CD45RA on naive CD4+	rs42803	2	40837037	C	G	0.1609	0.02629	0.4696	1.05801e-09	2910	TRUE	reported	igd	0.0127082	37.4311
ebi-a-GCST90002098	CD45RA on naive CD4+	rs145947216	2	38596674	T	C	0.7147	0.07055	0.0375	9.977e-24	2910	TRUE	reported	igd	0.034065	102.555
ebi-a-GCST90002098	CD45RA on naive CD4+	rs182240059	2	38955419	G	C	0.6602	0.07094	0.0351	2.53105e-20	2910	TRUE	reported	igd	0.0289027	86.5506
ebi-a-GCST90002098	CD45RA on naive CD4+	rs7605193	2	38698112	G	T	-0.3245	0.05318	0.0643	1.19001e-09	2910	TRUE	reported	igd	0.0126333	37.2078
ebi-a-GCST90002098	CD45RA on naive CD4+	rs147692482	2	39864242	T	C	0.6089	0.08426	0.0246	6.3183e-13	2910	TRUE	reported	igd	0.0176292	52.1856
ebi-a-GCST90002098	CD45RA on naive CD4+	rs34558770	2	38933040	T	C	0.4963	0.03241	0.1871	5.75043e-51	2910	TRUE	reported	igd	0.0745727	234.332
ebi-a-GCST90002098	CD45RA on naive CD4+	rs917116	7	28172739	G	T	0.1762	0.0299	0.2548	4.25598e-09	2910	TRUE	reported	igd	0.011793	34.7033
ebi-a-GCST90002102	CD45RA on resting Treg	rs77745909	1	198272712	G	A	0.8269	0.126	0.0108	6.18871e-11	2919	TRUE	reported	igd	0.0145402	43.0395
ebi-a-GCST90002102	CD45RA on resting Treg	rs13024840	2	38895920	A	T	0.3454	0.02873	0.2648	1.56603e-32	2919	TRUE	reported	igd	0.0471792	144.436
ebi-a-GCST90002102	CD45RA on resting Treg	rs11124653	2	39112166	A	C	-0.2555	0.02636	0.5925	6.84069e-22	2919	TRUE	reported	igd	0.0311817	93.8844
ebi-a-GCST90002102	CD45RA on resting Treg	rs2565661	2	38132650	A	T	-0.2921	0.0468	0.9156	4.93003e-10	2919	TRUE	reported	igd	0.0131698	38.929
ebi-a-GCST90002102	CD45RA on resting Treg	rs78689347	2	40773763	C	A	0.698	0.1104	0.0149	3.00303e-10	2919	TRUE	reported	igd	0.0135093	39.9462
ebi-a-GCST90002104	HLA DR on myeloid DC	rs55971447	1	161515326	T	C	-0.4802	0.03135	0.2371	5.93745e-51	2872	TRUE	reported	igd	0.0755233	234.459
ebi-a-GCST90002104	HLA DR on myeloid DC	rs35525122	6	32561283	A	C	0.8525	0.04857	0.1179	1.38995e-65	2872	TRUE	reported	igd	0.0968759	307.858
ebi-a-GCST90002104	HLA DR on myeloid DC	rs9267650	6	31824912	T	A	-0.2465	0.03657	0.2881	1.91779e-11	2872	TRUE	reported	igd	0.0155734	45.4027
ebi-a-GCST90002104	HLA DR on myeloid DC	rs116007826	6	31569745	G	A	0.8001	0.06015	0.0686	3.1369e-39	2872	TRUE	reported	igd	0.0580322	176.813
ebi-a-GCST90002104	HLA DR on myeloid DC	rs6925683	6	33894292	G	T	0.2917	0.04331	0.1238	1.95299e-11	2872	TRUE	reported	igd	0.0155491	45.3309
ebi-a-GCST90002104	HLA DR on myeloid DC	rs29221	6	29589124	G	C	0.3075	0.04061	0.1555	4.98655e-14	2872	TRUE	reported	igd	0.0195729	57.2957
ebi-a-GCST90002104	HLA DR on myeloid DC	rs2858885	6	32699782	T	C	-0.3187	0.0308	0.5362	1.13292e-24	2872	TRUE	reported	igd	0.0359403	106.994
ebi-a-GCST90002104	HLA DR on myeloid DC	rs42362	16	9438363	C	G	0.1935	0.0318	0.2639	1.305e-09	2872	TRUE	reported	igd	0.012728	37.0003
ebi-a-GCST90002105	HLA DR on plasmacytoid DC	rs62176112	2	179315726	A	G	-0.659	0.1191	0.0144	3.40001e-08	2872	TRUE	reported	igd	0.0105477	30.5946
ebi-a-GCST90002105	HLA DR on plasmacytoid DC	rs9296042	6	32736005	T	C	-0.294	0.03041	0.5014	8.65167e-22	2872	TRUE	reported	igd	0.0315187	93.4027
ebi-a-GCST90002105	HLA DR on plasmacytoid DC	rs9267650	6	31824912	T	A	-0.3903	0.03676	0.2883	7.30634e-26	2872	TRUE	reported	igd	0.0377695	112.653
ebi-a-GCST90002105	HLA DR on plasmacytoid DC	rs116007826	6	31569745	G	A	0.751	0.06113	0.0686	7.60852e-34	2872	TRUE	reported	igd	0.0499279	150.823
ebi-a-GCST90002105	HLA DR on plasmacytoid DC	rs7748976	6	33890451	A	G	0.2325	0.04076	0.1367	1.28301e-08	2872	TRUE	reported	igd	0.0112021	32.5143
ebi-a-GCST90002105	HLA DR on plasmacytoid DC	rs34039593	6	32570311	G	T	1.217	0.0446	0.1173	6.25173e-146	2872	TRUE	reported	igd	0.20588	744.062
ebi-a-GCST90002105	HLA DR on plasmacytoid DC	rs29221	6	29589124	G	C	0.3186	0.04046	0.1555	4.83281e-15	2872	TRUE	reported	igd	0.0211339	61.9637
ebi-a-GCST90002105	HLA DR on plasmacytoid DC	rs11644019	16	10863414	T	C	-0.291	0.03898	0.1398	1.10408e-13	2872	TRUE	reported	igd	0.0190358	55.6929
ebi-a-GCST90002105	HLA DR on plasmacytoid DC	rs7204799	16	11004549	G	C	0.5416	0.0817	0.9713	4.00405e-11	2872	TRUE	reported	igd	0.0150707	43.9148
ebi-a-GCST90002106	HLA DR on DC	rs55971447	1	161515326	T	C	-0.3418	0.03192	0.2372	2.90603e-26	2871	TRUE	reported	igd	0.0384041	114.582
ebi-a-GCST90002106	HLA DR on DC	rs9267650	6	31824912	T	A	-0.3215	0.0367	0.2882	3.24863e-18	2871	TRUE	reported	igd	0.026034	76.688
ebi-a-GCST90002106	HLA DR on DC	rs9296042	6	32736005	T	C	-0.3191	0.03045	0.5014	3.02482e-25	2871	TRUE	reported	igd	0.036842	109.743
ebi-a-GCST90002106	HLA DR on DC	rs116007826	6	31569745	G	A	0.8336	0.06047	0.0686	6.51929e-42	2871	TRUE	reported	igd	0.0620822	189.903
ebi-a-GCST90002106	HLA DR on DC	rs34039593	6	32570311	G	T	1.075	0.04613	0.1174	3.67282e-110	2871	TRUE	reported	igd	0.159066	542.684
ebi-a-GCST90002106	HLA DR on DC	rs7748976	6	33890451	A	G	0.2659	0.04133	0.1365	1.44099e-10	2871	TRUE	reported	igd	0.014212	41.3622
ebi-a-GCST90002106	HLA DR on DC	rs362522	6	29545208	T	C	0.3225	0.04073	0.1553	3.42295e-15	2871	TRUE	reported	igd	0.0213706	62.651
ebi-a-GCST90002108	HLA DR on CD33br HLA DR+ CD14-	rs523727	6	31768800	G	A	-0.3524	0.04389	0.3157	1.89017e-15	1579	TRUE	reported	igd	0.0392265	64.3858
ebi-a-GCST90002108	HLA DR on CD33br HLA DR+ CD14-	rs116007826	6	31569745	G	A	0.6643	0.07716	0.0681	1.74783e-17	1579	TRUE	reported	igd	0.0448373	74.0276
ebi-a-GCST90002108	HLA DR on CD33br HLA DR+ CD14-	rs9269027	6	32437466	T	A	0.4929	0.03844	0.5598	7.0583e-36	1579	TRUE	reported	igd	0.0943081	164.21
ebi-a-GCST90002108	HLA DR on CD33br HLA DR+ CD14-	rs9270588	6	32561327	T	C	-0.5992	0.03915	0.5722	2.1419e-49	1579	TRUE	reported	igd	0.129188	233.954
ebi-a-GCST90002109	HLA DR on CD33br HLA DR+ CD14dim	rs613165	6	31834398	A	G	-0.2784	0.04395	0.3188	3.095e-10	1578	TRUE	reported	igd	0.0247975	40.0747
ebi-a-GCST90002109	HLA DR on CD33br HLA DR+ CD14dim	rs9270588	6	32561327	T	C	-0.4302	0.04022	0.5722	7.98362e-26	1578	TRUE	reported	igd	0.0676008	114.263
ebi-a-GCST90002109	HLA DR on CD33br HLA DR+ CD14dim	rs142186496	6	31473707	G	A	0.4579	0.07698	0.0688	3.34403e-09	1578	TRUE	reported	igd	0.0219305	35.3374
ebi-a-GCST90002109	HLA DR on CD33br HLA DR+ CD14dim	rs9269027	6	32437466	T	A	0.3323	0.03914	0.5599	4.71086e-17	1578	TRUE	reported	igd	0.0436831	71.9894
ebi-a-GCST90002110	HLA DR on CD33dim HLA DR+ CD11b+	rs12485444	3	188135783	A	T	0.2278	0.03577	0.4728	2.48599e-10	1634	TRUE	reported	igd	0.0242197	40.5077
ebi-a-GCST90002110	HLA DR on CD33dim HLA DR+ CD11b+	rs61742525	6	33072522	A	G	0.4117	0.06776	0.0918	1.53699e-09	1634	TRUE	reported	igd	0.0220933	36.8708
ebi-a-GCST90002110	HLA DR on CD33dim HLA DR+ CD11b+	rs9269109	6	32443266	C	T	0.3633	0.04076	0.3574	1.28499e-18	1634	TRUE	reported	igd	0.0463652	79.347
ebi-a-GCST90002110	HLA DR on CD33dim HLA DR+ CD11b+	rs6917212	6	32583005	G	C	-0.4813	0.04452	0.7641	2.30781e-26	1634	TRUE	reported	igd	0.0667523	116.732
ebi-a-GCST90002110	HLA DR on CD33dim HLA DR+ CD11b+	rs11074934	16	10979440	T	C	-0.3589	0.04157	0.2194	1.3649e-17	1634	TRUE	reported	igd	0.0436277	74.4483
ebi-a-GCST90002111	HLA DR on CD33dim HLA DR+ CD11b-	rs2517696	6	29927611	C	T	-0.2424	0.04306	0.7156	2.12002e-08	1635	TRUE	reported	igd	0.0190135	31.6509
ebi-a-GCST90002111	HLA DR on CD33dim HLA DR+ CD11b-	rs6917212	6	32583005	G	C	-0.4456	0.04403	0.7639	2.13993e-23	1635	TRUE	reported	igd	0.0589505	102.297
ebi-a-GCST90002111	HLA DR on CD33dim HLA DR+ CD11b-	rs9269109	6	32443266	C	T	0.3702	0.04014	0.3575	8.63973e-20	1635	TRUE	reported	igd	0.049451	84.9545
ebi-a-GCST90002111	HLA DR on CD33dim HLA DR+ CD11b-	rs61742525	6	33072522	A	G	0.3935	0.06679	0.0917	4.65404e-09	1635	TRUE	reported	igd	0.0207886	34.6685
ebi-a-GCST90002111	HLA DR on CD33dim HLA DR+ CD11b-	rs11074934	16	10979440	T	C	-0.4126	0.04076	0.2193	2.13895e-23	1635	TRUE	reported	igd	0.0589757	102.343
ebi-a-GCST90002112	HLA DR on CD33- HLA DR+	rs3130913	6	31457344	A	G	0.3285	0.04175	0.4061	6.55541e-15	1635	TRUE	reported	igd	0.0364837	61.8338
ebi-a-GCST90002112	HLA DR on CD33- HLA DR+	rs9267650	6	31824912	T	A	-0.3988	0.04502	0.2899	2.04692e-18	1635	TRUE	reported	igd	0.0457955	78.3732
ebi-a-GCST90002112	HLA DR on CD33- HLA DR+	rs2760980	6	32565201	A	G	1.049	0.06137	0.1202	2.43893e-60	1635	TRUE	reported	igd	0.151607	291.815
ebi-a-GCST90002116	HLA DR on B cell	rs74405933	6	14095755	A	G	-0.7731	0.05178	0.0729	1.0639e-48	3060	TRUE	reported	igd	0.0679027	222.773
ebi-a-GCST90002116	HLA DR on B cell	rs9271768	6	32594188	G	A	0.4094	0.03232	0.4355	6.86752e-36	3060	TRUE	reported	igd	0.0498237	160.35
ebi-a-GCST90002116	HLA DR on B cell	rs147210938	6	13892767	A	G	-0.4296	0.07489	0.0332	1.06299e-08	3060	TRUE	reported	igd	0.0106393	32.8849
ebi-a-GCST90002116	HLA DR on B cell	rs143305120	6	13991643	C	T	-0.3957	0.07188	0.0359	4.00904e-08	3060	TRUE	reported	igd	0.00980651	30.2853
ebi-a-GCST90002116	HLA DR on B cell	rs3869145	6	31851354	A	G	-0.3894	0.0561	0.0817	4.73151e-12	3060	TRUE	reported	igd	0.015501	48.1484
ebi-a-GCST90002116	HLA DR on B cell	rs111983490	6	32205324	A	G	-0.3007	0.03814	0.2111	4.36315e-15	3060	TRUE	reported	igd	0.019909	62.1186
ebi-a-GCST90002116	HLA DR on B cell	rs9270599	6	32561656	A	G	0.5573	0.03189	0.635	3.05492e-65	3060	TRUE	reported	igd	0.090747	305.2
ebi-a-GCST90002116	HLA DR on B cell	rs7192768	16	11004905	C	T	-0.4789	0.03416	0.8124	2.47002e-43	3060	TRUE	reported	igd	0.0603528	196.413
ebi-a-GCST90002116	HLA DR on B cell	rs2286975	16	11114006	A	G	0.1738	0.02982	0.3234	6.17903e-09	3060	TRUE	reported	igd	0.0109791	33.9469
ebi-a-GCST90002117	HLA DR on HLA DR+ NK	rs56199187	1	161520931	T	C	-0.4759	0.03093	0.2402	1.90414e-51	2971	TRUE	reported	igd	0.0738027	236.581
ebi-a-GCST90002117	HLA DR on HLA DR+ NK	rs805288	6	31678028	T	C	-0.1801	0.02926	0.5436	8.44209e-10	2971	TRUE	reported	igd	0.0125914	37.8605
ebi-a-GCST90002117	HLA DR on HLA DR+ NK	rs9268628	6	32405865	C	A	-0.2999	0.02977	0.6062	1.72385e-23	2971	TRUE	reported	igd	0.0330298	101.415
ebi-a-GCST90002117	HLA DR on HLA DR+ NK	rs885947	6	29696656	A	G	0.2608	0.04744	0.1067	4.17302e-08	2971	TRUE	reported	igd	0.01007	30.2018
ebi-a-GCST90002117	HLA DR on HLA DR+ NK	rs139174173	6	32592834	A	C	0.4977	0.07912	0.0459	3.61901e-10	2971	TRUE	reported	igd	0.0131436	39.5431
ebi-a-GCST90002117	HLA DR on HLA DR+ NK	rs12598451	16	10982607	A	G	-0.378	0.03133	0.2279	9.37994e-33	2971	TRUE	reported	igd	0.0467075	145.469
ebi-a-GCST90002118	CD8 on CD28+ CD45RA- CD8br	rs13004867	2	86982504	G	C	-0.4974	0.04176	0.1175	5.63248e-32	2920	TRUE	reported	igd	0.0463344	141.773
ebi-a-GCST90002118	CD8 on CD28+ CD45RA- CD8br	rs9263601	6	31071758	C	T	0.2002	0.03074	0.4483	8.61192e-11	2920	TRUE	reported	igd	0.0143177	42.386
ebi-a-GCST90002118	CD8 on CD28+ CD45RA- CD8br	rs56262516	6	29930939	A	G	0.2531	0.03508	0.2757	6.74839e-13	2920	TRUE	reported	igd	0.0175149	52.0197
ebi-a-GCST90002119	CD8 on CD28+ CD45RA+ CD8br	rs1356625	2	86022747	C	T	0.192	0.02696	0.463	1.36616e-12	2920	TRUE	reported	igd	0.0170727	50.6833
ebi-a-GCST90002119	CD8 on CD28+ CD45RA+ CD8br	rs938487	2	87009488	G	A	-0.5168	0.02954	0.2476	2.91072e-65	2920	TRUE	reported	igd	0.0948746	305.863
ebi-a-GCST90002119	CD8 on CD28+ CD45RA+ CD8br	rs13024436	2	86534521	A	G	0.1591	0.02774	0.3759	1.07599e-08	2920	TRUE	reported	igd	0.0111399	32.8723
ebi-a-GCST90002119	CD8 on CD28+ CD45RA+ CD8br	rs10205992	2	87279109	T	C	-0.2955	0.02653	0.4729	2.99778e-28	2920	TRUE	reported	igd	0.0407556	123.978
ebi-a-GCST90002119	CD8 on CD28+ CD45RA+ CD8br	rs12660712	6	29734634	A	C	-0.2799	0.04891	0.1152	1.15401e-08	2920	TRUE	reported	igd	0.0110913	32.7275
ebi-a-GCST90002119	CD8 on CD28+ CD45RA+ CD8br	rs130065	6	31122500	A	G	-0.3127	0.04043	0.1642	1.41906e-14	2920	TRUE	reported	igd	0.0200751	59.7793
ebi-a-GCST90002119	CD8 on CD28+ CD45RA+ CD8br	rs1264570	6	30365210	T	C	0.1984	0.03266	0.7204	1.417e-09	2920	TRUE	reported	igd	0.01248	36.8768
ebi-a-GCST90002119	CD8 on CD28+ CD45RA+ CD8br	rs6903896	6	31168029	A	G	-0.3411	0.04595	0.1269	1.49314e-13	2920	TRUE	reported	igd	0.0185221	55.0674
ebi-a-GCST90002120	CD8 on CD28- CD8br	rs7425430	2	87056480	G	A	-0.2188	0.03213	0.2317	1.18495e-11	2920	TRUE	reported	igd	0.0156332	46.3421
ebi-a-GCST90002120	CD8 on CD28- CD8br	rs56262516	6	29930939	A	G	0.23	0.03381	0.2757	1.23509e-11	2920	TRUE	reported	igd	0.015601	46.2453
ebi-a-GCST90002120	CD8 on CD28- CD8br	rs9263601	6	31071758	C	T	0.1763	0.02994	0.4483	4.30903e-09	2920	TRUE	reported	igd	0.0117352	34.65
ebi-a-GCST90002121	CD8 on CD39+ CD8br	rs72847706	2	87055981	C	T	-0.2551	0.03189	0.228	1.79597e-15	2915	TRUE	reported	igd	0.0214804	63.9461
ebi-a-GCST90002121	CD8 on CD39+ CD8br	rs17197199	6	31138472	T	C	-0.2839	0.04341	0.1266	7.21274e-11	2915	TRUE	reported	igd	0.0144606	42.7418
ebi-a-GCST90002121	CD8 on CD39+ CD8br	rs9357097	6	30285121	T	C	0.1925	0.02804	0.4762	8.08165e-12	2915	TRUE	reported	igd	0.0159111	47.0985
ebi-a-GCST90002121	CD8 on CD39+ CD8br	rs111359007	6	31761201	A	T	-0.2802	0.04787	0.1015	5.34195e-09	2915	TRUE	reported	igd	0.0116171	34.2382
ebi-a-GCST90002121	CD8 on CD39+ CD8br	rs117519014	10	97403248	A	C	0.4352	0.06661	0.0427	7.57356e-11	2915	TRUE	reported	igd	0.0144327	42.658
