# Supplementary material for: Identification of immune cells and circulating inflammatory factors associated with neurodevelopmental disorders by bidirectional Mendelian randomization and mediation analysis
Source: Sci Rep. 2025 Apr 14;15:12840. doi: 10.1038/s41598-025-98020-0 (PMC11997206; doi:10.1038/s41598-025-98020-0)
Supplement: Supplementary file 2 — Supplementary Material 2 [file 41598_2025_98020_MOESM2_ESM.xls]

## Sheet: 炎症因子5e-6
Table S2. 1784 SNPs related to 91 circulating inflammatory factors
SNP	chr.exposure	pos.exposure	effect_allele.exposure	other_allele.exposure	eaf.exposure	beta.exposure	se.exposure	pval.exposure	samplesize.exposure	exposure	mr_keep.exposure	pval_origin.exposure	id.exposure	R2	F
rs356283	1	80509505	G	T	0.3525	-0.0588	0.0123	1.75e-06	14730	Eukaryotic translation initiation factor 4E-binding protein 1 levels	TRUE	reported	GCST90274758	0.00154906	22.85
rs10926313	1	240641210	G	A	0.1666	0.0884	0.0175	4.39e-07	14288	Eukaryotic translation initiation factor 4E-binding protein 1 levels	TRUE	reported	GCST90274758	0.00178272	25.5134
rs76686678	2	37971763	T	G	0.015	0.2607	0.0521	5.62e-07	14730	Eukaryotic translation initiation factor 4E-binding protein 1 levels	TRUE	reported	GCST90274758	0.00169694	25.035
rs5030072	3	186737757	C	T	0.4289	-0.0594	0.0119	5.99e-07	14716	Eukaryotic translation initiation factor 4E-binding protein 1 levels	TRUE	reported	GCST90274758	0.00169026	24.9127
rs3733402	4	186236880	A	G	0.5102	-0.1305	0.0116	2.32e-29	14736	Eukaryotic translation initiation factor 4E-binding protein 1 levels	TRUE	reported	GCST90274758	0.00851552	126.545
rs2731672	5	177415473	C	T	0.7321	-0.0926	0.0152	1.11e-09	11783	Eukaryotic translation initiation factor 4E-binding protein 1 levels	TRUE	reported	GCST90274758	0.00313988	37.1074
rs6963617	7	17554690	T	C	0.2938	0.0754	0.0142	1.1e-07	14288	Eukaryotic translation initiation factor 4E-binding protein 1 levels	TRUE	reported	GCST90274758	0.00196942	28.1907
rs10792025	11	69153743	T	C	0.3383	-0.0593	0.0124	1.73e-06	14727	Eukaryotic translation initiation factor 4E-binding protein 1 levels	TRUE	reported	GCST90274758	0.00155052	22.8669
rs181095999	12	23770232	T	C	0.0227	-0.2226	0.0474	2.65e-06	14736	Eukaryotic translation initiation factor 4E-binding protein 1 levels	TRUE	reported	GCST90274758	0.00149439	22.0513
rs114302245	16	84552713	T	C	0.358	0.0791	0.0169	2.86e-06	10894	Eukaryotic translation initiation factor 4E-binding protein 1 levels	TRUE	reported	GCST90274758	0.00200687	21.9028
rs2856226	17	15567100	T	C	0.8975	-0.0995	0.0214	3.33e-06	12404	Eukaryotic translation initiation factor 4E-binding protein 1 levels	TRUE	reported	GCST90274758	0.00173981	21.6147
rs137887001	20	45938222	G	C	0.0173	-0.2235	0.0486	4.25e-06	14288	Eukaryotic translation initiation factor 4E-binding protein 1 levels	TRUE	reported	GCST90274758	0.00147798	21.1457
rs115657851	1	56888175	A	G	0.0462	0.139	0.0293	2.1e-06	14715	Adenosine Deaminase levels	TRUE	reported	GCST90274759	0.00152711	22.5027
rs541944924	1	204698449	T	C	0.0316	0.1673	0.0358	2.97e-06	14080	Adenosine Deaminase levels	TRUE	reported	GCST90274759	0.00154864	21.8355
rs111478357	2	143892866	T	C	0.0243	0.2044	0.044	3.39e-06	13801	Adenosine Deaminase levels	TRUE	reported	GCST90274759	0.00156123	21.5771
rs10024178	4	5800007	C	T	0.095	0.0925	0.0199	3.35e-06	14716	Adenosine Deaminase levels	TRUE	reported	GCST90274759	0.00146606	21.6032
rs189104742	4	74740352	T	A	0.0143	-0.2754	0.0584	2.41e-06	14729	Adenosine Deaminase levels	TRUE	reported	GCST90274759	0.00150756	22.2353
rs62319741	4	123650740	C	T	0.0544	-0.1281	0.0258	6.87e-07	14733	Adenosine Deaminase levels	TRUE	reported	GCST90274759	0.00167048	24.649
rs1608554	7	22768015	G	A	0.344	-0.0598	0.0122	9.5e-07	14733	Adenosine Deaminase levels	TRUE	reported	GCST90274759	0.00162811	24.0228
rs2527856	7	81049607	C	T	0.4011	-0.0562	0.0122	4.09e-06	14288	Adenosine Deaminase levels	TRUE	reported	GCST90274759	0.00148299	21.2174
rs4749761	10	8460554	T	A	0.9896	-0.5548	0.1204	4.07e-06	6862	Adenosine Deaminase levels	TRUE	reported	GCST90274759	0.0030848	21.2272
rs2620728	12	64724543	G	C	0.4733	0.0551	0.0119	3.65e-06	14288	Adenosine Deaminase levels	TRUE	reported	GCST90274759	0.00149826	21.4362
rs117645472	18	917375	A	T	0.0125	0.3494	0.0754	3.59e-06	11095	Adenosine Deaminase levels	TRUE	reported	GCST90274759	0.00193168	21.4696
rs112665079	20	44492042	T	C	0.051	0.8932	0.026	1e-200	14720	Adenosine Deaminase levels	TRUE	reported	GCST90274759	0.0742247	1180.03
rs80212763	20	44595289	T	C	0.0189	0.9687	0.0448	1.1e-103	14249	Adenosine Deaminase levels	TRUE	reported	GCST90274759	0.03177	467.478
rs12479560	20	44672026	A	G	0.32	0.12	0.0147	3.26e-16	12404	Adenosine Deaminase levels	TRUE	reported	GCST90274759	0.00534366	66.6282
rs7292320	22	37525418	A	G	0.2529	-0.0599	0.0131	4.82e-06	14729	Adenosine Deaminase levels	TRUE	reported	GCST90274759	0.0014175	20.9051
rs13303278	1	986336	A	C	0.5539	-0.0664	0.0144	4.01e-06	10265	Artemin levels	TRUE	reported	GCST90274760	0.00206706	21.2582
rs3003450	1	17301888	G	T	0.3373	-0.0632	0.0137	3.97e-06	11762	Artemin levels	TRUE	reported	GCST90274760	0.00180604	21.2774
rs76672219	1	224869887	C	A	0.0118	0.3226	0.0682	2.24e-06	11291	Artemin levels	TRUE	reported	GCST90274760	0.00197773	22.3709
rs62277657	3	112001336	A	G	0.1972	0.0833	0.0166	5.22e-07	11777	Artemin levels	TRUE	reported	GCST90274760	0.00213359	25.1768
rs138311590	4	4422317	G	A	0.16	0.0811	0.0176	4.07e-06	11758	Artemin levels	TRUE	reported	GCST90274760	0.0018026	21.2296
rs9684768	4	156009623	C	G	0.626	0.0692	0.014	7.7e-07	11330	Artemin levels	TRUE	reported	GCST90274760	0.00215174	24.4275
rs17340161	5	104130863	G	A	0.1506	0.0873	0.0189	3.86e-06	11330	Artemin levels	TRUE	reported	GCST90274760	0.00187957	21.3318
rs9496445	6	142726761	T	C	0.1545	0.0853	0.0181	2.44e-06	11768	Artemin levels	TRUE	reported	GCST90274760	0.00188373	22.2058
rs142970662	7	107321216	A	G	0.0191	0.311	0.0639	1.13e-06	9834	Artemin levels	TRUE	reported	GCST90274760	0.00240295	23.6827
rs4993886	8	3829030	T	A	0.3241	0.079	0.0162	1.08e-06	8371	Artemin levels	TRUE	reported	GCST90274760	0.00283279	23.775
rs55885546	8	19635666	A	G	0.0245	-0.2047	0.044	3.28e-06	11778	Artemin levels	TRUE	reported	GCST90274760	0.00183426	21.64
rs1329733	9	89593312	G	A	0.4677	0.0674	0.0136	7.2e-07	11330	Artemin levels	TRUE	reported	GCST90274760	0.00216308	24.5564
rs142585779	9	137345136	T	C	0.038	0.2119	0.0435	1.11e-06	10266	Artemin levels	TRUE	reported	GCST90274760	0.00230611	23.7246
rs3001873	10	50689260	T	C	0.1749	-0.0852	0.0185	4.12e-06	11330	Artemin levels	TRUE	reported	GCST90274760	0.0018685	21.206
rs569463048	11	113063748	T	G	0.028	-0.2687	0.0588	4.88e-06	7943	Artemin levels	TRUE	reported	GCST90274760	0.00262214	20.8772
rs77502336	11	123523928	C	G	0.318	0.0679	0.0141	1.47e-06	11775	Artemin levels	TRUE	reported	GCST90274760	0.00196556	23.1861
rs118115625	12	81330411	T	C	0.0344	0.1703	0.0362	2.55e-06	11778	Artemin levels	TRUE	reported	GCST90274760	0.00187554	22.1278
rs148226005	12	129519601	G	A	0.0242	-0.2112	0.0451	2.83e-06	11765	Artemin levels	TRUE	reported	GCST90274760	0.00186052	21.9261
rs1370215	18	57021708	C	T	0.2583	0.07	0.0153	4.76e-06	11330	Artemin levels	TRUE	reported	GCST90274760	0.00184409	20.9284
rs6509909	19	54910674	C	G	0.8122	-0.0881	0.0176	5.57e-07	11330	Artemin levels	TRUE	reported	GCST90274760	0.00220667	25.0524
rs9941952	22	25250526	C	T	0.2849	-0.0765	0.0167	4.63e-06	11774	Artemin levels	TRUE	reported	GCST90274760	0.00177907	20.9805
rs2712427	3	128712779	G	A	0.5065	-0.0626	0.0134	2.99e-06	11345	Axin-1 levels	TRUE	reported	GCST90274761	0.00191999	21.8204
rs115455827	5	79492030	G	A	0.0511	-0.1447	0.0305	2.09e-06	11792	Axin-1 levels	TRUE	reported	GCST90274761	0.00190512	22.5042
rs117097664	6	151013394	A	C	0.0197	0.2444	0.0522	2.84e-06	11345	Axin-1 levels	TRUE	reported	GCST90274761	0.0019285	21.9172
rs2691530	7	78330926	T	C	0.5969	-0.067	0.0133	4.71e-07	11793	Axin-1 levels	TRUE	reported	GCST90274761	0.00214728	25.373
rs2470622	8	101477476	A	G	0.9127	-0.1229	0.0242	3.8e-07	11345	Axin-1 levels	TRUE	reported	GCST90274761	0.00226821	25.7867
rs7171268	15	80929430	C	T	0.0486	-0.1554	0.0329	2.32e-06	11345	Axin-1 levels	TRUE	reported	GCST90274761	0.00196269	22.3066
rs148317708	18	52987448	A	G	0.0295	-0.212	0.042	4.47e-07	10919	Axin-1 levels	TRUE	reported	GCST90274761	0.00232797	25.4738
rs428324	18	79493338	T	C	0.6047	0.0692	0.0148	2.93e-06	10281	Axin-1 levels	TRUE	reported	GCST90274761	0.00212193	21.8577
rs6328	1	115287322	A	C	0.3498	-0.0797	0.0122	6.46e-11	13224	beta-nerve growth factor levels	TRUE	reported	GCST90274762	0.00321688	42.6708
rs72673086	4	95902992	A	G	0.3152	0.0584	0.0126	3.57e-06	12858	beta-nerve growth factor levels	TRUE	reported	GCST90274762	0.00166796	21.4791
rs4017	4	163142947	C	T	0.0509	0.1187	0.0258	4.21e-06	14742	beta-nerve growth factor levels	TRUE	reported	GCST90274762	0.00143378	21.1643
rs17689534	4	165886488	A	G	0.0229	0.2208	0.0462	1.76e-06	13421	beta-nerve growth factor levels	TRUE	reported	GCST90274762	0.00169899	22.8375
rs12188775	5	133636071	G	T	0.0565	-0.1213	0.0247	9.06e-07	14737	beta-nerve growth factor levels	TRUE	reported	GCST90274762	0.00163384	24.114
rs77493302	6	838092	C	T	0.1096	-0.0853	0.0185	4.01e-06	14743	beta-nerve growth factor levels	TRUE	reported	GCST90274762	0.00143994	21.2567
rs2904780	6	31490097	A	C	0.3918	-0.0685	0.0143	1.67e-06	11538	beta-nerve growth factor levels	TRUE	reported	GCST90274762	0.0019848	22.9421
rs397081	6	32224840	C	T	0.0486	-0.1203	0.0262	4.4e-06	14743	beta-nerve growth factor levels	TRUE	reported	GCST90274762	0.00142798	21.08
rs9479501	6	153079283	T	G	0.2135	0.0629	0.0137	4.41e-06	14729	beta-nerve growth factor levels	TRUE	reported	GCST90274762	0.00142911	21.0766
rs12533747	7	30905284	A	G	0.0802	0.1389	0.0276	4.84e-07	14295	beta-nerve growth factor levels	TRUE	reported	GCST90274762	0.00176862	25.3236
rs17647697	7	130617216	C	A	0.0273	0.1617	0.0352	4.35e-06	14741	beta-nerve growth factor levels	TRUE	reported	GCST90274762	0.00142951	21.0997
rs12539643	7	151321935	G	C	0.034	-0.1867	0.0408	4.74e-06	11344	beta-nerve growth factor levels	TRUE	reported	GCST90274762	0.00184247	20.9359
rs62494116	8	13474533	C	T	0.3364	-0.0578	0.0117	7.81e-07	14729	beta-nerve growth factor levels	TRUE	reported	GCST90274762	0.00165421	24.402
rs1878359	8	121936573	G	A	0.281	-0.0626	0.0126	6.76e-07	14740	beta-nerve growth factor levels	TRUE	reported	GCST90274762	0.0016718	24.6802
rs3128517	9	87747125	T	C	0.4965	-0.0775	0.0118	5.11e-11	14295	beta-nerve growth factor levels	TRUE	reported	GCST90274762	0.00300848	43.1299
rs12259196	10	88079673	A	G	0.1928	-0.075	0.0148	4.03e-07	13244	beta-nerve growth factor levels	TRUE	reported	GCST90274762	0.00193526	25.6764
rs4899264	14	68818620	C	G	0.5283	-0.055	0.0117	2.59e-06	14295	beta-nerve growth factor levels	TRUE	reported	GCST90274762	0.00154347	22.0949
rs182658308	14	83141737	T	A	0.0315	0.2055	0.0432	1.97e-06	10894	beta-nerve growth factor levels	TRUE	reported	GCST90274762	0.00207285	22.6244
rs140072192	16	3277943	A	G	0.0196	0.2773	0.0602	4.1e-06	11925	beta-nerve growth factor levels	TRUE	reported	GCST90274762	0.00177614	21.2146
rs62092633	18	57774394	T	C	0.1005	-0.1249	0.0259	1.42e-06	11344	beta-nerve growth factor levels	TRUE	reported	GCST90274762	0.00204583	23.2514
rs34559191	19	16324126	T	C	0.3088	0.0607	0.0124	9.82e-07	13675	beta-nerve growth factor levels	TRUE	reported	GCST90274762	0.00174923	23.9591
rs117164089	19	43276244	T	C	0.014	-0.271	0.0565	1.61e-06	13421	beta-nerve growth factor levels	TRUE	reported	GCST90274762	0.00171125	23.0026
rs148834134	21	42522516	T	C	0.0235	0.2541	0.0556	4.87e-06	13421	beta-nerve growth factor levels	TRUE	reported	GCST90274762	0.00155382	20.8831
rs13058191	22	49380054	C	G	0.0256	-0.2164	0.0467	3.59e-06	14295	beta-nerve growth factor levels	TRUE	reported	GCST90274762	0.00149984	21.4694
rs34154371	1	2406576	C	T	0.0286	0.2016	0.0422	1.78e-06	13232	Caspase 8 levels	TRUE	reported	GCST90274763	0.0017218	22.8187
rs12073499	1	157300725	C	A	0.1534	0.0812	0.0167	1.16e-06	14295	Caspase 8 levels	TRUE	reported	GCST90274763	0.00165111	23.6384
rs56328050	2	201300082	G	C	0.1304	0.1987	0.0173	1.56e-30	14743	Caspase 8 levels	TRUE	reported	GCST90274763	0.00886848	131.9
rs11695193	2	230225300	A	T	0.1582	-0.0806	0.0162	6.51e-07	14743	Caspase 8 levels	TRUE	reported	GCST90274763	0.0016762	24.7503
rs11709039	3	152614884	C	T	0.144	-0.0781	0.0168	3.34e-06	14743	Caspase 8 levels	TRUE	reported	GCST90274763	0.00146373	21.6085
rs148608719	5	180912648	A	G	0.0145	0.3474	0.0683	3.65e-07	12745	Caspase 8 levels	TRUE	reported	GCST90274763	0.00202581	25.8672
rs1034059	6	157772666	A	G	0.6981	0.0681	0.0145	2.65e-06	14296	Caspase 8 levels	TRUE	reported	GCST90274763	0.00154054	22.0545
rs187405204	7	62263786	G	A	0.0149	-0.4195	0.0912	4.23e-06	6257	Caspase 8 levels	TRUE	reported	GCST90274763	0.00337009	21.1512
rs111764025	8	5700253	G	C	0.0696	-0.1095	0.0238	4.21e-06	14731	Caspase 8 levels	TRUE	reported	GCST90274763	0.00143489	21.1649
rs78449258	9	22742537	G	A	0.0196	0.2001	0.0428	2.94e-06	14744	Caspase 8 levels	TRUE	reported	GCST90274763	0.00148029	21.8548
rs73306603	10	82267770	C	T	0.022	-0.2044	0.0412	7.01e-07	14741	Caspase 8 levels	TRUE	reported	GCST90274763	0.00166692	24.6098
rs1032417	12	62251705	G	C	0.8455	0.0858	0.0165	1.99e-07	14296	Caspase 8 levels	TRUE	reported	GCST90274763	0.00188787	27.0362
rs137887001	20	45938222	G	C	0.0173	-0.2318	0.0486	1.85e-06	14296	Caspase 8 levels	TRUE	reported	GCST90274763	0.00158873	22.7454
rs12075	1	159205564	A	G	0.5547	0.0749	0.0114	5.03e-11	14731	Eotaxin levels	TRUE	reported	GCST90274764	0.0029218	43.1613
rs2228467	3	42864624	C	T	0.0711	0.3316	0.0225	3.69e-49	14733	Eotaxin levels	TRUE	reported	GCST90274764	0.0145284	217.173
rs79684468	3	43137828	T	C	0.0433	0.1502	0.0303	7.16e-07	14286	Eotaxin levels	TRUE	reported	GCST90274764	0.00171711	24.5694
rs2201150	3	46217411	C	T	0.6439	-0.0785	0.0123	1.75e-10	14286	Eotaxin levels	TRUE	reported	GCST90274764	0.00284303	40.7257
rs139597204	4	103585903	A	C	0.0128	-0.3374	0.0714	2.3e-06	12303	Eotaxin levels	TRUE	reported	GCST90274764	0.00181174	22.3266
rs6894241	5	118722431	A	C	0.2333	-0.0656	0.0137	1.68e-06	14715	Eotaxin levels	TRUE	reported	GCST90274764	0.00155572	22.9249
rs757973	7	75866349	G	A	0.91	-0.2002	0.0205	1.58e-22	14713	Eotaxin levels	TRUE	reported	GCST90274764	0.0064404	95.3589
rs73209015	8	11843458	A	T	0.1104	-0.0913	0.0189	1.36e-06	14728	Eotaxin levels	TRUE	reported	GCST90274764	0.00158193	23.3324
rs79432525	10	126494626	G	T	0.0246	-0.1929	0.0422	4.85e-06	14247	Eotaxin levels	TRUE	reported	GCST90274764	0.00146447	20.8919
rs1564995	11	24751561	A	G	0.6155	-0.0609	0.0131	3.34e-06	14286	Eotaxin levels	TRUE	reported	GCST90274764	0.00151051	21.6088
rs34536806	11	95541323	G	T	0.0977	-0.1017	0.0208	1.01e-06	14286	Eotaxin levels	TRUE	reported	GCST90274764	0.00167062	23.9031
rs35543857	12	105364216	G	A	0.0718	0.1138	0.0244	3.1e-06	14286	Eotaxin levels	TRUE	reported	GCST90274764	0.00152031	21.7492
rs114744647	16	23995558	C	T	0.0226	-0.2107	0.0451	2.99e-06	14730	Eotaxin levels	TRUE	reported	GCST90274764	0.00147955	21.8231
rs9940390	16	80018034	T	C	0.7358	-0.0818	0.0133	7.73e-10	14286	Eotaxin levels	TRUE	reported	GCST90274764	0.00264085	37.8218
rs554698477	17	12351405	G	A	0.1229	-0.1063	0.0226	2.56e-06	10894	Eotaxin levels	TRUE	reported	GCST90274764	0.00202666	22.1192
rs79722574	17	34292033	T	C	0.167	-0.1215	0.0156	6.78e-15	14720	Eotaxin levels	TRUE	reported	GCST90274764	0.00410402	60.6519
rs55843637	18	1508222	G	C	0.4704	-0.0555	0.0121	4.5e-06	14286	Eotaxin levels	TRUE	reported	GCST90274764	0.0014705	21.0356
rs2112920	19	37464346	G	C	0.1638	-0.0817	0.016	3.29e-07	14286	Eotaxin levels	TRUE	reported	GCST90274764	0.0018218	26.0701
rs139476527	20	50417093	T	G	0.0125	0.2826	0.0606	3.11e-06	12933	Eotaxin levels	TRUE	reported	GCST90274764	0.00167869	21.7436
rs9976282	21	38221304	A	G	0.0333	-0.1678	0.0345	1.15e-06	14722	Eotaxin levels	TRUE	reported	GCST90274764	0.00160429	23.653
rs73171545	22	44607229	A	G	0.1199	-0.0861	0.0187	4.14e-06	14286	Eotaxin levels	TRUE	reported	GCST90274764	0.00148173	21.1964
rs7595241	2	7285344	C	G	0.6941	0.0615	0.013	2.24e-06	14288	C-C motif chemokine 19 levels	TRUE	reported	GCST90274765	0.00156391	22.377
rs10496135	2	66413231	G	C	0.0311	-0.1856	0.0384	1.34e-06	14288	C-C motif chemokine 19 levels	TRUE	reported	GCST90274765	0.00163235	23.3578
rs13010492	2	203911453	C	G	0.4754	-0.0803	0.0123	6.65e-11	13422	C-C motif chemokine 19 levels	TRUE	reported	GCST90274765	0.00316539	42.6144
rs62292952	3	132481875	G	T	0.1178	-0.2346	0.0185	7.53e-37	14728	C-C motif chemokine 19 levels	TRUE	reported	GCST90274765	0.0108007	160.788
rs79086127	4	122918108	T	C	0.0195	-0.2096	0.045	3.2e-06	14247	C-C motif chemokine 19 levels	TRUE	reported	GCST90274765	0.00152045	21.6918
rs4554017	4	144202871	T	C	0.3904	0.0596	0.0122	1.03e-06	14288	C-C motif chemokine 19 levels	TRUE	reported	GCST90274765	0.00166754	23.8623
rs3792790	5	151062610	C	A	0.5264	-0.0551	0.012	4.4e-06	14288	C-C motif chemokine 19 levels	TRUE	reported	GCST90274765	0.00147343	21.0805
rs6870560	5	174760916	C	T	0.1441	-0.0863	0.0169	3.28e-07	14732	C-C motif chemokine 19 levels	TRUE	reported	GCST90274765	0.00176693	26.0729
rs9469127	6	32476316	G	C	0.0635	0.4884	0.0277	1.41e-69	14735	C-C motif chemokine 19 levels	TRUE	reported	GCST90274765	0.0206621	310.837
rs28635588	6	32551264	A	G	0.8408	-0.1775	0.0206	6.9e-18	9182	C-C motif chemokine 19 levels	TRUE	reported	GCST90274765	0.00802098	74.228
rs1415763	6	124706630	C	G	0.1687	0.0757	0.0157	1.42e-06	14731	C-C motif chemokine 19 levels	TRUE	reported	GCST90274765	0.00157571	23.2452
rs10242459	7	3871648	G	A	0.1781	-0.0729	0.0154	2.2e-06	14729	C-C motif chemokine 19 levels	TRUE	reported	GCST90274765	0.00151908	22.4055
rs73257451	8	60505571	C	T	0.011	0.3645	0.0756	1.43e-06	11337	C-C motif chemokine 19 levels	TRUE	reported	GCST90274765	0.00204627	23.2421
rs11574915	9	34710087	C	A	0.1361	0.1464	0.017	7.19e-18	14733	C-C motif chemokine 19 levels	TRUE	reported	GCST90274765	0.00500856	74.1524
rs34791102	9	35612981	A	G	0.0534	0.1238	0.0265	2.99e-06	14735	C-C motif chemokine 19 levels	TRUE	reported	GCST90274765	0.00147896	21.8218
rs6486995	12	19661047	A	T	0.2452	-0.0697	0.0135	2.43e-07	14735	C-C motif chemokine 19 levels	TRUE	reported	GCST90274765	0.00180577	26.6526
rs4766578	12	111466567	A	T	0.5095	-0.0801	0.0132	1.29e-09	11785	C-C motif chemokine 19 levels	TRUE	reported	GCST90274765	0.00311482	36.8166
rs4907572	13	112993007	A	G	0.2653	-0.0671	0.0137	9.69e-07	14722	C-C motif chemokine 19 levels	TRUE	reported	GCST90274765	0.00162678	23.9853
rs138108512	14	76388948	A	G	0.0119	-0.2939	0.0616	1.83e-06	13422	C-C motif chemokine 19 levels	TRUE	reported	GCST90274765	0.00169311	22.76
rs74764632	16	57266675	T	A	0.0443	-0.1349	0.0294	4.47e-06	14734	C-C motif chemokine 19 levels	TRUE	reported	GCST90274765	0.00142688	21.0509
rs147708384	17	15015108	T	C	0.0151	-0.2707	0.0574	2.4e-06	13801	C-C motif chemokine 19 levels	TRUE	reported	GCST90274765	0.00160895	22.2377
rs138440733	22	17250353	A	G	0.0585	-0.1724	0.036	1.68e-06	12404	C-C motif chemokine 19 levels	TRUE	reported	GCST90274765	0.00184546	22.9298
rs11582772	1	31794961	C	T	0.0141	-0.2585	0.0548	2.39e-06	14243	C-C motif chemokine 20 levels	TRUE	reported	GCST90274766	0.00155984	22.2484
rs111674022	1	238442722	T	C	0.0967	-0.0953	0.0208	4.61e-06	14288	C-C motif chemokine 20 levels	TRUE	reported	GCST90274766	0.00146707	20.9893
rs10207134	2	227797112	C	T	0.674	0.0996	0.0128	7.18e-15	14287	C-C motif chemokine 20 levels	TRUE	reported	GCST90274766	0.00422008	60.5394
rs11242693	6	1447955	T	C	0.3674	0.0637	0.0135	2.38e-06	12404	C-C motif chemokine 20 levels	TRUE	reported	GCST90274766	0.00179172	22.2608
rs9274623	6	32668221	T	G	0.215	-0.076	0.0148	2.82e-07	14288	C-C motif chemokine 20 levels	TRUE	reported	GCST90274766	0.00184218	26.3659
rs742493	6	41030428	C	T	0.117	-0.1459	0.0185	3.11e-15	14735	C-C motif chemokine 20 levels	TRUE	reported	GCST90274766	0.00420327	62.1882
rs1129474	8	22727205	C	T	0.4604	-0.0573	0.012	1.8e-06	14288	C-C motif chemokine 20 levels	TRUE	reported	GCST90274766	0.00159325	22.7974
rs2796032	9	112757624	C	T	0.6841	-0.0636	0.0127	5.5e-07	14718	C-C motif chemokine 20 levels	TRUE	reported	GCST90274766	0.00170106	25.0754
rs41302923	10	126004910	G	A	0.0226	-0.1939	0.0414	2.82e-06	14726	C-C motif chemokine 20 levels	TRUE	reported	GCST90274766	0.00148739	21.9329
rs10837780	11	42121237	T	C	0.9413	0.1191	0.026	4.63e-06	14288	C-C motif chemokine 20 levels	TRUE	reported	GCST90274766	0.00146645	20.9805
rs73072893	12	19504606	G	A	0.0261	-0.2057	0.0422	1.09e-06	13230	C-C motif chemokine 20 levels	TRUE	reported	GCST90274766	0.00179269	23.7563
rs564398411	12	76262200	C	T	0.0144	-0.3494	0.0713	9.56e-07	10407	C-C motif chemokine 20 levels	TRUE	reported	GCST90274766	0.00230218	24.0095
rs4981022	12	103756096	A	G	0.6933	0.0635	0.0128	7.02e-07	14721	C-C motif chemokine 20 levels	TRUE	reported	GCST90274766	0.00166903	24.6076
rs151092565	14	94159206	T	C	0.0376	-0.1512	0.0328	4.03e-06	14728	C-C motif chemokine 20 levels	TRUE	reported	GCST90274766	0.00144074	21.247
rs2003431	14	106326275	A	T	0.0632	-0.1602	0.0344	3.21e-06	9786	C-C motif chemokine 20 levels	TRUE	reported	GCST90274766	0.00221127	21.683
rs6498926	16	63761918	T	A	0.6574	-0.0616	0.0134	4.29e-06	12844	C-C motif chemokine 20 levels	TRUE	reported	GCST90274766	0.00164262	21.1293
rs117753190	17	69140184	G	C	0.0312	0.185	0.0359	2.56e-07	14243	C-C motif chemokine 20 levels	TRUE	reported	GCST90274766	0.00186099	26.5518
rs117900576	17	74765056	G	C	0.0306	0.2256	0.0429	1.45e-07	13224	C-C motif chemokine 20 levels	TRUE	reported	GCST90274766	0.00208686	27.6502
rs6420556	18	58820374	C	T	0.8245	0.0736	0.0158	3.19e-06	14288	C-C motif chemokine 20 levels	TRUE	reported	GCST90274766	0.00151639	21.696
rs35833676	21	31588943	T	C	0.1452	0.0804	0.0166	1.28e-06	14732	C-C motif chemokine 20 levels	TRUE	reported	GCST90274766	0.0015898	23.4551
rs13049624	21	42584892	G	A	0.0524	0.1315	0.0276	1.89e-06	14288	C-C motif chemokine 20 levels	TRUE	reported	GCST90274766	0.00158625	22.6972
rs5769672	22	49484105	G	T	0.0594	0.1184	0.0257	4.09e-06	14732	C-C motif chemokine 20 levels	TRUE	reported	GCST90274766	0.00143863	21.2216
rs74127049	1	161612410	C	G	0.608	0.0603	0.0132	4.92e-06	13422	C-C motif chemokine 23 levels	TRUE	reported	GCST90274767	0.00155237	20.8652
rs146074782	1	203472132	A	G	0.0116	-0.3061	0.0626	1.01e-06	12935	C-C motif chemokine 23 levels	TRUE	reported	GCST90274767	0.00184506	23.9062
rs1001495	2	240707925	C	T	0.0887	-0.0983	0.0215	4.83e-06	13650	C-C motif chemokine 23 levels	TRUE	reported	GCST90274767	0.00152909	20.901
rs143910182	3	6085521	T	C	0.0255	0.2157	0.0449	1.56e-06	14730	C-C motif chemokine 23 levels	TRUE	reported	GCST90274767	0.00156432	23.0754
rs116683909	3	14404403	A	G	0.0278	-0.21	0.0426	8.24e-07	14724	C-C motif chemokine 23 levels	TRUE	reported	GCST90274767	0.0016477	24.2974
rs74491711	3	40012867	A	G	0.048	0.1273	0.0278	4.67e-06	14735	C-C motif chemokine 23 levels	TRUE	reported	GCST90274767	0.00142102	20.9656
rs4317138	3	46420653	T	C	0.6736	0.0585	0.0127	4.1e-06	14288	C-C motif chemokine 23 levels	TRUE	reported	GCST90274767	0.00148282	21.215
rs2870238	4	76451926	T	C	0.4869	0.0574	0.0114	4.78e-07	14736	C-C motif chemokine 23 levels	TRUE	reported	GCST90274767	0.00171747	25.3487
rs12204524	6	85435025	G	C	0.0709	-0.1164	0.0237	9.04e-07	14727	C-C motif chemokine 23 levels	TRUE	reported	GCST90274767	0.00163525	24.1185
rs4719850	7	3199346	T	C	0.5907	-0.0548	0.0118	3.42e-06	14726	C-C motif chemokine 23 levels	TRUE	reported	GCST90274767	0.00146244	21.5644
rs73071153	7	17506340	A	G	0.0393	-0.1497	0.0319	2.7e-06	14728	C-C motif chemokine 23 levels	TRUE	reported	GCST90274767	0.00149303	22.0193
rs1926742	10	18006553	G	A	0.6907	-0.0574	0.0125	4.39e-06	14725	C-C motif chemokine 23 levels	TRUE	reported	GCST90274767	0.00142997	21.0836
rs77354000	10	34144868	G	A	0.0212	0.2064	0.0437	2.32e-06	14735	C-C motif chemokine 23 levels	TRUE	reported	GCST90274767	0.00151164	22.3048
rs11017721	10	131107162	A	G	0.1154	0.0971	0.0186	1.79e-07	14288	C-C motif chemokine 23 levels	TRUE	reported	GCST90274767	0.00190377	27.2491
rs112492	11	1968044	G	A	0.2707	0.0692	0.014	7.7e-07	13224	C-C motif chemokine 23 levels	TRUE	reported	GCST90274767	0.00184413	24.4281
rs17735284	11	84661469	A	T	0.0922	0.0927	0.0202	4.45e-06	14725	C-C motif chemokine 23 levels	TRUE	reported	GCST90274767	0.00142817	21.0571
rs77083410	11	115211066	C	G	0.0223	0.224	0.0416	7.26e-08	14734	C-C motif chemokine 23 levels	TRUE	reported	GCST90274767	0.00196397	28.9901
rs73114426	12	57011265	A	G	0.0846	0.0948	0.0207	4.66e-06	14731	C-C motif chemokine 23 levels	TRUE	reported	GCST90274767	0.00142176	20.9709
rs12949647	17	21483148	A	G	0.7287	-0.0643	0.0137	2.69e-06	14288	C-C motif chemokine 23 levels	TRUE	reported	GCST90274767	0.00153936	22.0252
rs7225405	17	35813995	T	G	0.0643	-0.2256	0.0291	9e-15	11538	C-C motif chemokine 23 levels	TRUE	reported	GCST90274767	0.00518209	60.092
rs117639761	17	35868176	C	A	0.0439	0.3246	0.0413	3.85e-15	14736	C-C motif chemokine 23 levels	TRUE	reported	GCST90274767	0.00417446	61.7644
rs712048	17	35999179	A	C	0.1497	-0.5147	0.0158	1e-200	14723	C-C motif chemokine 23 levels	TRUE	reported	GCST90274767	0.0672313	1061.05
rs16971993	17	36118006	T	C	0.0956	-0.1285	0.025	2.75e-07	14288	C-C motif chemokine 23 levels	TRUE	reported	GCST90274767	0.00184566	26.4159
rs77527696	17	36460238	T	C	0.0298	-0.2538	0.0465	4.81e-08	13829	C-C motif chemokine 23 levels	TRUE	reported	GCST90274767	0.00214957	29.7862
rs438811	19	44913484	T	C	0.2405	0.0669	0.0138	1.25e-06	14720	C-C motif chemokine 23 levels	TRUE	reported	GCST90274767	0.00159402	23.4982
rs113959305	22	50637853	T	C	0.0559	-0.1397	0.0285	9.5e-07	13224	C-C motif chemokine 23 levels	TRUE	reported	GCST90274767	0.00181364	24.0236
rs11589432	1	23422359	C	G	0.4781	0.0566	0.0119	1.97e-06	14287	C-C motif chemokine 25 levels	TRUE	reported	GCST90274768	0.00158092	22.6192
rs143132666	1	160792288	A	C	0.0225	-0.1934	0.0406	1.9e-06	14734	C-C motif chemokine 25 levels	TRUE	reported	GCST90274768	0.0015377	22.6883
rs149395110	2	130201646	T	C	0.0129	-0.2782	0.0609	4.92e-06	12880	C-C motif chemokine 25 levels	TRUE	reported	GCST90274768	0.00161756	20.8647
rs7611785	3	144494572	A	G	0.103	0.0941	0.0198	2.01e-06	14736	C-C motif chemokine 25 levels	TRUE	reported	GCST90274768	0.0015304	22.5834
rs851850	6	66375184	G	A	0.154	0.0777	0.0163	1.87e-06	14288	C-C motif chemokine 25 levels	TRUE	reported	GCST90274768	0.00158783	22.7199
rs7806274	7	155354082	C	T	0.8332	0.0755	0.0161	2.74e-06	13667	C-C motif chemokine 25 levels	TRUE	reported	GCST90274768	0.00160646	21.9876
rs111437511	8	10836491	T	C	0.0428	0.1437	0.0297	1.31e-06	14733	C-C motif chemokine 25 levels	TRUE	reported	GCST90274768	0.00158643	23.4068
rs1705699	8	23923940	T	C	0.5447	-0.0546	0.0116	2.52e-06	14714	C-C motif chemokine 25 levels	TRUE	reported	GCST90274768	0.00150344	22.1519
rs12114935	8	42243291	G	A	0.2144	-0.0769	0.0142	6.11e-08	14732	C-C motif chemokine 25 levels	TRUE	reported	GCST90274768	0.00198678	29.3236
rs11140450	9	84223109	T	A	0.0307	0.2681	0.0579	3.65e-06	10797	C-C motif chemokine 25 levels	TRUE	reported	GCST90274768	0.00198185	21.4366
rs635634	9	133279427	C	T	0.8125	0.2482	0.0166	1.52e-50	11785	C-C motif chemokine 25 levels	TRUE	reported	GCST90274768	0.0186164	223.519
rs79990760	10	29157864	G	A	0.0175	-0.2192	0.0478	4.52e-06	14725	C-C motif chemokine 25 levels	TRUE	reported	GCST90274768	0.0014261	21.0265
rs11028036	11	24578600	G	A	0.4293	-0.0546	0.0117	3.06e-06	14728	C-C motif chemokine 25 levels	TRUE	reported	GCST90274768	0.00147648	21.7748
rs200184122	11	50715867	C	T	0.3018	0.0822	0.018	4.96e-06	9830	C-C motif chemokine 25 levels	TRUE	reported	GCST90274768	0.00211702	20.8502
rs10792444	11	64666679	C	T	0.1162	0.0865	0.0181	1.76e-06	14732	C-C motif chemokine 25 levels	TRUE	reported	GCST90274768	0.00154789	22.8358
rs636479	11	75708598	G	A	0.6243	-0.0548	0.0119	4.12e-06	14731	C-C motif chemokine 25 levels	TRUE	reported	GCST90274768	0.00143751	21.2035
rs7296588	12	468934	G	A	0.5635	0.1159	0.0116	1.66e-23	14725	C-C motif chemokine 25 levels	TRUE	reported	GCST90274768	0.00673382	99.8141
rs7137942	12	80783986	G	A	0.3498	0.0637	0.0133	1.67e-06	12404	C-C motif chemokine 25 levels	TRUE	reported	GCST90274768	0.00184591	22.9354
rs521795	13	21710787	C	T	0.6156	0.0624	0.0122	3.14e-07	14288	C-C motif chemokine 25 levels	TRUE	reported	GCST90274768	0.00182761	26.157
rs147851492	15	56345958	A	G	0.0215	0.2127	0.0449	2.17e-06	14727	C-C motif chemokine 25 levels	TRUE	reported	GCST90274768	0.00152148	22.438
rs12606983	18	2511739	T	C	0.2475	-0.0673	0.0134	5.1e-07	14715	C-C motif chemokine 25 levels	TRUE	reported	GCST90274768	0.00171126	25.221
rs7252764	19	7762251	T	C	0.0471	0.2321	0.0295	3.61e-15	14736	C-C motif chemokine 25 levels	TRUE	reported	GCST90274768	0.00418318	61.8938
rs759817	19	7972156	C	T	0.6725	-0.3919	0.0123	1e-200	14288	C-C motif chemokine 25 levels	TRUE	reported	GCST90274768	0.0663375	1015.03
rs549735081	19	8058411	C	T	0.0645	0.4672	0.028	1.67e-62	11327	C-C motif chemokine 25 levels	TRUE	reported	GCST90274768	0.0239899	278.364
rs74256540	19	8175381	A	G	0.1421	0.1236	0.017	3.58e-13	14288	C-C motif chemokine 25 levels	TRUE	reported	GCST90274768	0.00368607	52.8541
rs516316	19	48702888	C	G	0.4445	-0.3279	0.0114	6.2e-182	14734	C-C motif chemokine 25 levels	TRUE	reported	GCST90274768	0.0531651	827.207
rs1514964	1	64370963	C	T	0.0514	0.1263	0.0264	1.72e-06	14734	C-C motif chemokine 28 levels	TRUE	reported	GCST90274769	0.00155097	22.8844
rs6671688	1	155021789	C	T	0.4589	-0.0534	0.0116	4.16e-06	14286	C-C motif chemokine 28 levels	TRUE	reported	GCST90274769	0.00148119	21.1888
rs291084	1	206922278	G	C	0.4721	-0.0638	0.0111	9.04e-09	14726	C-C motif chemokine 28 levels	TRUE	reported	GCST90274769	0.0022384	33.0321
rs76291845	2	111131781	G	A	0.0141	-0.2696	0.0542	6.55e-07	14244	C-C motif chemokine 28 levels	TRUE	reported	GCST90274769	0.00173403	24.7389
rs112641086	2	206211398	T	C	0.0895	-0.1056	0.0198	9.64e-08	14731	C-C motif chemokine 28 levels	TRUE	reported	GCST90274769	0.0019272	28.4406
rs2866626	4	101648052	C	G	0.6079	-0.0597	0.0121	8.06e-07	14285	C-C motif chemokine 28 levels	TRUE	reported	GCST90274769	0.00170121	24.3398
rs7661151	4	156143924	C	T	0.3677	-0.0531	0.0116	4.7e-06	14730	C-C motif chemokine 28 levels	TRUE	reported	GCST90274769	0.00142054	20.9515
rs4866742	5	43405357	C	T	0.5874	-0.0702	0.0122	8.71e-09	12829	C-C motif chemokine 28 levels	TRUE	reported	GCST90274769	0.0025742	33.1045
rs116782490	5	85629171	C	A	0.0185	-0.2298	0.0488	2.49e-06	12633	C-C motif chemokine 28 levels	TRUE	reported	GCST90274769	0.00175223	22.1713
rs78843608	5	103488646	A	G	0.0376	-0.1684	0.0323	1.85e-07	14725	C-C motif chemokine 28 levels	TRUE	reported	GCST90274769	0.00184257	27.1782
rs2631360	5	132371737	A	G	0.5481	0.0597	0.0128	3.1e-06	11780	C-C motif chemokine 28 levels	TRUE	reported	GCST90274769	0.00184324	21.7498
rs143400203	7	115920724	T	C	0.0244	0.1812	0.0392	3.79e-06	14722	C-C motif chemokine 28 levels	TRUE	reported	GCST90274769	0.00144926	21.3641
rs76669782	9	87804985	A	C	0.0176	-0.2853	0.0513	2.68e-08	12933	C-C motif chemokine 28 levels	TRUE	reported	GCST90274769	0.00238579	30.9244
rs651007	9	133278431	C	T	0.7894	0.0736	0.0156	2.38e-06	11782	C-C motif chemokine 28 levels	TRUE	reported	GCST90274769	0.00188568	22.2553
rs2477954	10	88504383	C	T	0.3789	0.058	0.012	1.34e-06	14286	C-C motif chemokine 28 levels	TRUE	reported	GCST90274769	0.00163258	23.3578
rs78552613	10	103732867	T	C	0.0271	-0.1844	0.0395	3.04e-06	14734	C-C motif chemokine 28 levels	TRUE	reported	GCST90274769	0.00147695	21.7906
rs371663005	11	25430896	G	A	0.1429	0.0959	0.0208	4.02e-06	10894	C-C motif chemokine 28 levels	TRUE	reported	GCST90274769	0.0019475	21.2535
rs73000929	11	114082900	A	G	0.0347	-0.1935	0.0355	5.02e-08	14734	C-C motif chemokine 28 levels	TRUE	reported	GCST90274769	0.00201238	29.7061
rs6580980	12	54298277	G	A	0.5985	0.0688	0.0118	5.53e-09	14285	C-C motif chemokine 28 levels	TRUE	reported	GCST90274769	0.00237411	33.9901
rs546951873	12	55164658	A	G	0.0122	0.3427	0.0672	3.4e-07	11273	C-C motif chemokine 28 levels	TRUE	reported	GCST90274769	0.0023017	26.0024
rs77569365	13	105994991	G	T	0.0439	-0.129	0.0282	4.77e-06	14734	C-C motif chemokine 28 levels	TRUE	reported	GCST90274769	0.00141822	20.9229
rs11078696	17	7555982	T	G	0.7824	-0.0855	0.017	4.92e-07	10894	C-C motif chemokine 28 levels	TRUE	reported	GCST90274769	0.00231654	25.2903
rs55843637	18	1508222	G	C	0.4713	-0.0549	0.0119	3.96e-06	14286	C-C motif chemokine 28 levels	TRUE	reported	GCST90274769	0.00148763	21.2809
rs71363004	18	76467382	G	C	0.0198	-0.2181	0.0466	2.87e-06	11982	C-C motif chemokine 28 levels	TRUE	reported	GCST90274769	0.00182481	21.9012
rs139902	22	38010775	C	A	0.6341	-0.0684	0.0121	1.58e-08	14285	C-C motif chemokine 28 levels	TRUE	reported	GCST90274769	0.00223198	31.9507
rs116193969	2	236065768	A	T	0.0134	0.2915	0.0617	2.31e-06	14296	C-C motif chemokine 4 levels	TRUE	reported	GCST90274770	0.00155889	22.3175
rs116309267	3	714433	C	G	0.0299	0.1956	0.0405	1.37e-06	14723	C-C motif chemokine 4 levels	TRUE	reported	GCST90274770	0.00158177	23.3222
rs113341849	3	46342713	A	G	0.1268	0.5651	0.0184	1e-200	14296	C-C motif chemokine 4 levels	TRUE	reported	GCST90274770	0.0618945	943.092
rs140505982	3	46418258	T	C	0.0248	-0.2294	0.0415	3.24e-08	13865	C-C motif chemokine 4 levels	TRUE	reported	GCST90274770	0.00219895	30.5512
rs5743614	4	38797314	T	C	0.2565	0.0728	0.0143	3.56e-07	12859	C-C motif chemokine 4 levels	TRUE	reported	GCST90274770	0.00201145	25.9133
rs111476793	4	53085329	A	G	0.1344	0.0869	0.019	4.79e-06	12800	C-C motif chemokine 4 levels	TRUE	reported	GCST90274770	0.0016316	20.9153
rs78044056	4	156134452	A	G	0.0138	-0.2607	0.0552	2.33e-06	13809	C-C motif chemokine 4 levels	TRUE	reported	GCST90274770	0.00161265	22.3019
rs42279	5	11317586	T	C	0.1598	0.0743	0.0162	4.51e-06	14738	C-C motif chemokine 4 levels	TRUE	reported	GCST90274770	0.00142525	21.0324
rs112315344	5	33775688	T	G	0.0284	0.2123	0.0455	3.07e-06	14255	C-C motif chemokine 4 levels	TRUE	reported	GCST90274770	0.00152492	21.7679
rs10990301	9	102765765	T	A	0.1161	-0.085	0.0186	4.88e-06	14296	C-C motif chemokine 4 levels	TRUE	reported	GCST90274770	0.00145869	20.881
rs56131468	10	130917874	A	G	0.1323	0.0833	0.0178	2.87e-06	14296	C-C motif chemokine 4 levels	TRUE	reported	GCST90274770	0.00152957	21.8972
rs143960014	12	51891306	A	G	0.0228	0.1953	0.0416	2.67e-06	14257	C-C motif chemokine 4 levels	TRUE	reported	GCST90274770	0.00154354	22.0372
rs1161092	12	67328232	A	G	0.6742	-0.0635	0.0125	3.77e-07	14296	C-C motif chemokine 4 levels	TRUE	reported	GCST90274770	0.0018019	25.8028
rs72800563	16	79304562	G	T	0.0307	0.1765	0.0374	2.37e-06	14741	C-C motif chemokine 4 levels	TRUE	reported	GCST90274770	0.00150856	22.2683
rs1634503	17	36093791	A	G	0.2416	-0.0745	0.0138	6.72e-08	14295	C-C motif chemokine 4 levels	TRUE	reported	GCST90274770	0.00203463	29.1403
rs8064426	17	36463908	A	G	0.1459	-0.4104	0.0173	2.11e-124	14295	C-C motif chemokine 4 levels	TRUE	reported	GCST90274770	0.0378764	562.68
rs17692864	17	36588784	C	T	0.0594	-0.2321	0.0283	2.38e-16	13662	C-C motif chemokine 4 levels	TRUE	reported	GCST90274770	0.00489926	67.2533
rs137896358	19	18807099	T	C	0.0186	0.2797	0.0551	3.85e-07	12745	C-C motif chemokine 4 levels	TRUE	reported	GCST90274770	0.00201774	25.764
rs4817032	21	25594248	A	T	0.8283	-0.0899	0.0196	4.5e-06	10894	C-C motif chemokine 4 levels	TRUE	reported	GCST90274770	0.00192744	21.0343
rs10903115	1	24935205	G	A	0.5571	0.0559	0.0122	4.61e-06	14286	Natural killer cell receptor 2B4 levels	TRUE	reported	GCST90274771	0.00146742	20.9915
rs3828139	1	43787344	T	C	0.4677	0.0744	0.0119	4.05e-10	14286	Natural killer cell receptor 2B4 levels	TRUE	reported	GCST90274771	0.00272869	39.0833
rs147033439	1	88211646	A	G	0.0249	0.2053	0.0411	5.88e-07	14731	Natural killer cell receptor 2B4 levels	TRUE	reported	GCST90274771	0.00169094	24.948
rs11265488	1	160804167	A	G	0.4675	-0.0624	0.0118	1.24e-07	14287	Natural killer cell receptor 2B4 levels	TRUE	reported	GCST90274771	0.00195351	27.9605
rs11265493	1	160834012	G	A	0.5934	-0.2122	0.0119	3.99e-71	14287	Natural killer cell receptor 2B4 levels	TRUE	reported	GCST90274771	0.0217719	317.933
rs4672486	2	62268074	G	A	0.5671	-0.0661	0.0117	1.61e-08	14720	Natural killer cell receptor 2B4 levels	TRUE	reported	GCST90274771	0.00216363	31.9133
rs1434219	2	79327430	T	C	0.4388	-0.0589	0.0123	1.68e-06	14287	Natural killer cell receptor 2B4 levels	TRUE	reported	GCST90274771	0.00160244	22.9277
rs56272634	2	111088491	C	T	0.3006	-0.0704	0.0126	2.31e-08	14729	Natural killer cell receptor 2B4 levels	TRUE	reported	GCST90274771	0.00211501	31.2137
rs1574847	4	27610137	G	C	0.7634	0.0637	0.0139	4.59e-06	14287	Natural killer cell receptor 2B4 levels	TRUE	reported	GCST90274771	0.00146781	20.9985
rs114758826	4	173609464	A	G	0.0393	-0.1804	0.0337	8.65e-08	14728	Natural killer cell receptor 2B4 levels	TRUE	reported	GCST90274771	0.00194189	28.652
rs78142752	5	96742838	T	C	0.0184	0.2288	0.0497	4.15e-06	14734	Natural killer cell receptor 2B4 levels	TRUE	reported	GCST90274771	0.00143633	21.1905
rs6928352	6	614064	G	A	0.9206	0.1074	0.0215	5.87e-07	14731	Natural killer cell receptor 2B4 levels	TRUE	reported	GCST90274771	0.00169108	24.9501
rs2554697	8	4064283	G	A	0.3653	-0.0627	0.0134	2.88e-06	11782	Natural killer cell receptor 2B4 levels	TRUE	reported	GCST90274771	0.00185481	21.8903
rs34826779	8	105558736	T	G	0.248	0.063	0.0138	4.99e-06	14287	Natural killer cell receptor 2B4 levels	TRUE	reported	GCST90274771	0.00145663	20.8383
rs10992054	9	90094360	C	T	0.0127	0.3705	0.0763	1.2e-06	12304	Natural killer cell receptor 2B4 levels	TRUE	reported	GCST90274771	0.00191271	23.5753
rs11020961	11	94842443	G	A	0.1833	-0.0768	0.0161	1.84e-06	14287	Natural killer cell receptor 2B4 levels	TRUE	reported	GCST90274771	0.00159015	22.7515
rs11220506	11	126465434	A	G	0.1876	-0.0702	0.0147	1.79e-06	14729	Natural killer cell receptor 2B4 levels	TRUE	reported	GCST90274771	0.00154595	22.8024
rs3184504	12	111446804	C	T	0.5236	-0.116	0.0128	1.27e-19	11784	Natural killer cell receptor 2B4 levels	TRUE	reported	GCST90274771	0.00692129	82.115
rs149458216	16	48868382	A	C	0.0182	-0.2146	0.047	4.97e-06	14725	Natural killer cell receptor 2B4 levels	TRUE	reported	GCST90274771	0.00141382	20.8451
rs72837690	17	7185104	C	T	0.3595	0.0776	0.0125	5.37e-10	14287	Natural killer cell receptor 2B4 levels	TRUE	reported	GCST90274771	0.00269025	38.5339
rs139924614	22	16733115	G	A	0.0334	-0.1618	0.0348	3.33e-06	14725	Natural killer cell receptor 2B4 levels	TRUE	reported	GCST90274771	0.00146591	21.6142
rs4278412	1	211276815	G	C	0.9797	-0.1978	0.0413	1.67e-06	14725	CD40L receptor levels	TRUE	reported	GCST90274772	0.00155533	22.9347
rs138897138	2	121973851	G	A	0.086	-0.109	0.0216	4.5e-07	14288	CD40L receptor levels	TRUE	reported	GCST90274772	0.0017791	25.4615
rs4664334	2	160512394	C	T	0.4997	-0.0541	0.0118	4.55e-06	14288	CD40L receptor levels	TRUE	reported	GCST90274772	0.001469	21.017
rs3967170	3	3731754	A	G	0.1353	0.0789	0.017	3.46e-06	14721	CD40L receptor levels	TRUE	reported	GCST90274772	0.00146111	21.5376
rs12500563	4	7302699	G	T	0.0125	-0.3143	0.0687	4.76e-06	10795	CD40L receptor levels	TRUE	reported	GCST90274772	0.00193514	20.9264
rs9993874	4	54180557	A	G	0.4883	-0.0582	0.0125	3.22e-06	12403	CD40L receptor levels	TRUE	reported	GCST90274772	0.00174478	21.6748
rs74794857	5	22143479	C	T	0.5872	-0.0707	0.0138	3e-07	11760	CD40L receptor levels	TRUE	reported	GCST90274772	0.00222692	26.2426
rs551896428	6	141419247	C	T	0.0113	0.3275	0.0705	3.39e-06	12778	CD40L receptor levels	TRUE	reported	GCST90274772	0.00168597	21.5763
rs200824954	7	29768061	T	G	0.0642	0.1568	0.0335	2.86e-06	10894	CD40L receptor levels	TRUE	reported	GCST90274772	0.00200698	21.904
rs75626299	9	29426601	G	C	0.0362	-0.1458	0.0316	3.95e-06	14728	CD40L receptor levels	TRUE	reported	GCST90274772	0.00144334	21.2854
rs9526031	13	45020932	A	C	0.4882	0.064	0.012	9.64e-08	14288	CD40L receptor levels	TRUE	reported	GCST90274772	0.00198684	28.4405
rs8024256	15	26584374	G	A	0.6908	0.0562	0.0121	3.41e-06	14736	CD40L receptor levels	TRUE	reported	GCST90274772	0.0014618	21.5696
rs404842	16	84270507	G	A	0.3567	0.0599	0.0123	1.12e-06	14287	CD40L receptor levels	TRUE	reported	GCST90274772	0.00165723	23.7128
rs7250371	19	57349717	C	T	0.6352	-0.0686	0.0116	3.34e-09	14722	CD40L receptor levels	TRUE	reported	GCST90274772	0.00236993	34.9682
rs117191103	20	45835717	T	C	0.0208	0.3553	0.0437	4.28e-16	14736	CD40L receptor levels	TRUE	reported	GCST90274772	0.00446585	66.095
rs12624433	20	46052214	A	G	0.2558	-0.4185	0.0133	1e-200	14287	CD40L receptor levels	TRUE	reported	GCST90274772	0.0648106	989.981
rs45456397	20	46353053	A	C	0.0763	-0.1157	0.023	4.89e-07	14288	CD40L receptor levels	TRUE	reported	GCST90274772	0.00176795	25.3017
rs138739860	21	16731079	G	T	0.0352	-0.1632	0.0351	3.33e-06	11979	CD40L receptor levels	TRUE	reported	GCST90274772	0.00180145	21.6149
rs12152184	22	44606929	G	A	0.1151	-0.1085	0.0205	1.21e-07	12402	CD40L receptor levels	TRUE	reported	GCST90274772	0.00225362	28.008
rs61768480	1	1167770	A	G	0.2776	0.0695	0.0147	2.27e-06	13670	T-cell surface glycoprotein CD5 levels	TRUE	reported	GCST90274773	0.00163251	22.3497
rs61747728	1	179557079	T	C	0.0399	0.1841	0.0313	4.06e-09	14287	T-cell surface glycoprotein CD5 levels	TRUE	reported	GCST90274773	0.00241561	34.5906
rs13010492	2	203911453	C	G	0.4754	-0.0589	0.0122	1.38e-06	13421	T-cell surface glycoprotein CD5 levels	TRUE	reported	GCST90274773	0.00173369	23.3048
rs563284470	3	47197967	G	A	0.0306	-0.1833	0.0391	2.76e-06	11720	T-cell surface glycoprotein CD5 levels	TRUE	reported	GCST90274773	0.00187167	21.9734
rs138861398	4	76290666	A	C	0.2321	-0.0803	0.0151	1.05e-07	11967	T-cell surface glycoprotein CD5 levels	TRUE	reported	GCST90274773	0.00235758	28.2751
rs4073745	5	177306340	G	A	0.2997	0.0683	0.0131	1.85e-07	14287	T-cell surface glycoprotein CD5 levels	TRUE	reported	GCST90274773	0.00189903	27.1793
rs72821405	6	4714563	T	C	0.0833	-0.1014	0.0217	2.97e-06	14727	T-cell surface glycoprotein CD5 levels	TRUE	reported	GCST90274773	0.00148047	21.8322
rs367364	6	32052169	T	C	0.1538	-0.0828	0.016	2.28e-07	14730	T-cell surface glycoprotein CD5 levels	TRUE	reported	GCST90274773	0.0018148	26.777
rs3104373	6	32632598	C	T	0.8531	-0.0973	0.0165	3.7e-09	14735	T-cell surface glycoprotein CD5 levels	TRUE	reported	GCST90274773	0.00235442	34.7695
rs2237450	7	50648320	C	T	0.3611	-0.0623	0.0124	5.06e-07	14287	T-cell surface glycoprotein CD5 levels	TRUE	reported	GCST90274773	0.0017637	25.239
rs17345759	7	97870098	C	A	0.0699	0.1134	0.0245	3.68e-06	14287	T-cell surface glycoprotein CD5 levels	TRUE	reported	GCST90274773	0.00149728	21.4207
rs17769062	9	27496606	C	T	0.0411	-0.1638	0.0334	9.38e-07	14287	T-cell surface glycoprotein CD5 levels	TRUE	reported	GCST90274773	0.0016806	24.0477
rs117276991	10	6209728	A	G	0.0751	-0.1261	0.0256	8.4e-07	14287	T-cell surface glycoprotein CD5 levels	TRUE	reported	GCST90274773	0.0016954	24.2599
rs12416520	10	69452189	G	A	0.2508	0.0629	0.0132	1.89e-06	14709	T-cell surface glycoprotein CD5 levels	TRUE	reported	GCST90274773	0.00154135	22.7036
rs60562286	10	112694428	A	T	0.0327	-0.1681	0.0352	1.79e-06	14726	T-cell surface glycoprotein CD5 levels	TRUE	reported	GCST90274773	0.0015463	22.803
rs4910962	11	4260292	C	A	0.0659	-0.1465	0.0312	2.66e-06	11760	T-cell surface glycoprotein CD5 levels	TRUE	reported	GCST90274773	0.00187131	22.0441
rs4939490	11	61026179	G	C	0.3672	-0.1083	0.012	1.8e-19	14735	T-cell surface glycoprotein CD5 levels	TRUE	reported	GCST90274773	0.00549731	81.4396
rs674379	11	61155089	C	G	0.6395	0.1193	0.0126	2.85e-21	12835	T-cell surface glycoprotein CD5 levels	TRUE	reported	GCST90274773	0.00693619	89.6339
rs1259355	12	31535601	G	A	0.5639	-0.0569	0.0119	1.74e-06	14287	T-cell surface glycoprotein CD5 levels	TRUE	reported	GCST90274773	0.0015977	22.8597
rs3184504	12	111446804	C	T	0.5236	-0.1427	0.0128	7.29e-29	11784	T-cell surface glycoprotein CD5 levels	TRUE	reported	GCST90274773	0.0104371	124.267
rs117516652	13	38429186	G	A	0.0174	-0.2374	0.0476	6.12e-07	14248	T-cell surface glycoprotein CD5 levels	TRUE	reported	GCST90274773	0.00174275	24.8706
rs11622090	14	92863347	T	C	0.3206	-0.0588	0.0128	4.35e-06	13236	T-cell surface glycoprotein CD5 levels	TRUE	reported	GCST90274773	0.00159179	21.0994
rs7242462	18	48019349	G	A	0.1147	0.1199	0.0187	1.44e-10	14287	T-cell surface glycoprotein CD5 levels	TRUE	reported	GCST90274773	0.00286924	41.105
rs4893	19	48330351	G	A	0.0373	-0.1471	0.0313	2.61e-06	14735	T-cell surface glycoprotein CD5 levels	TRUE	reported	GCST90274773	0.0014967	22.084
rs143374617	1	4267464	T	C	0.0397	0.1766	0.0329	7.97e-08	14733	T-cell surface glycoprotein CD6 isoform levels	TRUE	reported	GCST90274774	0.00195187	28.8092
rs841332	1	94705904	G	A	0.1714	0.0721	0.0154	2.84e-06	14727	T-cell surface glycoprotein CD6 isoform levels	TRUE	reported	GCST90274774	0.00148617	21.9164
rs12074680	1	194330462	G	A	0.9699	0.1855	0.0392	2.22e-06	12404	T-cell surface glycoprotein CD6 isoform levels	TRUE	reported	GCST90274774	0.00180207	22.3896
rs35086654	2	172603027	T	C	0.017	-0.2416	0.0517	2.97e-06	13800	T-cell surface glycoprotein CD6 isoform levels	TRUE	reported	GCST90274774	0.00157996	21.8348
rs72969761	2	227073760	T	A	0.03	0.1796	0.0376	1.78e-06	14710	T-cell surface glycoprotein CD6 isoform levels	TRUE	reported	GCST90274774	0.00154864	22.8128
rs74886615	4	82178448	T	A	0.3851	-0.0688	0.0129	9.64e-08	12404	T-cell surface glycoprotein CD6 isoform levels	TRUE	reported	GCST90274774	0.00228792	28.4399
rs574143589	7	115950023	C	T	0.0114	0.3481	0.0733	2.04e-06	11273	T-cell surface glycoprotein CD6 isoform levels	TRUE	reported	GCST90274774	0.00199661	22.5488
rs9691968	7	153938295	A	C	0.2505	0.0646	0.0134	1.43e-06	14735	T-cell surface glycoprotein CD6 isoform levels	TRUE	reported	GCST90274774	0.00157478	23.2379
rs1483572	8	78723008	C	A	0.6626	-0.0602	0.0124	1.2e-06	14287	T-cell surface glycoprotein CD6 isoform levels	TRUE	reported	GCST90274774	0.001647	23.5662
rs60988380	9	33117956	T	C	0.1058	0.0955	0.0193	7.49e-07	14735	T-cell surface glycoprotein CD6 isoform levels	TRUE	reported	GCST90274774	0.0016589	24.4812
rs4939458	11	60797331	G	A	0.3869	0.0647	0.0128	4.31e-07	12791	T-cell surface glycoprotein CD6 isoform levels	TRUE	reported	GCST90274774	0.00199351	25.5459
rs12288280	11	60988884	T	G	0.0794	-0.3548	0.0213	2.68e-62	14720	T-cell surface glycoprotein CD6 isoform levels	TRUE	reported	GCST90274774	0.0185008	277.427
rs11230553	11	60993058	T	C	0.2477	-0.5066	0.0132	1e-200	14287	T-cell surface glycoprotein CD6 isoform levels	TRUE	reported	GCST90274774	0.0934605	1472.73
rs414633	11	61985114	G	C	0.2702	-0.0656	0.0134	9.8e-07	14286	T-cell surface glycoprotein CD6 isoform levels	TRUE	reported	GCST90274774	0.00167479	23.9628
rs534268736	11	134412398	T	C	0.0166	0.2909	0.0584	6.32e-07	11760	T-cell surface glycoprotein CD6 isoform levels	TRUE	reported	GCST90274774	0.00210542	24.8078
rs597808	12	111535554	G	A	0.5221	-0.116	0.0134	4.86e-18	11335	T-cell surface glycoprotein CD6 isoform levels	TRUE	reported	GCST90274774	0.00656785	74.9255
rs8051133	16	86452431	A	G	0.0691	-0.1079	0.0236	4.83e-06	14729	T-cell surface glycoprotein CD6 isoform levels	TRUE	reported	GCST90274774	0.0014172	20.9007
rs35634144	22	37242181	G	C	0.0289	-0.1752	0.0376	3.17e-06	14237	T-cell surface glycoprotein CD6 isoform levels	TRUE	reported	GCST90274774	0.00152269	21.7086
rs61782461	1	101338773	C	T	0.0171	0.2176	0.0471	3.84e-06	14286	CUB domain-containing protein 1 levels	TRUE	reported	GCST90274775	0.00149182	21.341
rs2990246	1	155227811	C	G	0.4028	-0.0566	0.012	2.4e-06	14286	CUB domain-containing protein 1 levels	TRUE	reported	GCST90274775	0.00155483	22.2438
rs59872649	2	147672815	A	G	0.0652	-0.1093	0.0232	2.46e-06	14734	CUB domain-containing protein 1 levels	TRUE	reported	GCST90274775	0.00150415	22.1925
rs34027772	3	43382467	T	C	0.2607	0.0757	0.0143	1.2e-07	12403	CUB domain-containing protein 1 levels	TRUE	reported	GCST90274775	0.00225431	28.0188
rs7618923	3	45089233	T	C	0.1811	-0.1738	0.0151	1.18e-30	14286	CUB domain-containing protein 1 levels	TRUE	reported	GCST90274775	0.00918811	132.46
rs2276862	3	45146293	G	C	0.1788	-0.303	0.0146	1.14e-95	14730	CUB domain-containing protein 1 levels	TRUE	reported	GCST90274775	0.0284093	430.646
rs35478654	3	58468030	T	C	0.0367	-0.148	0.0312	2.1e-06	14725	CUB domain-containing protein 1 levels	TRUE	reported	GCST90274775	0.00152579	22.4986
rs111476793	4	53085329	A	G	0.1339	0.0895	0.0182	8.76e-07	12790	CUB domain-containing protein 1 levels	TRUE	reported	GCST90274775	0.00188718	24.1788
rs10044847	5	2103277	G	C	0.1717	0.0781	0.0156	5.55e-07	14719	CUB domain-containing protein 1 levels	TRUE	reported	GCST90274775	0.00169995	25.0607
rs6452820	5	73115508	A	G	0.8367	-0.0738	0.0159	3.46e-06	14286	CUB domain-containing protein 1 levels	TRUE	reported	GCST90274775	0.00150575	21.5406
rs9272226	6	32634619	T	C	0.6505	-0.0933	0.0118	2.64e-15	14733	CUB domain-containing protein 1 levels	TRUE	reported	GCST90274775	0.00422541	62.5087
rs118116993	6	161905806	A	T	0.0969	0.0957	0.0197	1.19e-06	14286	CUB domain-containing protein 1 levels	TRUE	reported	GCST90274775	0.00164916	23.5956
rs573808300	7	90144890	A	G	0.0121	-0.2998	0.0599	5.59e-07	11718	CUB domain-containing protein 1 levels	TRUE	reported	GCST90274775	0.00213319	25.0458
rs6991332	8	61024994	C	T	0.3545	0.0579	0.0119	1.14e-06	14286	CUB domain-containing protein 1 levels	TRUE	reported	GCST90274775	0.00165437	23.6702
rs10964983	9	21413804	G	C	0.4138	0.0616	0.0114	6.53e-08	14724	CUB domain-containing protein 1 levels	TRUE	reported	GCST90274775	0.00197909	29.1939
rs672806	11	126318510	G	A	0.5903	-0.0816	0.0116	2e-12	14286	CUB domain-containing protein 1 levels	TRUE	reported	GCST90274775	0.00345185	49.477
rs12290068	11	126391669	A	G	0.3187	0.1221	0.0122	1.4e-23	14726	CUB domain-containing protein 1 levels	TRUE	reported	GCST90274775	0.00675589	100.15
rs17078000	13	84341765	G	A	0.2821	-0.0609	0.0128	1.96e-06	14286	CUB domain-containing protein 1 levels	TRUE	reported	GCST90274775	0.00158204	22.6336
rs28535751	14	58543931	C	T	0.3706	0.0541	0.0118	4.55e-06	14733	CUB domain-containing protein 1 levels	TRUE	reported	GCST90274775	0.00142469	21.017
rs544425471	16	46428445	G	C	0.0106	-0.3879	0.084	3.88e-06	8827	CUB domain-containing protein 1 levels	TRUE	reported	GCST90274775	0.00241002	21.3198
rs12928188	16	79149850	A	T	0.2312	-0.0658	0.0134	9.09e-07	14715	CUB domain-containing protein 1 levels	TRUE	reported	GCST90274775	0.00163595	24.1092
rs74811341	17	40564574	T	C	0.0513	-0.1323	0.0277	1.79e-06	14734	CUB domain-containing protein 1 levels	TRUE	reported	GCST90274775	0.00154585	22.8087
rs7506429	18	22411356	C	A	0.2035	-0.0737	0.0144	3.09e-07	14286	CUB domain-containing protein 1 levels	TRUE	reported	GCST90274775	0.00183022	26.1908
rs4804148	19	11160191	T	C	0.7187	-0.0619	0.0125	7.35e-07	14734	CUB domain-containing protein 1 levels	TRUE	reported	GCST90274775	0.00166157	24.519
rs146583535	20	18781209	A	G	0.0265	0.4557	0.0968	2.51e-06	8372	CUB domain-containing protein 1 levels	TRUE	reported	GCST90274775	0.00264016	22.1566
rs191929998	22	31456325	G	A	0.0419	0.1938	0.0409	2.15e-06	9844	CUB domain-containing protein 1 levels	TRUE	reported	GCST90274775	0.00227562	22.4477
rs7538029	1	109932073	A	C	0.2211	0.0775	0.0165	2.64e-06	11335	Macrophage colony-stimulating factor 1 levels	TRUE	reported	GCST90274776	0.00194254	22.0576
rs17610659	1	109960674	C	T	0.5179	-0.1684	0.0118	3.31e-46	14286	Macrophage colony-stimulating factor 1 levels	TRUE	reported	GCST90274776	0.014056	203.638
rs142421172	1	179712952	A	G	0.044	0.1439	0.031	3.45e-06	12840	Macrophage colony-stimulating factor 1 levels	TRUE	reported	GCST90274776	0.00167535	21.5442
rs11685487	2	8635190	T	C	0.1197	0.0944	0.0196	1.46e-06	14286	Macrophage colony-stimulating factor 1 levels	TRUE	reported	GCST90274776	0.00162113	23.1938
rs116443177	2	27541255	T	C	0.1595	0.0827	0.0173	1.75e-06	12403	Macrophage colony-stimulating factor 1 levels	TRUE	reported	GCST90274776	0.00183905	22.848
rs115370595	2	139727401	G	A	0.0185	0.2277	0.0496	4.42e-06	13799	Macrophage colony-stimulating factor 1 levels	TRUE	reported	GCST90274776	0.00152494	21.0717
rs534521503	3	1406643	T	G	0.0881	0.1366	0.0284	1.51e-06	9398	Macrophage colony-stimulating factor 1 levels	TRUE	reported	GCST90274776	0.00245562	23.1298
rs563284470	3	47197967	G	A	0.0304	-0.2087	0.0385	5.93e-08	11720	Macrophage colony-stimulating factor 1 levels	TRUE	reported	GCST90274776	0.00250097	29.3798
rs76421506	3	115576833	G	A	0.147	-0.0778	0.0168	3.64e-06	14286	Macrophage colony-stimulating factor 1 levels	TRUE	reported	GCST90274776	0.00149892	21.4427
rs74849049	3	171713145	G	T	0.1008	0.0914	0.02	4.88e-06	14286	Macrophage colony-stimulating factor 1 levels	TRUE	reported	GCST90274776	0.00145978	20.882
rs78652121	4	13712022	C	G	0.0697	-0.1189	0.026	4.81e-06	12838	Macrophage colony-stimulating factor 1 levels	TRUE	reported	GCST90274776	0.00162635	20.9098
rs10042665	5	79479276	C	G	0.3043	0.0583	0.0122	1.76e-06	14727	Macrophage colony-stimulating factor 1 levels	TRUE	reported	GCST90274776	0.00154821	22.8328
rs2523992	6	30107326	G	T	0.1677	0.075	0.0152	8.05e-07	14734	Macrophage colony-stimulating factor 1 levels	TRUE	reported	GCST90274776	0.00164967	24.3431
rs1605333	12	57994449	C	G	0.6484	-0.0601	0.0124	1.25e-06	13237	Macrophage colony-stimulating factor 1 levels	TRUE	reported	GCST90274776	0.00177152	23.4877
rs17734417	14	57994886	C	T	0.0534	0.1225	0.0265	3.79e-06	14723	Macrophage colony-stimulating factor 1 levels	TRUE	reported	GCST90274776	0.00144929	21.3659
rs75869070	14	78227265	G	A	0.064	-0.1151	0.0239	1.47e-06	14715	Macrophage colony-stimulating factor 1 levels	TRUE	reported	GCST90274776	0.00157366	23.1897
rs72783071	16	60404059	T	C	0.0231	-0.199	0.0414	1.53e-06	14247	Macrophage colony-stimulating factor 1 levels	TRUE	reported	GCST90274776	0.00161912	23.1017
rs7227917	18	48019814	G	A	0.1177	0.0872	0.0185	2.43e-06	14286	Macrophage colony-stimulating factor 1 levels	TRUE	reported	GCST90274776	0.00155276	22.2141
rs117591817	19	58364206	C	G	0.0348	-0.1989	0.0435	4.82e-06	14286	Macrophage colony-stimulating factor 1 levels	TRUE	reported	GCST90274776	0.00146132	20.904
rs1536565	1	101954986	G	A	0.0519	0.1244	0.0264	2.45e-06	14735	Cystatin D levels	TRUE	reported	GCST90274777	0.00150463	22.2011
rs930735	1	202216851	G	A	0.453	-0.0579	0.0114	3.8e-07	14734	Cystatin D levels	TRUE	reported	GCST90274777	0.0017477	25.7922
rs13397003	2	62413752	T	G	0.7748	0.0701	0.0141	6.64e-07	14732	Cystatin D levels	TRUE	reported	GCST90274777	0.00167497	24.7138
rs72980022	2	232988477	A	G	0.2813	0.0607	0.0126	1.45e-06	14721	Cystatin D levels	TRUE	reported	GCST90274777	0.00157404	23.2048
rs13127297	4	23897887	A	G	0.4095	0.0545	0.0117	3.19e-06	14730	Cystatin D levels	TRUE	reported	GCST90274777	0.00147089	21.6951
rs150547	5	59897604	C	A	0.5929	-0.0548	0.0119	4.12e-06	14288	Cystatin D levels	TRUE	reported	GCST90274777	0.00148201	21.2034
rs139918398	5	96743942	T	C	0.0111	0.3373	0.0676	6.05e-07	13457	Cystatin D levels	TRUE	reported	GCST90274777	0.00184667	24.8929
rs79359257	5	110030873	C	T	0.1848	-0.073	0.0156	2.88e-06	14288	Cystatin D levels	TRUE	reported	GCST90274777	0.00153024	21.8945
rs9327707	5	135176965	C	T	0.6045	-0.059	0.0118	5.73e-07	14710	Cystatin D levels	TRUE	reported	GCST90274777	0.00169664	24.9966
rs3889401	6	7051169	G	A	0.1376	-0.0885	0.0191	3.6e-06	11759	Cystatin D levels	TRUE	reported	GCST90274777	0.00182246	21.4657
rs62436191	6	146488178	A	G	0.0762	0.1194	0.0234	3.35e-07	14288	Cystatin D levels	TRUE	reported	GCST90274777	0.00181893	26.0325
rs9455923	6	167945076	A	G	0.4261	0.0537	0.0115	3.02e-06	14734	Cystatin D levels	TRUE	reported	GCST90274777	0.00147771	21.8019
rs17154027	8	11856343	G	A	0.3698	0.0558	0.0121	4e-06	14288	Cystatin D levels	TRUE	reported	GCST90274777	0.00148621	21.2636
rs4507745	8	55230493	T	C	0.6482	0.057	0.0122	2.98e-06	13866	Cystatin D levels	TRUE	reported	GCST90274777	0.00157179	21.8257
rs962720	9	106728119	T	C	0.5837	0.0558	0.0119	2.74e-06	14287	Cystatin D levels	TRUE	reported	GCST90274777	0.00153662	21.9844
rs4756151	11	34473811	A	C	0.1273	-0.094	0.0172	4.63e-08	14736	Cystatin D levels	TRUE	reported	GCST90274777	0.00202274	29.8634
rs12294339	11	34838652	T	C	0.3671	0.0702	0.0118	2.7e-09	14726	Cystatin D levels	TRUE	reported	GCST90274777	0.00239763	35.3876
rs11054069	12	10905518	C	T	0.2579	-0.1674	0.013	6.07e-38	14724	Cystatin D levels	TRUE	reported	GCST90274777	0.0111361	165.793
rs141192864	12	31228409	T	C	0.0812	0.1016	0.0213	1.84e-06	14728	Cystatin D levels	TRUE	reported	GCST90274777	0.00154246	22.7494
rs4766797	12	116612782	A	G	0.4935	-0.0574	0.0117	9.3e-07	14288	Cystatin D levels	TRUE	reported	GCST90274777	0.0016817	24.0653
rs67020211	15	63347445	G	T	0.5391	-0.079	0.0115	6.44e-12	14734	Cystatin D levels	TRUE	reported	GCST90274777	0.00319263	47.1845
rs60586299	18	3479425	T	C	0.3077	-0.0654	0.0134	1.06e-06	14288	Cystatin D levels	TRUE	reported	GCST90274777	0.00166437	23.8169
rs470841	18	26706717	T	C	0.6369	0.0568	0.0119	1.81e-06	14736	Cystatin D levels	TRUE	reported	GCST90274777	0.00154366	22.7795
rs516316	19	48702888	C	G	0.4441	0.0845	0.0115	2.01e-13	14734	Cystatin D levels	TRUE	reported	GCST90274777	0.00365097	53.9832
rs188169560	20	23561117	C	T	0.032	0.3099	0.0383	5.9e-16	11979	Cystatin D levels	TRUE	reported	GCST90274777	0.00543573	65.4596
rs4640452	20	23775976	A	G	0.3939	0.3549	0.0117	1e-200	14288	Cystatin D levels	TRUE	reported	GCST90274777	0.0605013	919.982
rs1797042	20	23920308	C	T	0.1251	0.2278	0.018	1.04e-36	14288	Cystatin D levels	TRUE	reported	GCST90274777	0.0110854	160.141
rs112961631	20	23948462	T	C	0.0233	0.5656	0.0476	1.46e-32	12148	Cystatin D levels	TRUE	reported	GCST90274777	0.011489	141.167
rs141179525	20	24091095	C	T	0.0216	0.2583	0.0447	7.54e-09	14735	Cystatin D levels	TRUE	reported	GCST90274777	0.002261	33.3868
rs6083489	20	24318332	G	A	0.0182	-0.2365	0.0474	6.06e-07	14288	Cystatin D levels	TRUE	reported	GCST90274777	0.00173931	24.8911
rs697699	20	52746513	C	A	0.9325	-0.1098	0.0237	3.61e-06	14288	Cystatin D levels	TRUE	reported	GCST90274777	0.00149998	21.4609
rs7275493	21	16677677	C	T	0.3757	0.0572	0.0119	1.53e-06	14727	Cystatin D levels	TRUE	reported	GCST90274777	0.0015664	23.1014
rs77121303	22	37234039	G	A	0.017	0.2516	0.0532	2.25e-06	13383	Cystatin D levels	TRUE	reported	GCST90274777	0.00166847	22.3632
rs114359340	1	6472257	G	A	0.0253	0.1881	0.0405	3.41e-06	13651	Fractalkine levels	TRUE	reported	GCST90274778	0.00157767	21.5677
rs77915710	1	172130717	A	G	0.0402	-0.1436	0.0304	2.32e-06	14742	Fractalkine levels	TRUE	reported	GCST90274778	0.00151129	22.3102
rs111472651	2	43890649	G	C	0.0645	0.1191	0.0248	1.57e-06	14728	Fractalkine levels	TRUE	reported	GCST90274778	0.0015635	23.0601
rs11682107	2	113077945	A	G	0.5568	-0.0675	0.0126	8.45e-08	12412	Fractalkine levels	TRUE	reported	GCST90274778	0.00230686	28.6944
rs1976172	3	1218798	C	G	0.3525	-0.0569	0.012	2.12e-06	14732	Fractalkine levels	TRUE	reported	GCST90274778	0.00152384	22.4804
rs3732378	3	39265671	A	G	0.1671	0.0941	0.0154	9.94e-10	14740	Fractalkine levels	TRUE	reported	GCST90274778	0.00252663	37.3318
rs35026817	3	70087441	G	T	0.6673	-0.0633	0.0122	2.12e-07	14740	Fractalkine levels	TRUE	reported	GCST90274778	0.00182305	26.9171
rs980364	4	178618343	G	A	0.0657	-0.1479	0.0301	8.94e-07	9902	Fractalkine levels	TRUE	reported	GCST90274778	0.00243233	24.1388
rs12331618	4	186218785	G	A	0.5086	0.0582	0.0114	3.3e-07	14729	Fractalkine levels	TRUE	reported	GCST90274778	0.00176642	26.0602
rs13167439	5	121060371	C	T	0.11	0.0903	0.0193	2.89e-06	14295	Fractalkine levels	TRUE	reported	GCST90274778	0.00152902	21.8877
rs2731674	5	177412889	G	T	0.726	0.0681	0.0128	1.04e-07	14740	Fractalkine levels	TRUE	reported	GCST90274778	0.00191665	28.3019
rs2442752	6	31383987	C	T	0.3823	0.0589	0.0117	4.8e-07	14743	Fractalkine levels	TRUE	reported	GCST90274778	0.00171604	25.3396
rs7763262	6	32457105	C	T	0.6516	-0.0811	0.012	1.4e-11	14743	Fractalkine levels	TRUE	reported	GCST90274778	0.00308852	45.6689
rs2736723	7	30484399	A	T	0.4243	0.0597	0.012	6.52e-07	14295	Fractalkine levels	TRUE	reported	GCST90274778	0.00172843	24.7472
rs56397903	8	26883762	G	A	0.0256	-0.1968	0.0424	3.46e-06	14743	Fractalkine levels	TRUE	reported	GCST90274778	0.00145914	21.5407
rs571946532	9	86270626	C	A	0.019	0.2404	0.0512	2.66e-06	11768	Fractalkine levels	TRUE	reported	GCST90274778	0.00186988	22.0422
rs635634	9	133279427	C	T	0.8116	0.1145	0.0166	5.29e-12	11792	Fractalkine levels	TRUE	reported	GCST90274778	0.00401845	47.5687
rs712137	12	40987482	A	C	0.6601	0.0563	0.012	2.71e-06	14737	Fractalkine levels	TRUE	reported	GCST90274778	0.00149141	22.0087
rs10778675	12	79511778	C	A	0.8313	-0.0792	0.0158	5.37e-07	14295	Fractalkine levels	TRUE	reported	GCST90274778	0.00175465	25.1232
rs530057572	14	85335322	G	T	0.021	0.2257	0.0491	4.29e-06	12127	Fractalkine levels	TRUE	reported	GCST90274778	0.00173936	21.1265
rs117698194	15	85114263	A	G	0.0224	-0.1996	0.0432	3.83e-06	13859	Fractalkine levels	TRUE	reported	GCST90274778	0.00153799	21.3447
rs8052631	16	57133318	A	G	0.9463	-0.1511	0.027	2.19e-08	14295	Fractalkine levels	TRUE	reported	GCST90274778	0.00218608	31.3142
rs671623	16	57378890	G	C	0.576	-0.2041	0.0118	4.99e-67	14295	Fractalkine levels	TRUE	reported	GCST90274778	0.0204995	299.131
rs55896747	16	57474683	C	T	0.0628	-0.1129	0.0244	3.71e-06	14734	Fractalkine levels	TRUE	reported	GCST90274778	0.00145097	21.4067
rs73137770	20	53953242	G	C	0.0188	-0.2442	0.0529	3.91e-06	13808	Fractalkine levels	TRUE	reported	GCST90274778	0.00154092	21.3067
rs863004	1	159207041	T	C	0.3809	0.0661	0.0119	2.78e-08	14722	C-X-C motif chemokine 1 levels	TRUE	reported	GCST90274779	0.00209138	30.8496
rs2122155	4	58823796	A	G	0.5637	-0.0538	0.0117	4.26e-06	14717	C-X-C motif chemokine 1 levels	TRUE	reported	GCST90274779	0.00143466	21.1414
rs565208061	4	73851946	T	C	0.0138	0.5003	0.0824	1.27e-09	8911	C-X-C motif chemokine 1 levels	TRUE	reported	GCST90274779	0.0041199	36.8561
rs1366946	4	73872752	C	T	0.2362	0.3134	0.0134	5.65e-121	14730	C-X-C motif chemokine 1 levels	TRUE	reported	GCST90274779	0.0358055	546.927
rs62311721	4	83084808	C	T	0.0412	0.186	0.0407	4.88e-06	14288	C-X-C motif chemokine 1 levels	TRUE	reported	GCST90274779	0.00145959	20.8822
rs77914035	6	54777014	G	A	0.1325	0.1047	0.0206	3.72e-07	10893	C-X-C motif chemokine 1 levels	TRUE	reported	GCST90274779	0.00236583	25.8273
rs67797811	9	4396102	C	G	0.1691	0.0822	0.0179	4.39e-06	14288	C-X-C motif chemokine 1 levels	TRUE	reported	GCST90274779	0.00147376	21.0852
rs12770839	10	63537960	A	C	0.321	0.0648	0.0126	2.71e-07	14724	C-X-C motif chemokine 1 levels	TRUE	reported	GCST90274779	0.0017931	26.4454
rs10734292	11	20464855	G	A	0.933	-0.123	0.0267	4.09e-06	11776	C-X-C motif chemokine 1 levels	TRUE	reported	GCST90274779	0.0017989	21.2185
rs4474574	13	37280116	C	T	0.9854	0.365	0.0779	2.79e-06	9555	C-X-C motif chemokine 1 levels	TRUE	reported	GCST90274779	0.00229236	21.9493
rs2280441	15	80948328	G	A	0.9595	0.1443	0.0312	3.75e-06	14735	C-X-C motif chemokine 1 levels	TRUE	reported	GCST90274779	0.00144958	21.3877
rs11880837	19	14697641	A	G	0.3161	0.0583	0.0127	4.42e-06	14288	C-X-C motif chemokine 1 levels	TRUE	reported	GCST90274779	0.00147271	21.0702
rs2835916	21	37730118	C	G	0.3876	-0.0564	0.012	2.6e-06	14735	C-X-C motif chemokine 1 levels	TRUE	reported	GCST90274779	0.00149691	22.087
rs188111670	22	15413927	C	T	0.6571	-0.0976	0.0208	2.7e-06	7743	C-X-C motif chemokine 1 levels	TRUE	reported	GCST90274779	0.00283551	22.0121
rs112202639	1	44100719	G	A	0.0329	0.1609	0.0336	1.68e-06	14744	C-X-C motif chemokine 10 levels	TRUE	reported	GCST90274780	0.0015529	22.9284
rs1563171	2	3844183	G	A	0.2958	-0.0592	0.0127	3.14e-06	14740	C-X-C motif chemokine 10 levels	TRUE	reported	GCST90274780	0.00147197	21.7259
rs12476448	2	14260350	T	C	0.4864	0.0536	0.0115	3.15e-06	14737	C-X-C motif chemokine 10 levels	TRUE	reported	GCST90274780	0.00147192	21.7208
rs12629593	3	54070151	T	G	0.1209	-0.0879	0.0182	1.37e-06	14744	C-X-C motif chemokine 10 levels	TRUE	reported	GCST90274780	0.00157955	23.3226
rs72651343	4	75887063	C	T	0.0108	0.6096	0.0619	6.98e-23	14257	C-X-C motif chemokine 10 levels	TRUE	reported	GCST90274780	0.00675672	96.9723
rs115140093	4	75989520	C	T	0.0268	0.5186	0.042	5.02e-35	14744	C-X-C motif chemokine 10 levels	TRUE	reported	GCST90274780	0.0102349	152.443
rs12646113	4	76254092	C	T	0.754	-0.0977	0.0136	6.78e-13	14743	C-X-C motif chemokine 10 levels	TRUE	reported	GCST90274780	0.00348825	51.6003
rs72682331	4	111983379	A	G	0.0979	0.1089	0.0209	1.88e-07	14731	C-X-C motif chemokine 10 levels	TRUE	reported	GCST90274780	0.00183963	27.1459
rs2523495	6	31410201	T	C	0.1048	0.1095	0.0196	2.31e-08	14743	C-X-C motif chemokine 10 levels	TRUE	reported	GCST90274780	0.00211257	31.2074
rs71534595	6	32549078	C	T	0.0187	0.2991	0.0606	7.99e-07	11719	C-X-C motif chemokine 10 levels	TRUE	reported	GCST90274780	0.00207441	24.3564
rs12174864	6	87847689	G	A	0.3746	0.0582	0.0121	1.51e-06	14295	C-X-C motif chemokine 10 levels	TRUE	reported	GCST90274780	0.0016158	23.1321
rs12155428	7	3385669	T	C	0.0284	-0.1765	0.0375	2.52e-06	14733	C-X-C motif chemokine 10 levels	TRUE	reported	GCST90274780	0.00150135	22.1497
rs2349689	8	61091171	A	G	0.2555	-0.0789	0.0164	1.5e-06	14296	C-X-C motif chemokine 10 levels	TRUE	reported	GCST90274780	0.0016164	23.1422
rs143796249	9	4150061	C	G	0.012	-0.2858	0.062	4.03e-06	14296	C-X-C motif chemokine 10 levels	TRUE	reported	GCST90274780	0.00148416	21.2462
rs10481754	9	81581575	C	T	0.5433	0.0548	0.0119	4.12e-06	14296	C-X-C motif chemokine 10 levels	TRUE	reported	GCST90274780	0.00148118	21.2034
rs4367871	10	1802865	T	C	0.5587	-0.0567	0.0119	1.89e-06	14296	C-X-C motif chemokine 10 levels	TRUE	reported	GCST90274780	0.00158551	22.6992
rs12779465	10	76945817	C	A	0.7031	0.0698	0.015	3.27e-06	11768	C-X-C motif chemokine 10 levels	TRUE	reported	GCST90274780	0.00183665	21.6498
rs55732300	11	74020377	G	A	0.071	-0.1175	0.025	2.6e-06	14730	C-X-C motif chemokine 10 levels	TRUE	reported	GCST90274780	0.00149741	22.087
rs741344	12	68203306	A	G	0.7036	-0.06	0.013	3.92e-06	14296	C-X-C motif chemokine 10 levels	TRUE	reported	GCST90274780	0.00148783	21.2988
rs3184504	12	111446804	C	T	0.5244	-0.1138	0.0131	3.72e-18	11793	C-X-C motif chemokine 10 levels	TRUE	reported	GCST90274780	0.00635839	75.4516
rs1077965	15	79772995	G	A	0.4352	0.0546	0.0118	3.71e-06	14731	C-X-C motif chemokine 10 levels	TRUE	reported	GCST90274780	0.0014513	21.4073
rs74956615	19	10317045	A	T	0.0495	-0.1358	0.0294	3.86e-06	13671	C-X-C motif chemokine 10 levels	TRUE	reported	GCST90274780	0.00155821	21.3325
rs4804148	19	11160191	T	C	0.7227	-0.0629	0.013	1.31e-06	14744	C-X-C motif chemokine 10 levels	TRUE	reported	GCST90274780	0.0015853	23.4075
rs150519056	22	50336392	C	T	0.0312	0.1841	0.0376	9.77e-07	13661	C-X-C motif chemokine 10 levels	TRUE	reported	GCST90274780	0.00175181	23.97
rs60141220	1	26069250	A	G	0.1703	-0.0777	0.0165	2.49e-06	13221	C-X-C motif chemokine 11 levels	TRUE	reported	GCST90274781	0.00167449	22.1722
rs62291421	3	188297544	G	C	0.0237	-0.2674	0.0518	2.44e-07	12305	C-X-C motif chemokine 11 levels	TRUE	reported	GCST90274781	0.00216094	26.6436
rs6827617	4	75994993	A	G	0.6041	-0.1724	0.0118	2.42e-48	14718	C-X-C motif chemokine 11 levels	TRUE	reported	GCST90274781	0.0142958	213.428
rs59148364	4	76209649	A	G	0.0278	0.1821	0.0378	1.45e-06	14721	C-X-C motif chemokine 11 levels	TRUE	reported	GCST90274781	0.00157404	23.2048
rs116470923	4	76453240	T	C	0.0216	-0.1975	0.0427	3.74e-06	14736	C-X-C motif chemokine 11 levels	TRUE	reported	GCST90274781	0.00144967	21.3904
rs112884138	4	133441205	T	C	0.0892	-0.0976	0.0209	3.01e-06	14728	C-X-C motif chemokine 11 levels	TRUE	reported	GCST90274781	0.0014785	21.8046
rs72747175	5	18009747	G	A	0.0392	-0.1535	0.0326	2.49e-06	14730	C-X-C motif chemokine 11 levels	TRUE	reported	GCST90274781	0.00150288	22.1678
rs2894233	6	32043901	G	A	0.0276	0.2236	0.047	1.96e-06	11917	C-X-C motif chemokine 11 levels	TRUE	reported	GCST90274781	0.00189564	22.6295
rs72925566	6	88789252	A	G	0.1651	-0.0973	0.0185	1.44e-07	11337	C-X-C motif chemokine 11 levels	TRUE	reported	GCST90274781	0.00243403	27.657
rs7750544	6	153856349	T	C	0.165	-0.0773	0.0164	2.44e-06	13644	C-X-C motif chemokine 11 levels	TRUE	reported	GCST90274781	0.00162563	22.213
rs530059793	7	101726586	G	A	0.0111	0.4311	0.0669	1.16e-10	12291	C-X-C motif chemokine 11 levels	TRUE	reported	GCST90274781	0.00336707	41.5177
rs111787182	7	158118941	C	A	0.049	0.1445	0.0314	4.19e-06	13224	C-X-C motif chemokine 11 levels	TRUE	reported	GCST90274781	0.00159889	21.1744
rs78632565	8	70070670	C	T	0.0848	-0.1082	0.0214	4.28e-07	14722	C-X-C motif chemokine 11 levels	TRUE	reported	GCST90274781	0.00173343	25.5604
rs7009937	8	95164568	T	C	0.9321	0.1175	0.025	2.6e-06	14288	C-X-C motif chemokine 11 levels	TRUE	reported	GCST90274781	0.00154367	22.0869
rs4748380	10	17548682	C	T	0.8812	-0.0901	0.019	2.12e-06	14732	C-X-C motif chemokine 11 levels	TRUE	reported	GCST90274781	0.00152412	22.4845
rs10733789	10	63188924	C	T	0.3125	0.0815	0.0127	1.39e-10	14287	C-X-C motif chemokine 11 levels	TRUE	reported	GCST90274781	0.0028742	41.1763
rs7475335	10	102583671	A	C	0.3172	-0.0646	0.0124	1.89e-07	14735	C-X-C motif chemokine 11 levels	TRUE	reported	GCST90274781	0.00183854	27.1371
rs111848253	11	22330007	G	A	0.0956	0.1162	0.025	3.35e-06	11538	C-X-C motif chemokine 11 levels	TRUE	reported	GCST90274781	0.00186891	21.6002
rs10898158	11	83843069	G	A	0.3972	-0.0609	0.0121	4.83e-07	14288	C-X-C motif chemokine 11 levels	TRUE	reported	GCST90274781	0.0017698	25.3281
rs3184504	12	111446804	C	T	0.5236	-0.1236	0.0132	7.7e-21	11785	C-X-C motif chemokine 11 levels	TRUE	reported	GCST90274781	0.00738483	87.6628
rs529862022	14	29621091	A	C	0.1092	0.1254	0.0274	4.72e-06	10894	C-X-C motif chemokine 11 levels	TRUE	reported	GCST90274781	0.00191899	20.9418
rs12433317	14	50308758	A	G	0.4282	0.0571	0.012	1.95e-06	14288	C-X-C motif chemokine 11 levels	TRUE	reported	GCST90274781	0.00158216	22.6386
rs7222922	17	36008654	T	C	0.1205	-0.0882	0.0182	1.26e-06	14726	C-X-C motif chemokine 11 levels	TRUE	reported	GCST90274781	0.00159227	23.482
rs2245786	20	4814736	A	G	0.6525	-0.0599	0.0131	4.82e-06	14721	C-X-C motif chemokine 11 levels	TRUE	reported	GCST90274781	0.00141826	20.9051
rs191536201	20	17858840	A	G	0.0117	-0.3323	0.0684	1.18e-06	11194	C-X-C motif chemokine 11 levels	TRUE	reported	GCST90274781	0.00210401	23.5978
rs4279906	1	211303721	C	T	0.9791	-0.2082	0.042	7.15e-07	14717	C-X-C motif chemokine 5 levels	TRUE	reported	GCST90274782	0.00166694	24.5699
rs7636889	3	56840005	A	G	0.7593	-0.0768	0.0137	2.07e-08	14733	C-X-C motif chemokine 5 levels	TRUE	reported	GCST90274782	0.00212846	31.4212
rs146553494	3	184132422	A	G	0.0265	0.1844	0.0377	1e-06	14733	C-X-C motif chemokine 5 levels	TRUE	reported	GCST90274782	0.00162122	23.921
rs11734099	4	6889708	A	G	0.1845	0.0769	0.0153	5e-07	14731	C-X-C motif chemokine 5 levels	TRUE	reported	GCST90274782	0.00171196	25.2587
rs425535	4	73998280	C	T	0.8873	-0.5063	0.0181	3.52e-172	14731	C-X-C motif chemokine 5 levels	TRUE	reported	GCST90274782	0.0504371	782.348
rs79649467	4	74015135	T	G	0.0605	-0.1721	0.0276	4.5e-10	14288	C-X-C motif chemokine 5 levels	TRUE	reported	GCST90274782	0.00271389	38.8761
rs77914035	6	54777014	G	A	0.1325	0.1174	0.0206	1.2e-08	10893	C-X-C motif chemokine 5 levels	TRUE	reported	GCST90274782	0.00297277	32.473
rs2647400	6	75642283	G	C	0.7216	-0.0631	0.013	1.21e-06	14734	C-X-C motif chemokine 5 levels	TRUE	reported	GCST90274782	0.00159646	23.5566
rs6993770	8	105569300	T	A	0.2688	0.1058	0.0135	4.61e-15	14288	C-X-C motif chemokine 5 levels	TRUE	reported	GCST90274782	0.00428025	61.4106
rs2004100	8	143472561	T	C	0.2492	0.0675	0.0147	4.39e-06	13224	C-X-C motif chemokine 5 levels	TRUE	reported	GCST90274782	0.00159191	21.0818
rs3183927	9	97922475	G	A	0.3564	0.0619	0.0121	3.13e-07	14725	C-X-C motif chemokine 5 levels	TRUE	reported	GCST90274782	0.00177412	26.1669
rs10821552	9	134074870	A	C	0.3353	-0.1132	0.0156	3.97e-13	9841	C-X-C motif chemokine 5 levels	TRUE	reported	GCST90274782	0.00532215	52.6448
rs7090111	10	63318234	G	C	0.4166	0.1734	0.0117	1.08e-49	14735	C-X-C motif chemokine 5 levels	TRUE	reported	GCST90274782	0.0146876	219.618
rs140828666	13	52535288	G	A	0.0456	0.1474	0.0322	4.7e-06	12401	C-X-C motif chemokine 5 levels	TRUE	reported	GCST90274782	0.00168692	20.9514
rs59312158	16	88515937	A	G	0.0309	-0.19	0.0385	8.01e-07	13672	C-X-C motif chemokine 5 levels	TRUE	reported	GCST90274782	0.0017782	24.3513
rs10403201	19	14653998	A	G	0.2925	-0.0601	0.0127	2.22e-06	14730	C-X-C motif chemokine 5 levels	TRUE	reported	GCST90274782	0.00151803	22.3915
rs12075	1	159205564	A	G	0.5554	0.0816	0.0115	1.29e-12	14741	C-X-C motif chemokine 6 levels	TRUE	reported	GCST90274783	0.0034039	50.3414
rs4951518	1	211284528	T	G	0.9774	-0.215	0.0457	2.54e-06	11323	C-X-C motif chemokine 6 levels	TRUE	reported	GCST90274783	0.0019509	22.1293
rs184103539	1	221976321	T	C	0.039	-0.1603	0.0351	4.95e-06	12841	C-X-C motif chemokine 6 levels	TRUE	reported	GCST90274783	0.00162162	20.8538
rs10031141	4	73728326	G	A	0.406	0.392	0.0119	1e-200	14296	C-X-C motif chemokine 6 levels	TRUE	reported	GCST90274783	0.0705489	1084.97
rs10021230	4	73879833	A	T	0.2293	0.1179	0.0138	1.3e-17	14744	C-X-C motif chemokine 6 levels	TRUE	reported	GCST90274783	0.00492617	72.9811
rs9371716	6	153678884	T	C	0.1328	-0.0919	0.0193	1.92e-06	12412	C-X-C motif chemokine 6 levels	TRUE	reported	GCST90274783	0.0018234	22.6697
rs4877818	9	84068660	G	T	0.4812	-0.0625	0.0134	3.1e-06	11538	C-X-C motif chemokine 6 levels	TRUE	reported	GCST90274783	0.00188192	21.7508
rs574432935	10	35196996	T	A	0.0106	-0.3432	0.0692	7.07e-07	12778	C-X-C motif chemokine 6 levels	TRUE	reported	GCST90274783	0.00192125	24.5932
rs3184504	12	111446804	C	T	0.5234	-0.0679	0.0131	2.18e-07	11793	C-X-C motif chemokine 6 levels	TRUE	reported	GCST90274783	0.00227292	26.8611
rs34080302	14	88936198	G	T	0.285	-0.0605	0.0131	3.87e-06	14296	C-X-C motif chemokine 6 levels	TRUE	reported	GCST90274783	0.00148973	21.3259
rs11547311	16	2172285	T	C	0.0649	0.1285	0.0272	2.31e-06	13232	C-X-C motif chemokine 6 levels	TRUE	reported	GCST90274783	0.00168388	22.3153
rs117109857	21	37727584	C	G	0.0242	0.1897	0.0415	4.85e-06	14743	C-X-C motif chemokine 6 levels	TRUE	reported	GCST90274783	0.00141526	20.892
rs377588320	22	35343174	C	A	0.0163	0.3485	0.0719	1.25e-06	10271	C-X-C motif chemokine 6 levels	TRUE	reported	GCST90274783	0.00228214	23.4889
rs4047522	1	161638466	T	C	0.4962	-0.0645	0.0137	2.5e-06	11760	C-X-C motif chemokine 9 levels	TRUE	reported	GCST90274784	0.00188128	22.1618
rs114033894	2	86750104	G	T	0.019	0.2245	0.0488	4.22e-06	14287	C-X-C motif chemokine 9 levels	TRUE	reported	GCST90274784	0.00147914	21.1608
rs7600322	2	203889630	C	T	0.4786	-0.057	0.0118	1.36e-06	13849	C-X-C motif chemokine 9 levels	TRUE	reported	GCST90274784	0.00168204	23.3304
rs35435997	2	241726040	A	G	0.1125	0.0915	0.02	4.76e-06	12791	C-X-C motif chemokine 9 levels	TRUE	reported	GCST90274784	0.00163368	20.9274
rs62272916	3	151824015	A	G	0.1182	-0.0834	0.0176	2.15e-06	14710	C-X-C motif chemokine 9 levels	TRUE	reported	GCST90274784	0.00152416	22.4516
rs4241577	4	76009623	A	C	0.2629	-0.1419	0.0128	1.47e-28	14724	C-X-C motif chemokine 9 levels	TRUE	reported	GCST90274784	0.00827769	122.881
rs80348644	4	159653328	T	C	0.0336	0.1546	0.0332	3.21e-06	14734	C-X-C motif chemokine 9 levels	TRUE	reported	GCST90274784	0.00146955	21.6812
rs145607633	5	19287758	T	C	0.1625	0.0728	0.0154	2.28e-06	14287	C-X-C motif chemokine 9 levels	TRUE	reported	GCST90274784	0.00156171	22.344
rs9366778	6	31301396	A	G	0.4075	-0.0605	0.0115	1.43e-07	14735	C-X-C motif chemokine 9 levels	TRUE	reported	GCST90274784	0.00187478	27.673
rs181816009	6	31455635	A	G	0.0378	-0.1603	0.0342	2.77e-06	11985	C-X-C motif chemokine 9 levels	TRUE	reported	GCST90274784	0.00182971	21.9656
rs783149	6	160667886	A	C	0.1958	-0.0805	0.0144	2.27e-08	14287	C-X-C motif chemokine 9 levels	TRUE	reported	GCST90274784	0.00218261	31.2468
rs12191307	6	160835497	A	G	0.098	-0.1452	0.0197	1.7e-13	14287	C-X-C motif chemokine 9 levels	TRUE	reported	GCST90274784	0.00378801	54.3175
rs656739	7	29010333	G	A	0.3434	-0.0562	0.0119	2.33e-06	14735	C-X-C motif chemokine 9 levels	TRUE	reported	GCST90274784	0.00151137	22.3008
rs142119726	7	48820202	C	T	0.0149	-0.2705	0.0551	9.14e-07	13800	C-X-C motif chemokine 9 levels	TRUE	reported	GCST90274784	0.00174339	24.0973
rs61875680	10	106206868	A	G	0.1611	-0.0758	0.0158	1.61e-06	14287	C-X-C motif chemokine 9 levels	TRUE	reported	GCST90274784	0.00160836	23.0125
rs3184504	12	111446804	C	T	0.5256	-0.1008	0.013	8.92e-15	11784	C-X-C motif chemokine 9 levels	TRUE	reported	GCST90274784	0.00507612	60.1119
rs10744384	12	128701902	C	T	0.4316	0.0675	0.0146	3.78e-06	10893	C-X-C motif chemokine 9 levels	TRUE	reported	GCST90274784	0.00195841	21.3709
rs7149776	14	74272388	A	T	0.5236	-0.0574	0.0115	6e-07	14286	C-X-C motif chemokine 9 levels	TRUE	reported	GCST90274784	0.00174085	24.9096
rs182152471	16	1753588	T	C	0.028	0.1861	0.0385	1.34e-06	13667	C-X-C motif chemokine 9 levels	TRUE	reported	GCST90274784	0.0017067	23.3619
rs4888966	16	79397956	C	G	0.9683	-0.157	0.0343	4.71e-06	14287	C-X-C motif chemokine 9 levels	TRUE	reported	GCST90274784	0.00146431	20.9484
rs74956615	19	10317045	A	T	0.049	-0.1309	0.0286	4.72e-06	13662	C-X-C motif chemokine 9 levels	TRUE	reported	GCST90274784	0.00153097	20.9452
rs73606147	20	2557821	A	C	0.0133	0.2792	0.059	2.22e-06	13379	C-X-C motif chemokine 9 levels	TRUE	reported	GCST90274784	0.001671	22.3904
rs62200304	20	20139287	C	A	0.0664	0.115	0.0244	2.44e-06	14287	C-X-C motif chemokine 9 levels	TRUE	reported	GCST90274784	0.00155239	22.2103
rs73194812	21	17362235	G	A	0.0242	-0.1821	0.0391	3.2e-06	14730	C-X-C motif chemokine 9 levels	TRUE	reported	GCST90274784	0.00147036	21.6874
rs73367822	21	43604371	T	C	0.5804	-0.0588	0.0126	3.06e-06	11760	C-X-C motif chemokine 9 levels	TRUE	reported	GCST90274784	0.00184843	21.7741
rs10191831	2	41637268	T	C	0.4361	-0.0591	0.0125	2.27e-06	12403	Delta and Notch-like epidermal growth factor-related receptor levels	TRUE	reported	GCST90274785	0.00179906	22.3504
rs207671	2	229391870	A	G	0.5359	0.1016	0.0117	3.83e-18	14287	Delta and Notch-like epidermal growth factor-related receptor levels	TRUE	reported	GCST90274785	0.00525035	75.3971
rs35032874	2	229444644	G	T	0.2973	-0.132	0.0132	1.52e-23	14287	Delta and Notch-like epidermal growth factor-related receptor levels	TRUE	reported	GCST90274785	0.00695072	99.986
rs62193248	2	229732201	T	A	0.3493	-0.213	0.0123	3.5e-67	14287	Delta and Notch-like epidermal growth factor-related receptor levels	TRUE	reported	GCST90274785	0.0205583	299.839
rs9289590	3	139920275	C	T	0.2967	0.0652	0.0142	4.4e-06	12404	Delta and Notch-like epidermal growth factor-related receptor levels	TRUE	reported	GCST90274785	0.00169676	21.0789
rs13107325	4	102267552	T	C	0.0697	0.1066	0.0233	4.76e-06	14732	Delta and Notch-like epidermal growth factor-related receptor levels	TRUE	reported	GCST90274785	0.00141881	20.9288
rs117343254	7	152688584	G	C	0.058	0.1281	0.0274	2.94e-06	14287	Delta and Notch-like epidermal growth factor-related receptor levels	TRUE	reported	GCST90274785	0.00152754	21.8543
rs10892466	11	119790608	C	G	0.1236	0.0808	0.0175	3.89e-06	14732	Delta and Notch-like epidermal growth factor-related receptor levels	TRUE	reported	GCST90274785	0.00144496	21.3151
rs116179073	12	31305681	T	C	0.0138	-0.2481	0.0537	3.84e-06	13800	Delta and Notch-like epidermal growth factor-related receptor levels	TRUE	reported	GCST90274785	0.00154438	21.3423
rs194746	14	68816170	T	C	0.4849	0.0528	0.0112	2.43e-06	14723	Delta and Notch-like epidermal growth factor-related receptor levels	TRUE	reported	GCST90274785	0.00150723	22.2215
rs75685422	14	95286329	T	C	0.1139	0.0879	0.0186	2.29e-06	14287	Delta and Notch-like epidermal growth factor-related receptor levels	TRUE	reported	GCST90274785	0.00156075	22.3301
rs28689968	17	49169895	T	C	0.1074	0.0918	0.0184	6.07e-07	14733	Delta and Notch-like epidermal growth factor-related receptor levels	TRUE	reported	GCST90274785	0.00168665	24.888
rs1133851	18	3722038	A	G	0.2533	-0.0664	0.0142	2.92e-06	14286	Delta and Notch-like epidermal growth factor-related receptor levels	TRUE	reported	GCST90274785	0.00152822	21.8624
rs9967959	21	26729660	T	G	0.1718	0.0718	0.0152	2.32e-06	14731	Delta and Notch-like epidermal growth factor-related receptor levels	TRUE	reported	GCST90274785	0.00151242	22.3102
rs6517655	21	41164319	C	G	0.289	0.0757	0.0129	4.41e-09	14287	Delta and Notch-like epidermal growth factor-related receptor levels	TRUE	reported	GCST90274785	0.00240451	34.4312
rs2837988	21	41247617	A	C	0.3578	0.0576	0.0118	1.05e-06	14733	Delta and Notch-like epidermal growth factor-related receptor levels	TRUE	reported	GCST90274785	0.00161469	23.8244
rs3014874	1	153365467	A	G	0.2623	-0.1726	0.0137	2.15e-36	14294	Protein S100-A12 levels	TRUE	reported	GCST90274786	0.0109822	158.701
rs61803119	1	153417726	T	G	0.1069	0.1501	0.0194	1.02e-14	14295	Protein S100-A12 levels	TRUE	reported	GCST90274786	0.00417022	59.8545
rs59538998	1	245316935	C	G	0.0622	-0.1188	0.0258	4.13e-06	14295	Protein S100-A12 levels	TRUE	reported	GCST90274786	0.00148104	21.1998
rs13384799	2	124378012	C	T	0.2734	0.0622	0.0133	2.92e-06	14295	Protein S100-A12 levels	TRUE	reported	GCST90274786	0.00152767	21.8684
rs56268787	3	152855408	T	C	0.0955	-0.0936	0.0203	4.01e-06	14737	Protein S100-A12 levels	TRUE	reported	GCST90274786	0.00144054	21.2569
rs150015576	3	175106543	A	C	0.0217	0.194	0.0423	4.51e-06	14740	Protein S100-A12 levels	TRUE	reported	GCST90274786	0.00142497	21.0312
rs2056031	4	12918970	T	C	0.613	-0.0604	0.0119	3.86e-07	14739	Protein S100-A12 levels	TRUE	reported	GCST90274786	0.00174483	25.7585
rs191808657	7	75504109	C	A	0.017	-0.3059	0.0665	4.22e-06	12412	Protein S100-A12 levels	TRUE	reported	GCST90274786	0.0017019	21.1566
rs3802266	8	122973468	G	A	0.4367	-0.0555	0.0118	2.56e-06	14740	Protein S100-A12 levels	TRUE	reported	GCST90274786	0.00149856	22.1189
rs78800546	11	31857597	A	G	0.0156	-0.2529	0.0534	2.18e-06	14295	Protein S100-A12 levels	TRUE	reported	GCST90274786	0.00156657	22.4261
rs112956934	12	96177725	T	C	0.0246	0.1884	0.0407	3.67e-06	14737	Protein S100-A12 levels	TRUE	reported	GCST90274786	0.00145189	21.4247
rs112988802	14	59523796	C	T	0.0508	0.1396	0.0293	1.89e-06	12851	Protein S100-A12 levels	TRUE	reported	GCST90274786	0.00176332	22.697
rs147302029	16	4552208	A	G	0.0379	0.1806	0.0345	1.65e-07	13649	Protein S100-A12 levels	TRUE	reported	GCST90274786	0.00200367	27.3989
rs138439507	19	4247570	C	G	0.191	0.0865	0.0183	2.28e-06	11537	Protein S100-A12 levels	TRUE	reported	GCST90274786	0.00193284	22.3385
rs2425640	20	44399397	G	A	0.6489	0.0583	0.0123	2.14e-06	14741	Protein S100-A12 levels	TRUE	reported	GCST90274786	0.00152173	22.463
rs55783131	22	16925360	T	C	0.0239	0.2064	0.0425	1.19e-06	14728	Protein S100-A12 levels	TRUE	reported	GCST90274786	0.00159883	23.5821
rs174344	22	17552541	A	G	0.6296	0.0617	0.0125	7.97e-07	14295	Protein S100-A12 levels	TRUE	reported	GCST90274786	0.00170148	24.3607
rs12407505	1	84829519	G	A	0.0336	0.1614	0.0352	4.53e-06	14735	Fibroblast growth factor 19 levels	TRUE	reported	GCST90274787	0.00142479	21.0215
rs834971	1	99632499	A	G	0.3002	-0.0614	0.0128	1.61e-06	14728	Fibroblast growth factor 19 levels	TRUE	reported	GCST90274787	0.00155989	23.0069
rs574352299	3	74625845	G	A	0.0245	-0.2371	0.0482	8.69e-07	10894	Fibroblast growth factor 19 levels	TRUE	reported	GCST90274787	0.00221625	24.193
rs112126444	3	132443405	A	G	0.1012	-0.0927	0.0199	3.19e-06	14735	Fibroblast growth factor 19 levels	TRUE	reported	GCST90274787	0.0014705	21.6967
rs13103023	4	39455997	A	G	0.3415	0.0837	0.0124	1.48e-11	14296	Fibroblast growth factor 19 levels	TRUE	reported	GCST90274787	0.00317696	45.5561
rs12520287	5	55551270	C	T	0.0825	0.1014	0.0221	4.47e-06	14296	Fibroblast growth factor 19 levels	TRUE	reported	GCST90274787	0.00147041	21.049
rs12110436	6	168205521	T	C	0.0418	-0.136	0.0297	4.67e-06	14743	Fibroblast growth factor 19 levels	TRUE	reported	GCST90274787	0.00142024	20.9655
rs145274424	7	17405929	C	T	0.0223	-0.1992	0.0421	2.23e-06	14735	Fibroblast growth factor 19 levels	TRUE	reported	GCST90274787	0.00151707	22.3849
rs2906655	7	101926022	T	C	0.2503	-0.0623	0.0135	3.93e-06	14743	Fibroblast growth factor 19 levels	TRUE	reported	GCST90274787	0.00144243	21.2936
rs7005978	8	58470156	G	A	0.6542	0.1055	0.0123	9.72e-18	14744	Fibroblast growth factor 19 levels	TRUE	reported	GCST90274787	0.00496498	73.559
rs79110990	9	18148304	A	G	0.1762	0.073	0.0156	2.88e-06	14295	Fibroblast growth factor 19 levels	TRUE	reported	GCST90274787	0.00152949	21.8945
rs35836706	9	81820834	A	G	0.0203	0.2151	0.0456	2.39e-06	14734	Fibroblast growth factor 19 levels	TRUE	reported	GCST90274787	0.00150791	22.2481
rs7467847	9	133239848	C	G	0.0968	0.1115	0.0234	1.89e-06	11787	Fibroblast growth factor 19 levels	TRUE	reported	GCST90274787	0.00192256	22.701
rs191522330	11	5588818	C	T	0.0188	-0.2325	0.0488	1.89e-06	14738	Fibroblast growth factor 19 levels	TRUE	reported	GCST90274787	0.0015378	22.6959
rs1671812	11	114625198	C	T	0.3684	-0.0621	0.0132	2.54e-06	12412	Fibroblast growth factor 19 levels	TRUE	reported	GCST90274787	0.00178	22.1292
rs142067135	12	76250415	A	G	0.0198	-0.2295	0.0492	3.09e-06	13809	Fibroblast growth factor 19 levels	TRUE	reported	GCST90274787	0.00157322	21.7557
rs10777251	12	90686698	A	G	0.1923	-0.0767	0.0166	3.83e-06	12411	Fibroblast growth factor 19 levels	TRUE	reported	GCST90274787	0.0017172	21.3454
rs76708593	12	107753468	C	T	0.0842	-0.1024	0.0222	3.98e-06	14296	Fibroblast growth factor 19 levels	TRUE	reported	GCST90274787	0.00148605	21.2732
rs17326790	13	84783692	T	C	0.0209	0.2161	0.0471	4.47e-06	14741	Fibroblast growth factor 19 levels	TRUE	reported	GCST90274787	0.001426	21.0479
rs117398067	15	58895993	T	C	0.0178	0.2583	0.0564	4.65e-06	14744	Fibroblast growth factor 19 levels	TRUE	reported	GCST90274787	0.00142055	20.9716
rs2306969	19	5851790	G	A	0.7662	-0.0674	0.0141	1.75e-06	14739	Fibroblast growth factor 19 levels	TRUE	reported	GCST90274787	0.00154789	22.8467
rs516246	19	48702915	T	C	0.445	-0.1661	0.0118	5.31e-45	14744	Fibroblast growth factor 19 levels	TRUE	reported	GCST90274787	0.0132606	198.115
rs145127946	1	203777379	A	G	0.037	-0.1747	0.036	1.22e-06	14295	Fibroblast growth factor 21 levels	TRUE	reported	GCST90274788	0.00164468	23.5462
rs10495032	1	216663884	T	G	0.0383	-0.1557	0.0318	9.77e-07	14720	Fibroblast growth factor 21 levels	TRUE	reported	GCST90274788	0.00162595	23.9698
rs1260326	2	27508073	C	T	0.6023	-0.1323	0.0119	1.03e-28	14730	Fibroblast growth factor 21 levels	TRUE	reported	GCST90274788	0.00832135	123.585
rs7610704	3	11648205	C	T	0.5356	0.0568	0.012	2.21e-06	14295	Fibroblast growth factor 21 levels	TRUE	reported	GCST90274788	0.00156484	22.4013
rs4700382	5	56586608	C	T	0.7302	0.063	0.0136	3.62e-06	14295	Fibroblast growth factor 21 levels	TRUE	reported	GCST90274788	0.00149888	21.4557
rs60277384	5	85060193	C	T	0.1078	0.0881	0.019	3.54e-06	14742	Fibroblast growth factor 21 levels	TRUE	reported	GCST90274788	0.00145631	21.4974
rs13229619	7	73615845	A	G	0.1297	-0.1609	0.0176	6.13e-20	14743	Fibroblast growth factor 21 levels	TRUE	reported	GCST90274788	0.00563697	83.5657
rs7012637	8	9315699	A	G	0.4812	-0.0605	0.012	4.61e-07	14295	Fibroblast growth factor 21 levels	TRUE	reported	GCST90274788	0.00177498	25.4148
rs188758663	10	126159189	A	G	0.0104	-0.3801	0.0749	3.88e-07	11668	Fibroblast growth factor 21 levels	TRUE	reported	GCST90274788	0.00220231	25.7488
rs12290350	11	76769211	T	C	0.2168	-0.0689	0.0145	2.02e-06	14295	Fibroblast growth factor 21 levels	TRUE	reported	GCST90274788	0.001577	22.5757
rs2429473	12	46805116	A	C	0.795	-0.0812	0.0147	3.32e-08	14295	Fibroblast growth factor 21 levels	TRUE	reported	GCST90274788	0.00212994	30.5082
rs72965996	18	75114651	A	G	0.031	-0.2215	0.0444	6.08e-07	13808	Fibroblast growth factor 21 levels	TRUE	reported	GCST90274788	0.00179916	24.8839
rs838131	19	48757420	C	A	0.499	-0.1627	0.013	6.15e-36	14294	Fibroblast growth factor 21 levels	TRUE	reported	GCST90274788	0.0108393	156.613
rs142603673	21	32488659	T	C	0.0232	-0.2352	0.0455	2.35e-07	14252	Fibroblast growth factor 21 levels	TRUE	reported	GCST90274788	0.00187138	26.7172
rs671205	1	147051160	C	T	0.2498	-0.0708	0.0136	1.93e-07	14287	Fibroblast growth factor 23 levels	TRUE	reported	GCST90274789	0.00189332	27.0974
rs6753743	2	121205371	T	G	0.8733	0.0941	0.0185	3.65e-07	14287	Fibroblast growth factor 23 levels	TRUE	reported	GCST90274789	0.00180763	25.8687
rs3811621	2	189581815	G	C	0.7103	-0.1163	0.0131	6.82e-19	14286	Fibroblast growth factor 23 levels	TRUE	reported	GCST90274789	0.00548677	78.8054
rs794007	4	40140915	C	T	0.7594	-0.0685	0.0144	1.97e-06	12844	Fibroblast growth factor 23 levels	TRUE	reported	GCST90274789	0.0017587	22.625
rs11930290	4	123404071	T	A	0.0252	0.1845	0.0389	2.11e-06	12848	Fibroblast growth factor 23 levels	TRUE	reported	GCST90274789	0.00174783	22.4919
rs34551523	5	147249582	A	G	0.0295	0.1704	0.0348	9.75e-07	14730	Fibroblast growth factor 23 levels	TRUE	reported	GCST90274789	0.00162507	23.973
rs33921462	5	177387655	A	G	0.2766	-0.0653	0.0135	1.32e-06	14287	Fibroblast growth factor 23 levels	TRUE	reported	GCST90274789	0.00163496	23.3937
rs181409232	6	31207341	A	C	0.0191	-0.2224	0.0479	3.43e-06	12846	Fibroblast growth factor 23 levels	TRUE	reported	GCST90274789	0.00167534	21.5542
rs12195292	6	80633628	G	A	0.1366	0.0768	0.0166	3.72e-06	14710	Fibroblast growth factor 23 levels	TRUE	reported	GCST90274789	0.00145299	21.4016
rs370203222	7	12500922	C	G	0.1002	0.1059	0.0222	1.84e-06	11759	Fibroblast growth factor 23 levels	TRUE	reported	GCST90274789	0.00193142	22.7516
rs118177380	11	106660308	A	G	0.0187	0.2362	0.0507	3.18e-06	14287	Fibroblast growth factor 23 levels	TRUE	reported	GCST90274789	0.00151685	21.7012
rs7955866	12	4370383	A	G	0.1141	-0.0959	0.0178	7.14e-08	14719	Fibroblast growth factor 23 levels	TRUE	reported	GCST90274789	0.00196817	29.0227
rs75338333	14	22139717	G	A	0.1129	0.1085	0.0235	3.89e-06	10893	Fibroblast growth factor 23 levels	TRUE	reported	GCST90274789	0.00195311	21.313
rs11150539	16	83103712	C	T	0.5062	0.056	0.0119	2.53e-06	14287	Fibroblast growth factor 23 levels	TRUE	reported	GCST90274789	0.00154763	22.1422
rs6127099	20	54114863	T	A	0.294	-0.0907	0.0134	1.3e-11	14287	Fibroblast growth factor 23 levels	TRUE	reported	GCST90274789	0.00319649	45.8083
rs368215473	22	17523010	A	G	0.0941	0.1228	0.0257	1.77e-06	9397	Fibroblast growth factor 23 levels	TRUE	reported	GCST90274789	0.00242375	22.8264
rs35590112	22	21883768	T	C	0.1851	0.0803	0.0166	1.32e-06	12386	Fibroblast growth factor 23 levels	TRUE	reported	GCST90274789	0.00188566	23.3962
rs9433760	1	101267659	A	G	0.0841	0.1023	0.0224	4.95e-06	11788	Fibroblast growth factor 5 levels	TRUE	reported	GCST90274790	0.00176623	20.8536
rs4970834	1	109272258	T	C	0.2041	-0.0729	0.0155	2.56e-06	11786	Fibroblast growth factor 5 levels	TRUE	reported	GCST90274790	0.00187332	22.1166
rs11120686	1	215877443	C	T	0.3962	0.0599	0.0127	2.4e-06	11786	Fibroblast growth factor 5 levels	TRUE	reported	GCST90274790	0.00188391	22.2419
rs11674185	2	44867958	A	G	0.364	-0.0586	0.0128	4.69e-06	11787	Fibroblast growth factor 5 levels	TRUE	reported	GCST90274790	0.00177501	20.9557
rs148332905	2	144117906	T	C	0.0166	0.2883	0.0608	2.12e-06	11341	Fibroblast growth factor 5 levels	TRUE	reported	GCST90274790	0.00197866	22.4805
rs189846846	2	229006595	T	C	0.0146	-0.3042	0.0659	3.91e-06	9980	Fibroblast growth factor 5 levels	TRUE	reported	GCST90274790	0.00213055	21.304
rs369482528	2	240675302	A	G	0.1585	-0.0988	0.0213	3.51e-06	8813	Fibroblast growth factor 5 levels	TRUE	reported	GCST90274790	0.00243541	21.5108
rs4326078	4	69192617	A	C	0.2193	-0.0728	0.015	1.21e-06	11789	Fibroblast growth factor 5 levels	TRUE	reported	GCST90274790	0.00199405	23.5508
rs62298642	4	80047086	G	A	0.1323	-0.1131	0.0207	4.66e-08	11341	Fibroblast growth factor 5 levels	TRUE	reported	GCST90274790	0.00262538	29.8475
rs56373850	4	80230848	T	A	0.082	-0.1827	0.0244	7.01e-14	11774	Fibroblast growth factor 5 levels	TRUE	reported	GCST90274790	0.00473926	56.0562
rs1902859	4	80236549	C	T	0.3596	0.439	0.0125	1e-200	11786	Fibroblast growth factor 5 levels	TRUE	reported	GCST90274790	0.0947365	1233.21
rs144059387	4	80781473	G	A	0.0178	-0.4543	0.0594	2.04e-14	9873	Fibroblast growth factor 5 levels	TRUE	reported	GCST90274790	0.00588977	58.4823
rs75140224	4	81134617	A	G	0.0538	0.1456	0.0311	2.85e-06	11789	Fibroblast growth factor 5 levels	TRUE	reported	GCST90274790	0.00185575	21.9143
rs305897	6	39742794	C	T	0.9172	-0.1185	0.0249	1.95e-06	11341	Fibroblast growth factor 5 levels	TRUE	reported	GCST90274790	0.00199306	22.6444
rs148797749	6	88347444	A	G	0.036	-0.1705	0.0361	2.32e-06	11785	Fibroblast growth factor 5 levels	TRUE	reported	GCST90274790	0.00188922	22.3029
rs150524893	8	105459172	G	A	0.0152	-0.2554	0.0552	3.71e-06	11298	Fibroblast growth factor 5 levels	TRUE	reported	GCST90274790	0.00189121	21.4036
rs77210320	8	142382742	T	A	0.0352	-0.1673	0.0356	2.61e-06	11786	Fibroblast growth factor 5 levels	TRUE	reported	GCST90274790	0.0018703	22.081
rs1412253	9	1354486	A	G	0.8798	-0.0909	0.0192	2.2e-06	11778	Fibroblast growth factor 5 levels	TRUE	reported	GCST90274790	0.00189945	22.4105
rs117253850	9	7476426	T	C	0.0223	0.2266	0.0453	5.67e-07	11781	Fibroblast growth factor 5 levels	TRUE	reported	GCST90274790	0.00211943	25.0178
rs12005489	9	130430227	T	C	0.0458	0.1509	0.0322	2.78e-06	10725	Fibroblast growth factor 5 levels	TRUE	reported	GCST90274790	0.00204353	21.9576
rs624605	11	76043576	T	G	0.4196	0.0619	0.0133	3.25e-06	11341	Fibroblast growth factor 5 levels	TRUE	reported	GCST90274790	0.00190633	21.6572
rs66613644	13	61504467	T	C	0.1699	-0.0826	0.0165	5.56e-07	11787	Fibroblast growth factor 5 levels	TRUE	reported	GCST90274790	0.00212161	25.0564
rs56391958	16	61971805	A	G	0.0816	-0.1197	0.0249	1.53e-06	11341	Fibroblast growth factor 5 levels	TRUE	reported	GCST90274790	0.00203355	23.1054
rs192746810	18	14708914	A	G	0.0464	-0.1842	0.0395	3.11e-06	11341	Fibroblast growth factor 5 levels	TRUE	reported	GCST90274790	0.00191382	21.7424
rs55633025	1	159921179	A	G	0.4738	0.0725	0.0129	1.91e-08	12404	Fms-related tyrosine kinase 3 ligand levels	TRUE	reported	GCST90274791	0.00253998	31.581
rs186975	2	8302606	C	G	0.382	0.0554	0.0119	3.23e-06	14703	Fms-related tyrosine kinase 3 ligand levels	TRUE	reported	GCST90274791	0.00147191	21.6704
rs1866051	2	65375015	C	T	0.5229	0.0746	0.0115	8.76e-11	14732	Fms-related tyrosine kinase 3 ligand levels	TRUE	reported	GCST90274791	0.00284827	42.0749
rs7624160	3	128663043	T	G	0.6093	-0.1061	0.0119	4.84e-19	14719	Fms-related tyrosine kinase 3 ligand levels	TRUE	reported	GCST90274791	0.00537179	79.4837
rs7625643	3	141431184	G	A	0.4395	-0.0611	0.0129	2.18e-06	12404	Fms-related tyrosine kinase 3 ligand levels	TRUE	reported	GCST90274791	0.00180533	22.4302
rs61792394	3	171133263	G	A	0.0376	0.1569	0.0338	3.45e-06	14286	Fms-related tyrosine kinase 3 ligand levels	TRUE	reported	GCST90274791	0.00150608	21.5453
rs575588389	4	20518241	G	A	0.1499	0.0904	0.0192	2.5e-06	12129	Fms-related tyrosine kinase 3 ligand levels	TRUE	reported	GCST90274791	0.00182438	22.1647
rs218265	4	54542832	C	T	0.1639	-0.0833	0.016	1.93e-07	14731	Fms-related tyrosine kinase 3 ligand levels	TRUE	reported	GCST90274791	0.00183662	27.1014
rs1277312	4	57036779	A	T	0.4587	0.0539	0.0117	4.09e-06	14719	Fms-related tyrosine kinase 3 ligand levels	TRUE	reported	GCST90274791	0.0014398	21.2201
rs144317085	4	104884951	T	A	0.0353	-0.2206	0.0324	9.85e-12	14722	Fms-related tyrosine kinase 3 ligand levels	TRUE	reported	GCST90274791	0.00313898	46.3513
rs7726159	5	1282204	A	C	0.3326	-0.1191	0.0128	1.34e-20	14733	Fms-related tyrosine kinase 3 ligand levels	TRUE	reported	GCST90274791	0.00584208	86.5655
rs1379304	5	6289281	T	C	0.3741	0.0603	0.0127	2.05e-06	14286	Fms-related tyrosine kinase 3 ligand levels	TRUE	reported	GCST90274791	0.00157555	22.5406
rs9381118	6	42017698	C	T	0.7423	-0.0643	0.0136	2.27e-06	14285	Fms-related tyrosine kinase 3 ligand levels	TRUE	reported	GCST90274791	0.00156237	22.3503
rs6453962	6	77197638	T	C	0.4699	-0.0559	0.0117	1.77e-06	14732	Fms-related tyrosine kinase 3 ligand levels	TRUE	reported	GCST90274791	0.0015471	22.8241
rs6925032	6	90298308	A	C	0.326	0.0676	0.0128	1.28e-07	14286	Fms-related tyrosine kinase 3 ligand levels	TRUE	reported	GCST90274791	0.00194857	27.8877
rs28533776	7	3875124	A	G	0.1924	-0.0749	0.0147	3.48e-07	14731	Fms-related tyrosine kinase 3 ligand levels	TRUE	reported	GCST90274791	0.00175927	25.9579
rs192857133	9	243950	T	C	0.026	0.1812	0.0386	2.68e-06	14727	Fms-related tyrosine kinase 3 ligand levels	TRUE	reported	GCST90274791	0.00149409	22.0335
rs57191857	9	10640144	G	A	0.0429	0.1429	0.0299	1.76e-06	14734	Fms-related tyrosine kinase 3 ligand levels	TRUE	reported	GCST90274791	0.00154785	22.8383
rs12338549	9	91586405	T	C	0.1096	-0.0851	0.0186	4.76e-06	14719	Fms-related tyrosine kinase 3 ligand levels	TRUE	reported	GCST90274791	0.00142016	20.9302
rs185979634	10	99643566	C	T	0.0487	-0.1483	0.0306	1.26e-06	12847	Fms-related tyrosine kinase 3 ligand levels	TRUE	reported	GCST90274791	0.00182492	23.484
rs7905021	10	102026635	C	T	0.1898	-0.0688	0.015	4.5e-06	14732	Fms-related tyrosine kinase 3 ligand levels	TRUE	reported	GCST90274791	0.00142598	21.0347
rs141117375	11	62526837	T	C	0.0364	-0.1519	0.0331	4.45e-06	14286	Fms-related tyrosine kinase 3 ligand levels	TRUE	reported	GCST90274791	0.001472	21.0571
rs11212636	11	108441238	A	G	0.4171	-0.0772	0.0117	4.16e-11	14723	Fms-related tyrosine kinase 3 ligand levels	TRUE	reported	GCST90274791	0.00294839	43.5315
rs73000965	11	114111599	A	T	0.3111	0.0588	0.0125	2.55e-06	14731	Fms-related tyrosine kinase 3 ligand levels	TRUE	reported	GCST90274791	0.00149986	22.1246
rs9554186	13	27881129	A	T	0.3602	0.0821	0.0128	1.42e-10	14286	Fms-related tyrosine kinase 3 ligand levels	TRUE	reported	GCST90274791	0.00287149	41.1344
rs76428106	13	28029870	C	T	0.0168	1.1019	0.0524	3.59e-98	13799	Fms-related tyrosine kinase 3 ligand levels	TRUE	reported	GCST90274791	0.031051	442.139
rs72681653	14	50690016	G	A	0.0553	-0.1302	0.0266	9.84e-07	14734	Fms-related tyrosine kinase 3 ligand levels	TRUE	reported	GCST90274791	0.00162343	23.9552
rs10164255	18	72865605	G	T	0.592	-0.0556	0.0121	4.33e-06	14729	Fms-related tyrosine kinase 3 ligand levels	TRUE	reported	GCST90274791	0.00143147	21.1115
rs17272847	19	49476141	A	G	0.0907	0.1179	0.022	8.36e-08	13222	Fms-related tyrosine kinase 3 ligand levels	TRUE	reported	GCST90274791	0.00216742	28.7155
rs78429945	20	31851495	T	G	0.1818	0.0884	0.016	3.29e-08	14286	Fms-related tyrosine kinase 3 ligand levels	TRUE	reported	GCST90274791	0.0021322	30.5214
rs199503547	1	199903837	T	A	0.1261	-0.1128	0.0219	2.6e-07	10894	Glial cell line-derived neurotrophic factor levels	TRUE	reported	GCST90274792	0.00242933	26.5247
rs144181640	2	207881609	T	A	0.0102	-0.3366	0.0697	1.37e-06	13988	Glial cell line-derived neurotrophic factor levels	TRUE	reported	GCST90274792	0.0016645	23.3185
rs62243355	3	36030560	T	C	0.0997	-0.0981	0.0196	5.58e-07	14731	Glial cell line-derived neurotrophic factor levels	TRUE	reported	GCST90274792	0.00169768	25.0476
rs11740708	5	37867986	A	G	0.0906	-0.3888	0.0198	7.56e-86	14710	Glial cell line-derived neurotrophic factor levels	TRUE	reported	GCST90274792	0.025543	385.534
rs2194229	5	37918737	A	T	0.1296	-0.1683	0.0179	5.34e-21	14288	Glial cell line-derived neurotrophic factor levels	TRUE	reported	GCST90274792	0.00614911	88.3896
rs2453338	5	38094769	T	A	0.648	-0.0829	0.0124	2.3e-11	14734	Glial cell line-derived neurotrophic factor levels	TRUE	reported	GCST90274792	0.00302433	44.6896
rs112594435	6	134367111	T	C	0.0371	0.1531	0.0333	4.27e-06	14721	Glial cell line-derived neurotrophic factor levels	TRUE	reported	GCST90274792	0.00143384	21.135
rs540456481	8	106694458	T	G	0.0124	-0.2941	0.0616	1.8e-06	10894	Glial cell line-derived neurotrophic factor levels	TRUE	reported	GCST90274792	0.00208801	22.7902
rs2093446	9	5230371	C	G	0.3	0.0606	0.0129	2.63e-06	14288	Glial cell line-derived neurotrophic factor levels	TRUE	reported	GCST90274792	0.00154214	22.0651
rs77671113	10	85934651	A	C	0.0859	-0.1194	0.0208	9.45e-09	14725	Glial cell line-derived neurotrophic factor levels	TRUE	reported	GCST90274792	0.00223283	32.9475
rs138691533	12	98235676	A	G	0.0148	0.2584	0.0539	1.63e-06	14731	Glial cell line-derived neurotrophic factor levels	TRUE	reported	GCST90274792	0.00155775	22.9799
rs57104839	13	27573222	G	A	0.097	-0.0915	0.0196	3.04e-06	14736	Glial cell line-derived neurotrophic factor levels	TRUE	reported	GCST90274792	0.00147676	21.7907
rs79953230	13	66719542	T	C	0.0254	0.1918	0.042	4.96e-06	14719	Glial cell line-derived neurotrophic factor levels	TRUE	reported	GCST90274792	0.00141483	20.8516
rs35740453	17	1587488	G	A	0.2627	0.0718	0.0154	3.13e-06	13224	Glial cell line-derived neurotrophic factor levels	TRUE	reported	GCST90274792	0.00164109	21.7341
rs9303102	17	14317973	T	G	0.0231	0.2096	0.0453	3.71e-06	12935	Glial cell line-derived neurotrophic factor levels	TRUE	reported	GCST90274792	0.00165235	21.4052
rs55850217	19	14694468	T	C	0.3119	0.0816	0.014	5.59e-09	11755	Glial cell line-derived neurotrophic factor levels	TRUE	reported	GCST90274792	0.0028817	33.9665
rs570043519	21	18870063	A	T	0.02	-0.3321	0.0721	4.1e-06	8911	Glial cell line-derived neurotrophic factor levels	TRUE	reported	GCST90274792	0.00237524	21.2114
rs34219417	1	38483631	C	T	0.1041	-0.0992	0.0217	4.84e-06	14286	Hepatocyte growth factor levels	TRUE	reported	GCST90274793	0.00146069	20.895
rs6709159	2	108329722	G	A	0.5566	-0.0564	0.0114	7.52e-07	14734	Hepatocyte growth factor levels	TRUE	reported	GCST90274793	0.00165847	24.4731
rs2737756	3	128345948	A	G	0.0276	0.2047	0.0391	1.65e-07	14718	Hepatocyte growth factor levels	TRUE	reported	GCST90274793	0.00185877	27.4046
rs7620568	3	172216650	G	A	0.8603	0.0856	0.0179	1.73e-06	12846	Hepatocyte growth factor levels	TRUE	reported	GCST90274793	0.00177706	22.8651
rs59950280	4	3450618	A	G	0.328	0.1219	0.0131	1.34e-20	13222	Hepatocyte growth factor levels	TRUE	reported	GCST90274793	0.00650628	86.5763
rs183596950	4	31817736	A	G	0.6438	-0.0699	0.0152	4.25e-06	11538	Hepatocyte growth factor levels	TRUE	reported	GCST90274793	0.00182954	21.1442
rs201840950	6	32519314	G	T	0.2043	-0.0993	0.0215	3.86e-06	10216	Hepatocyte growth factor levels	TRUE	reported	GCST90274793	0.0020837	21.3273
rs5745692	7	81728950	G	C	0.036	0.1545	0.0332	3.26e-06	14716	Hepatocyte growth factor levels	TRUE	reported	GCST90274793	0.00146944	21.6532
rs5745687	7	81729735	T	C	0.0608	-0.1943	0.0242	9.83e-16	14733	Hepatocyte growth factor levels	TRUE	reported	GCST90274793	0.0043564	64.4549
rs113903858	8	71450019	A	G	0.014	0.3666	0.0747	9.22e-07	11137	Hepatocyte growth factor levels	TRUE	reported	GCST90274793	0.00215793	24.0805
rs5007364	9	104807849	T	C	0.7969	0.0769	0.0164	2.75e-06	11760	Hepatocyte growth factor levels	TRUE	reported	GCST90274793	0.00186615	21.9832
rs74130123	10	29753508	C	T	0.0191	0.2429	0.0489	6.79e-07	14734	Hepatocyte growth factor levels	TRUE	reported	GCST90274793	0.00167182	24.6705
rs57193877	14	65187628	C	T	0.0389	-0.1572	0.0311	4.31e-07	14725	Hepatocyte growth factor levels	TRUE	reported	GCST90274793	0.00173211	25.5461
rs11631440	15	101109178	T	A	0.3979	0.0638	0.012	1.06e-07	14709	Hepatocyte growth factor levels	TRUE	reported	GCST90274793	0.00191806	28.2631
rs4290523	17	7111650	T	C	0.0942	-0.0992	0.0217	4.84e-06	12846	Hepatocyte growth factor levels	TRUE	reported	GCST90274793	0.00162416	20.8947
rs1986719	17	47882630	T	C	0.9572	-0.1954	0.039	5.44e-07	14718	Hepatocyte growth factor levels	TRUE	reported	GCST90274793	0.00170267	25.0993
rs150498795	18	78746666	T	A	0.0358	-0.1566	0.0327	1.68e-06	14732	Hepatocyte growth factor levels	TRUE	reported	GCST90274793	0.00155436	22.9313
rs851612	19	42265541	G	A	0.0595	0.1182	0.0257	4.24e-06	14286	Hepatocyte growth factor levels	TRUE	reported	GCST90274793	0.00147848	21.1499
rs8106345	19	58376950	G	A	0.4821	-0.0592	0.0127	3.14e-06	12404	Hepatocyte growth factor levels	TRUE	reported	GCST90274793	0.0017487	21.7253
rs2281532	20	6122940	C	T	0.2017	0.0698	0.0151	3.79e-06	14286	Hepatocyte growth factor levels	TRUE	reported	GCST90274793	0.00149347	21.3647
rs67101138	2	19034780	G	T	0.0518	-0.1461	0.0307	1.95e-06	11793	Interferon gamma levels	TRUE	reported	GCST90274794	0.00191675	22.6438
rs6442763	3	2879831	A	C	0.4253	0.0648	0.014	3.68e-06	11345	Interferon gamma levels	TRUE	reported	GCST90274794	0.00188482	21.4199
rs61863416	10	128746878	G	A	0.0573	-0.136	0.0283	1.54e-06	11774	Interferon gamma levels	TRUE	reported	GCST90274794	0.00195763	23.0904
rs140562194	11	111101603	T	C	0.0122	0.4666	0.0897	1.97e-07	7396	Interferon gamma levels	TRUE	reported	GCST90274794	0.0036452	27.0512
rs74903999	13	26899448	C	T	0.0118	-0.3485	0.0708	8.55e-07	10558	Interferon gamma levels	TRUE	reported	GCST90274794	0.00228961	24.2246
rs146527076	13	89682541	G	C	0.0317	-0.1935	0.0384	4.68e-07	11781	Interferon gamma levels	TRUE	reported	GCST90274794	0.00215071	25.3878
rs531747046	16	34176845	T	G	0.0324	0.2684	0.0573	2.81e-06	6257	Interferon gamma levels	TRUE	reported	GCST90274794	0.00349437	21.934
rs704	17	28367840	A	G	0.4705	-0.0635	0.0127	5.73e-07	11793	Interferon gamma levels	TRUE	reported	GCST90274794	0.00211542	24.9958
rs4810686	20	47780100	T	C	0.5585	0.0671	0.0137	9.69e-07	11344	Interferon gamma levels	TRUE	reported	GCST90274794	0.00211018	23.9843
rs62230781	21	35963223	A	G	0.0412	0.2184	0.0403	5.98e-08	11345	Interferon gamma levels	TRUE	reported	GCST90274794	0.00258207	29.3642
rs4655953	1	87367012	A	G	0.3683	0.0565	0.0121	3.02e-06	14722	Interleukin-10 levels	TRUE	reported	GCST90274795	0.00147882	21.8005
rs12123181	1	206781221	A	G	0.2042	-0.0996	0.0151	4.22e-11	14296	Interleukin-10 levels	TRUE	reported	GCST90274795	0.0030341	43.5015
rs549056348	2	87069737	A	C	0.0539	0.1647	0.0338	1.1e-06	11768	Interleukin-10 levels	TRUE	reported	GCST90274795	0.00201361	23.74
rs138203589	2	125181697	T	G	0.0455	0.1937	0.0418	3.59e-06	14730	Interleukin-10 levels	TRUE	reported	GCST90274795	0.0014557	21.4708
rs3769274	2	172893258	G	A	0.1597	-0.0771	0.0162	1.94e-06	14742	Interleukin-10 levels	TRUE	reported	GCST90274795	0.00153411	22.6475
rs188535859	2	200863660	T	C	0.0174	-0.2351	0.0486	1.32e-06	14741	Interleukin-10 levels	TRUE	reported	GCST90274795	0.00158495	23.3977
rs398518	3	8913275	G	A	0.0854	0.1293	0.0218	3.01e-09	14296	Interleukin-10 levels	TRUE	reported	GCST90274795	0.00245472	35.1741
rs72701782	4	184383718	A	G	0.0999	0.0981	0.0211	3.33e-06	14296	Interleukin-10 levels	TRUE	reported	GCST90274795	0.00150974	21.6129
rs10067443	5	19244223	T	C	0.8011	-0.0753	0.0149	4.33e-07	14296	Interleukin-10 levels	TRUE	reported	GCST90274795	0.00178331	25.5362
rs385697	6	7879794	C	T	0.3874	-0.0555	0.0119	3.1e-06	14727	Interleukin-10 levels	TRUE	reported	GCST90274795	0.00147481	21.7487
rs17654493	6	18825648	T	C	0.014	0.2951	0.0626	2.43e-06	12313	Interleukin-10 levels	TRUE	reported	GCST90274795	0.00180154	22.2187
rs9266257	6	31358109	C	G	0.6959	-0.065	0.0129	4.69e-07	14728	Interleukin-10 levels	TRUE	reported	GCST90274795	0.0017209	25.3857
rs67037615	6	32485386	C	T	0.1107	0.1528	0.0196	6.39e-15	14296	Interleukin-10 levels	TRUE	reported	GCST90274795	0.00423329	60.7678
rs150408090	6	122388363	G	A	0.0102	-0.3666	0.0761	1.45e-06	12313	Interleukin-10 levels	TRUE	reported	GCST90274795	0.0018812	23.203
rs389239	6	169064980	G	A	0.3838	0.0574	0.0125	4.39e-06	14296	Interleukin-10 levels	TRUE	reported	GCST90274795	0.00147282	21.0835
rs148332061	7	551120	C	G	0.1005	0.1112	0.0239	3.28e-06	13232	Interleukin-10 levels	TRUE	reported	GCST90274795	0.00163335	21.6445
rs66624860	8	60948480	T	C	0.2791	0.0681	0.0143	1.91e-06	12799	Interleukin-10 levels	TRUE	reported	GCST90274795	0.00176879	22.6754
rs79438518	9	18625668	A	T	0.0122	-0.2845	0.0618	4.15e-06	13809	Interleukin-10 levels	TRUE	reported	GCST90274795	0.00153235	21.1897
rs3135932	11	117993348	G	A	0.177	0.1597	0.0154	3.39e-25	14744	Interleukin-10 levels	TRUE	reported	GCST90274795	0.00724097	107.525
rs76932862	14	19849882	T	C	0.1028	0.1401	0.0291	1.48e-06	12412	Interleukin-10 levels	TRUE	reported	GCST90274795	0.00186397	23.175
rs6670799	1	56100680	A	G	0.0839	-0.1247	0.0252	7.48e-07	11345	Interleukin-10 receptor subunit alpha levels	TRUE	reported	GCST90274796	0.00215373	24.4825
rs41272625	3	158822502	T	G	0.1526	0.082	0.0179	4.63e-06	11784	Interleukin-10 receptor subunit alpha levels	TRUE	reported	GCST90274796	0.00177769	20.9821
rs286605	5	155064079	T	G	0.5891	0.0623	0.0131	1.98e-06	11793	Interleukin-10 receptor subunit alpha levels	TRUE	reported	GCST90274796	0.00191415	22.6131
rs180893431	6	77994030	C	A	0.0104	-0.4057	0.0865	2.73e-06	9340	Interleukin-10 receptor subunit alpha levels	TRUE	reported	GCST90274796	0.00234968	21.993
rs10091841	8	9246754	G	T	0.5055	-0.064	0.0135	2.13e-06	11345	Interleukin-10 receptor subunit alpha levels	TRUE	reported	GCST90274796	0.0019771	22.4707
rs80137559	10	18046174	C	T	0.0178	-0.2347	0.0511	4.37e-06	11791	Interleukin-10 receptor subunit alpha levels	TRUE	reported	GCST90274796	0.0017859	21.0917
rs3135932	11	117993348	G	A	0.1829	0.0844	0.0168	5.07e-07	11793	Interleukin-10 receptor subunit alpha levels	TRUE	reported	GCST90274796	0.00213557	25.2344
rs17832137	14	54538817	A	G	0.0481	0.1676	0.0343	1.03e-06	10289	Interleukin-10 receptor subunit alpha levels	TRUE	reported	GCST90274796	0.00231515	23.8713
rs74719858	14	65940970	G	A	0.0147	-0.3915	0.0823	1.97e-06	10858	Interleukin-10 receptor subunit alpha levels	TRUE	reported	GCST90274796	0.00207974	22.6248
rs1406714	15	92918141	G	C	0.5733	-0.0623	0.0131	1.98e-06	11783	Interleukin-10 receptor subunit alpha levels	TRUE	reported	GCST90274796	0.00191578	22.6131
rs143313574	16	5197085	T	C	0.0107	-0.3868	0.0841	4.24e-06	9956	Interleukin-10 receptor subunit alpha levels	TRUE	reported	GCST90274796	0.00212019	21.1492
rs142421172	1	179712952	A	G	0.0438	0.208	0.031	1.95e-11	12840	Interleukin-10 receptor subunit beta levels	TRUE	reported	GCST90274797	0.00349396	45.0128
rs114288486	1	212623566	T	C	0.0363	0.1449	0.0311	3.17e-06	14730	Interleukin-10 receptor subunit beta levels	TRUE	reported	GCST90274797	0.00147155	21.7049
rs112798338	1	228246071	T	C	0.026	0.1926	0.0411	2.78e-06	14286	Interleukin-10 receptor subunit beta levels	TRUE	reported	GCST90274797	0.0015348	21.9568
rs7574167	2	42923784	A	G	0.2684	0.0637	0.0135	2.38e-06	12832	Interleukin-10 receptor subunit beta levels	TRUE	reported	GCST90274797	0.00173206	22.2609
rs116315732	2	175765923	T	C	0.0212	0.1988	0.0402	7.6e-07	14734	Interleukin-10 receptor subunit beta levels	TRUE	reported	GCST90274797	0.00165707	24.4524
rs1153572	3	4234119	T	C	0.5866	-0.0548	0.0119	4.12e-06	14286	Interleukin-10 receptor subunit beta levels	TRUE	reported	GCST90274797	0.00148222	21.2034
rs9685374	4	118830106	A	G	0.2721	-0.0618	0.0134	3.99e-06	14286	Interleukin-10 receptor subunit beta levels	TRUE	reported	GCST90274797	0.00148666	21.267
rs34361138	6	41206420	G	A	0.4512	-0.0532	0.0113	2.5e-06	14732	Interleukin-10 receptor subunit beta levels	TRUE	reported	GCST90274797	0.00150228	22.1619
rs566450266	6	55910671	T	G	0.3356	0.0652	0.0142	4.4e-06	11759	Interleukin-10 receptor subunit beta levels	TRUE	reported	GCST90274797	0.00178966	21.0787
rs111850948	7	25700522	A	G	0.1348	-0.0843	0.0181	3.2e-06	14286	Interleukin-10 receptor subunit beta levels	TRUE	reported	GCST90274797	0.0015161	21.6889
rs7855466	9	133245916	T	C	0.1723	0.0861	0.0169	3.49e-07	11783	Interleukin-10 receptor subunit beta levels	TRUE	reported	GCST90274797	0.00219797	25.9513
rs192325200	10	69717422	G	A	0.0173	0.2327	0.0505	4.07e-06	13867	Interleukin-10 receptor subunit beta levels	TRUE	reported	GCST90274797	0.00152884	21.2299
rs6584485	10	102177487	T	C	0.8362	0.0743	0.0161	3.93e-06	14286	Interleukin-10 receptor subunit beta levels	TRUE	reported	GCST90274797	0.00148857	21.2944
rs1605333	12	57994449	C	G	0.6484	-0.0601	0.0124	1.25e-06	13237	Interleukin-10 receptor subunit beta levels	TRUE	reported	GCST90274797	0.00177152	23.4877
rs55780441	16	13115226	C	T	0.0326	-0.1783	0.0348	3e-07	14734	Interleukin-10 receptor subunit beta levels	TRUE	reported	GCST90274797	0.00177849	26.2473
rs149156511	20	40809273	A	G	0.0323	0.2066	0.0444	3.27e-06	14286	Interleukin-10 receptor subunit beta levels	TRUE	reported	GCST90274797	0.0015133	21.6488
rs75710908	21	33137778	G	A	0.0335	-0.1586	0.0341	3.3e-06	14708	Interleukin-10 receptor subunit beta levels	TRUE	reported	GCST90274797	0.00146861	21.6291
rs6517157	21	33262503	T	C	0.9258	0.1509	0.0251	1.83e-09	14286	Interleukin-10 receptor subunit beta levels	TRUE	reported	GCST90274797	0.00252361	36.1385
rs8178484	21	33278948	C	T	0.4548	0.426	0.0117	1e-200	14286	Interleukin-10 receptor subunit beta levels	TRUE	reported	GCST90274797	0.0849175	1325.52
rs6750065	2	64662774	T	C	0.7333	0.0628	0.0134	2.78e-06	14286	Interleukin-12 subunit beta levels	TRUE	reported	GCST90274798	0.00153508	21.9608
rs149993822	2	111289383	T	C	0.1662	0.0984	0.0194	3.93e-07	14287	Interleukin-12 subunit beta levels	TRUE	reported	GCST90274798	0.00179748	25.7233
rs11130215	3	4984323	G	A	0.1846	0.1009	0.0151	2.36e-11	14732	Interleukin-12 subunit beta levels	TRUE	reported	GCST90274798	0.00302171	44.6447
rs148549227	3	171630920	T	C	0.0889	0.1088	0.0228	1.82e-06	12403	Interleukin-12 subunit beta levels	TRUE	reported	GCST90274798	0.00183259	22.7676
rs9815073	3	188397894	A	C	0.3539	0.2861	0.013	2.43e-107	14287	Interleukin-12 subunit beta levels	TRUE	reported	GCST90274798	0.0327891	484.271
rs5014495	4	189606778	T	C	0.0363	0.207	0.0442	2.82e-06	10208	Interleukin-12 subunit beta levels	TRUE	reported	GCST90274798	0.00214399	21.9286
rs144850787	5	159266356	G	T	0.0131	-0.3161	0.056	1.66e-08	14287	Interleukin-12 subunit beta levels	TRUE	reported	GCST90274798	0.00222518	31.8575
rs10043720	5	159340325	G	A	0.6975	0.4981	0.0132	1e-200	12402	Interleukin-12 subunit beta levels	TRUE	reported	GCST90274798	0.102989	1423.69
rs17056751	5	159425192	G	A	0.0408	-0.1694	0.0325	1.87e-07	14735	Interleukin-12 subunit beta levels	TRUE	reported	GCST90274798	0.00184039	27.1645
rs17722688	5	159480729	C	T	0.2754	0.0857	0.0131	6.07e-11	14729	Interleukin-12 subunit beta levels	TRUE	reported	GCST90274798	0.00289725	42.7918
rs3130510	6	31186716	A	G	0.2275	0.1155	0.014	1.58e-16	14735	Interleukin-12 subunit beta levels	TRUE	reported	GCST90274798	0.00459787	68.0533
rs6968201	7	6369165	G	T	0.4575	0.0622	0.0119	1.72e-07	14287	Interleukin-12 subunit beta levels	TRUE	reported	GCST90274798	0.00190861	27.3166
rs117888068	8	4740320	C	T	0.0213	-0.219	0.0472	3.49e-06	11783	Interleukin-12 subunit beta levels	TRUE	reported	GCST90274798	0.00182371	21.5244
rs780679	10	71354752	C	T	0.7611	0.0695	0.0139	5.73e-07	14729	Interleukin-12 subunit beta levels	TRUE	reported	GCST90274798	0.00169446	24.9966
rs12766137	10	92766026	G	C	0.1891	-0.0709	0.0149	1.95e-06	14726	Interleukin-12 subunit beta levels	TRUE	reported	GCST90274798	0.00153521	22.6392
rs11039216	11	47385041	T	C	0.5207	0.0588	0.0116	4e-07	14730	Interleukin-12 subunit beta levels	TRUE	reported	GCST90274798	0.00174132	25.6909
rs539598	11	96292910	T	C	0.2822	-0.0672	0.0129	1.9e-07	14731	Interleukin-12 subunit beta levels	TRUE	reported	GCST90274798	0.00183877	27.1331
rs72993671	11	115896865	A	G	0.0216	-0.204	0.0435	2.74e-06	14246	Interleukin-12 subunit beta levels	TRUE	reported	GCST90274798	0.00154141	21.9898
rs1398590	12	17161137	A	G	0.0298	-0.197	0.0363	5.73e-08	14726	Interleukin-12 subunit beta levels	TRUE	reported	GCST90274798	0.00199603	29.4483
rs705705	12	56041720	C	G	0.323	0.0785	0.0133	3.59e-09	12841	Interleukin-12 subunit beta levels	TRUE	reported	GCST90274798	0.00270558	34.8312
rs3184504	12	111446804	C	T	0.5234	-0.1332	0.0131	2.76e-24	11785	Interleukin-12 subunit beta levels	TRUE	reported	GCST90274798	0.00869647	103.369
rs516978	12	120759750	G	C	0.6527	-0.0721	0.0122	3.42e-09	14725	Interleukin-12 subunit beta levels	TRUE	reported	GCST90274798	0.00236628	34.9214
rs76428106	13	28029870	C	T	0.0168	0.3406	0.0535	1.94e-10	13800	Interleukin-12 subunit beta levels	TRUE	reported	GCST90274798	0.00292839	40.5246
rs1950897	14	68293424	T	C	0.7151	0.0798	0.0128	4.54e-10	14735	Interleukin-12 subunit beta levels	TRUE	reported	GCST90274798	0.00263082	38.8622
rs12588969	14	102764421	C	G	0.6875	-0.1297	0.0127	1.74e-24	14287	Interleukin-12 subunit beta levels	TRUE	reported	GCST90274798	0.00724724	104.283
rs8026767	15	79968212	A	G	0.2595	-0.0743	0.0132	1.81e-08	14734	Interleukin-12 subunit beta levels	TRUE	reported	GCST90274798	0.00214574	31.679
rs9965402	18	29044927	G	A	0.0919	-0.0918	0.0201	4.94e-06	14729	Interleukin-12 subunit beta levels	TRUE	reported	GCST90274798	0.00141418	20.8562
rs73416208	22	37485173	A	G	0.0654	-0.1477	0.0246	1.92e-09	14729	Interleukin-12 subunit beta levels	TRUE	reported	GCST90274798	0.0024415	36.0439
rs10917637	1	162908861	A	G	0.3447	0.0692	0.0136	3.61e-07	11772	Interleukin-13 levels	TRUE	reported	GCST90274799	0.00219447	25.8857
rs538021311	1	193576462	C	T	0.0557	-0.193	0.039	7.47e-07	7943	Interleukin-13 levels	TRUE	reported	GCST90274799	0.00307372	24.4836
rs9881117	3	123984113	G	A	0.6906	0.0656	0.0141	3.28e-06	11791	Interleukin-13 levels	TRUE	reported	GCST90274799	0.00183241	21.6419
rs10446322	3	143349408	G	A	0.6039	-0.064	0.0132	1.24e-06	11777	Interleukin-13 levels	TRUE	reported	GCST90274799	0.0019921	23.5038
rs13119159	4	40936565	G	A	0.5042	-0.0739	0.0132	2.16e-08	11344	Interleukin-13 levels	TRUE	reported	GCST90274799	0.00275535	31.3375
rs183684201	5	9974531	G	C	0.0142	0.2968	0.0628	2.29e-06	11782	Interleukin-13 levels	TRUE	reported	GCST90274799	0.0018922	22.3324
rs149979178	7	62539151	G	A	0.0771	-0.1832	0.039	2.63e-06	6901	Interleukin-13 levels	TRUE	reported	GCST90274799	0.0031873	22.0595
rs76219628	7	154626599	A	G	0.0397	0.169	0.0357	2.2e-06	11344	Interleukin-13 levels	TRUE	reported	GCST90274799	0.00197158	22.4058
rs11251952	10	3581769	A	G	0.0751	-0.1845	0.0397	3.36e-06	11344	Interleukin-13 levels	TRUE	reported	GCST90274799	0.00190029	21.5941
rs12146346	10	52182564	T	G	0.3902	0.0734	0.0155	2.19e-06	8388	Interleukin-13 levels	TRUE	reported	GCST90274799	0.00266631	22.4195
rs10893042	11	123462262	C	G	0.6744	-0.0702	0.015	2.87e-06	11344	Interleukin-13 levels	TRUE	reported	GCST90274799	0.00192703	21.8985
rs141726773	13	41235956	C	T	0.0318	-0.2093	0.0446	2.69e-06	11344	Interleukin-13 levels	TRUE	reported	GCST90274799	0.00193758	22.0187
rs55924857	15	57538496	C	T	0.1465	0.0934	0.0183	3.33e-07	11792	Interleukin-13 levels	TRUE	reported	GCST90274799	0.00220417	26.0446
rs59235092	16	79944024	A	G	0.0274	0.2122	0.0439	1.34e-06	11784	Interleukin-13 levels	TRUE	reported	GCST90274799	0.00197883	23.3608
rs56240706	4	20168070	A	T	0.8082	0.0919	0.0193	1.92e-06	8861	Interleukin-15 receptor subunit alpha levels	TRUE	reported	GCST90274800	0.00255225	22.6683
rs6845172	4	139736199	G	C	0.1797	-0.0778	0.0162	1.57e-06	11772	Interleukin-15 receptor subunit alpha levels	TRUE	reported	GCST90274800	0.00195537	23.0598
rs9270551	6	32592724	A	G	0.7077	0.0749	0.0153	9.81e-07	11344	Interleukin-15 receptor subunit alpha levels	TRUE	reported	GCST90274800	0.00210813	23.961
rs117428573	8	27839464	A	C	0.0119	-0.3132	0.0684	4.67e-06	10857	Interleukin-15 receptor subunit alpha levels	TRUE	reported	GCST90274800	0.00192745	20.9629
rs649129	9	133278860	C	T	0.7834	0.0726	0.0158	4.33e-06	10918	Interleukin-15 receptor subunit alpha levels	TRUE	reported	GCST90274800	0.00193009	21.1096
rs12570881	10	5773231	T	A	0.1972	0.0867	0.0174	6.27e-07	11344	Interleukin-15 receptor subunit alpha levels	TRUE	reported	GCST90274800	0.00218386	24.8235
rs2228059	10	5960405	G	T	0.4854	-0.3692	0.0127	8.39e-186	11344	Interleukin-15 receptor subunit alpha levels	TRUE	reported	GCST90274800	0.0693336	844.966
rs7898286	10	5967499	T	G	0.3975	-0.1967	0.0135	4.34e-48	11344	Interleukin-15 receptor subunit alpha levels	TRUE	reported	GCST90274800	0.0183706	212.258
rs145793996	11	37572544	G	A	0.0199	0.2278	0.0492	3.66e-06	11779	Interleukin-15 receptor subunit alpha levels	TRUE	reported	GCST90274800	0.00181668	21.434
rs7137828	12	111494996	T	C	0.5243	-0.0748	0.0133	1.87e-08	11344	Interleukin-15 receptor subunit alpha levels	TRUE	reported	GCST90274800	0.00278051	31.6245
rs117046642	15	94185980	T	A	0.5633	0.0849	0.017	5.91e-07	7943	Interleukin-15 receptor subunit alpha levels	TRUE	reported	GCST90274800	0.0031302	24.9349
rs4459616	18	12175380	T	C	0.0658	0.14	0.0294	1.92e-06	9899	Interleukin-15 receptor subunit alpha levels	TRUE	reported	GCST90274800	0.00228547	22.6712
rs192538756	20	2648748	T	A	0.1257	-0.1159	0.0241	1.52e-06	9461	Interleukin-15 receptor subunit alpha levels	TRUE	reported	GCST90274800	0.00243857	23.1228
rs117484888	21	13931456	A	G	0.0158	0.3794	0.0799	2.05e-06	7423	Interleukin-15 receptor subunit alpha levels	TRUE	reported	GCST90274800	0.00302834	22.5416
rs2836464	21	38524668	A	G	0.8384	0.0796	0.0169	2.48e-06	11791	Interleukin-15 receptor subunit alpha levels	TRUE	reported	GCST90274800	0.00187796	22.1809
rs33998516	1	96156824	C	A	0.2219	0.0802	0.0164	1.01e-06	11336	Interleukin-17A levels	TRUE	reported	GCST90274801	0.00210516	23.9103
rs75788494	2	13328501	T	C	0.021	-0.2432	0.0525	3.61e-06	10574	Interleukin-17A levels	TRUE	reported	GCST90274801	0.0020253	21.4549
rs115193412	3	63498940	T	C	0.0418	0.1688	0.0349	1.32e-06	11778	Interleukin-17A levels	TRUE	reported	GCST90274801	0.00198226	23.3895
rs17448036	3	189861722	A	G	0.5609	-0.0585	0.0128	4.87e-06	11783	Interleukin-17A levels	TRUE	reported	GCST90274801	0.00176957	20.8842
rs41270871	6	32660447	A	T	0.221	0.0923	0.0189	1.04e-06	8742	Interleukin-17A levels	TRUE	reported	GCST90274801	0.00272073	23.8441
rs28852438	7	6341367	A	G	0.2897	-0.068	0.0148	4.34e-06	11336	Interleukin-17A levels	TRUE	reported	GCST90274801	0.00185877	21.1066
rs1462017	8	69194157	C	G	0.1776	-0.0893	0.017	1.5e-07	11774	Interleukin-17A levels	TRUE	reported	GCST90274801	0.00233811	27.5887
rs77529534	9	27215499	C	T	0.0677	0.1279	0.0272	2.57e-06	11775	Interleukin-17A levels	TRUE	reported	GCST90274801	0.00187425	22.107
rs79982350	9	31560032	C	G	0.0555	-0.1467	0.0295	6.6e-07	11336	Interleukin-17A levels	TRUE	reported	GCST90274801	0.00217676	24.7252
rs4877075	9	89361471	A	G	0.1411	0.0908	0.0192	2.25e-06	11336	Interleukin-17A levels	TRUE	reported	GCST90274801	0.00196903	22.3611
rs34557923	10	66196007	G	T	0.0181	-0.2446	0.0517	2.23e-06	10913	Interleukin-17A levels	TRUE	reported	GCST90274801	0.00204691	22.3796
rs77595989	12	117692888	G	T	0.0352	-0.1696	0.0371	4.84e-06	11767	Interleukin-17A levels	TRUE	reported	GCST90274801	0.00177283	20.8944
rs12599620	16	7961844	C	T	0.2609	0.0726	0.0153	2.08e-06	11336	Interleukin-17A levels	TRUE	reported	GCST90274801	0.0019823	22.512
rs2429911	17	2368763	C	T	0.9749	-0.2309	0.0486	2.02e-06	11294	Interleukin-17A levels	TRUE	reported	GCST90274801	0.00199462	22.5683
rs114882743	1	176961118	T	A	0.0196	0.3259	0.0548	2.73e-09	11345	Interleukin-17C levels	TRUE	reported	GCST90274802	0.00310779	35.3615
rs12092228	1	242372703	T	G	0.0512	0.1508	0.0327	4e-06	9892	Interleukin-17C levels	TRUE	reported	GCST90274802	0.00214531	21.2627
rs77654242	2	135917758	G	T	0.0293	0.2174	0.0469	3.56e-06	10294	Interleukin-17C levels	TRUE	reported	GCST90274802	0.00208297	21.4827
rs149756404	2	238806392	C	A	0.0191	0.2749	0.0524	1.55e-07	11302	Interleukin-17C levels	TRUE	reported	GCST90274802	0.00242927	27.5176
rs1072074	4	24756697	G	A	0.4153	0.0649	0.0141	4.17e-06	11785	Interleukin-17C levels	TRUE	reported	GCST90274802	0.00179449	21.1825
rs11931996	4	151370757	C	T	0.0932	0.1219	0.0262	3.28e-06	11345	Interleukin-17C levels	TRUE	reported	GCST90274802	0.00190446	21.6435
rs4593271	5	19253736	A	G	0.6301	-0.0793	0.0167	2.05e-06	7943	Interleukin-17C levels	TRUE	reported	GCST90274802	0.00283073	22.5426
rs59356989	5	108088065	G	A	0.1568	0.0882	0.0177	6.26e-07	11790	Interleukin-17C levels	TRUE	reported	GCST90274802	0.00210166	24.8266
rs75246422	5	174752757	T	C	0.1233	-0.0951	0.0201	2.23e-06	11793	Interleukin-17C levels	TRUE	reported	GCST90274802	0.00189462	22.3818
rs72815428	5	175409303	T	C	0.0423	-0.1673	0.0366	4.85e-06	11775	Interleukin-17C levels	TRUE	reported	GCST90274802	0.00177133	20.8908
rs2814092	6	65837453	G	C	0.3563	-0.0624	0.0135	3.8e-06	11792	Interleukin-17C levels	TRUE	reported	GCST90274802	0.00180854	21.3613
rs1920106	7	21200481	C	T	0.6052	-0.0633	0.0132	1.62e-06	11792	Interleukin-17C levels	TRUE	reported	GCST90274802	0.00194637	22.9925
rs111268024	9	104707238	A	C	0.0207	0.3672	0.0763	1.49e-06	7456	Interleukin-17C levels	TRUE	reported	GCST90274802	0.00309673	23.1547
rs554604740	12	52356468	A	G	0.0286	0.1926	0.0401	1.56e-06	11149	Interleukin-17C levels	TRUE	reported	GCST90274802	0.00206486	23.0646
rs10870773	13	43822273	A	G	0.8025	-0.0816	0.0171	1.82e-06	11345	Interleukin-17C levels	TRUE	reported	GCST90274802	0.00200315	22.7673
rs12863903	13	95986397	T	C	0.1597	-0.0857	0.018	1.93e-06	11345	Interleukin-17C levels	TRUE	reported	GCST90274802	0.00199409	22.6642
rs8015296	14	92297563	C	G	0.0991	-0.1162	0.0253	4.37e-06	9461	Interleukin-17C levels	TRUE	reported	GCST90274802	0.00222468	21.0901
rs12895022	14	101866897	T	C	0.0906	0.1091	0.0236	3.78e-06	11774	Interleukin-17C levels	TRUE	reported	GCST90274802	0.00181182	21.3674
rs39779	16	8343904	C	G	0.1032	0.1077	0.0227	2.09e-06	11345	Interleukin-17C levels	TRUE	reported	GCST90274802	0.00198022	22.5062
rs12445031	16	76592976	C	G	0.1382	-0.09	0.0195	3.92e-06	11339	Interleukin-17C levels	TRUE	reported	GCST90274802	0.00187511	21.298
rs17700884	16	88618087	T	G	0.3783	-0.105	0.0136	1.16e-14	11775	Interleukin-17C levels	TRUE	reported	GCST90274802	0.00503671	59.5974
rs385076	2	32264782	C	T	0.6266	0.1857	0.0123	1.68e-51	14296	Interleukin-18 levels	TRUE	reported	GCST90274803	0.0156938	227.904
rs12711729	2	125993444	T	C	0.7336	-0.0702	0.0153	4.47e-06	11345	Interleukin-18 levels	TRUE	reported	GCST90274803	0.00185217	21.0482
rs139760701	3	115283053	T	A	0.011	0.3049	0.0604	4.46e-07	13809	Interleukin-18 levels	TRUE	reported	GCST90274803	0.00184195	25.4787
rs12648080	4	120972146	A	G	0.8077	0.072	0.0146	8.16e-07	14743	Interleukin-18 levels	TRUE	reported	GCST90274803	0.00164686	24.3165
rs17229943	5	69386709	C	A	0.0649	0.16	0.0267	2.07e-09	14744	Interleukin-18 levels	TRUE	reported	GCST90274803	0.00242966	35.9053
rs567093451	5	71079510	G	T	0.1308	-0.1154	0.0252	4.66e-06	10894	Interleukin-18 levels	TRUE	reported	GCST90274803	0.00192127	20.9667
rs4140444	6	38332626	A	G	0.0204	0.2157	0.0461	2.88e-06	14741	Interleukin-18 levels	TRUE	reported	GCST90274803	0.00148295	21.8897
rs7755771	6	158365889	T	C	0.2688	-0.0861	0.0181	1.97e-06	10893	Interleukin-18 levels	TRUE	reported	GCST90274803	0.00207301	22.624
rs12201187	6	162364046	A	T	0.2767	0.0676	0.0138	9.65e-07	13245	Interleukin-18 levels	TRUE	reported	GCST90274803	0.00180841	23.9922
rs67424072	7	11064540	G	T	0.1659	0.082	0.0165	6.71e-07	14296	Interleukin-18 levels	TRUE	reported	GCST90274803	0.00172463	24.6944
rs56836641	7	155845280	T	C	0.0477	-0.163	0.0301	6.12e-08	14743	Interleukin-18 levels	TRUE	reported	GCST90274803	0.00198515	29.3213
rs2954016	8	125390243	C	T	0.6549	0.0759	0.0156	1.14e-06	13421	Interleukin-18 levels	TRUE	reported	GCST90274803	0.0017607	23.6684
rs12681624	8	143524002	G	C	0.1821	0.0935	0.0157	2.59e-09	13657	Interleukin-18 levels	TRUE	reported	GCST90274803	0.00259025	35.4618
rs112338272	9	20069043	A	C	0.0236	-0.1954	0.0425	4.27e-06	14721	Interleukin-18 levels	TRUE	reported	GCST90274803	0.00143387	21.1355
rs11605127	11	268430	G	C	0.2457	0.0629	0.0137	4.41e-06	14730	Interleukin-18 levels	TRUE	reported	GCST90274803	0.00142901	21.0766
rs57954386	11	86975139	C	G	0.0665	-0.1248	0.0259	1.45e-06	12201	Interleukin-18 levels	TRUE	reported	GCST90274803	0.00189937	23.2145
rs60235102	11	105190161	C	T	0.0763	-0.1154	0.0225	2.91e-07	14722	Interleukin-18 levels	TRUE	reported	GCST90274803	0.00178363	26.3019
rs5744249	11	112154583	C	A	0.2382	-0.2039	0.0135	1.53e-51	14742	Interleukin-18 levels	TRUE	reported	GCST90274803	0.0152385	228.091
rs35495214	11	112562996	T	C	0.0465	0.1374	0.0291	2.34e-06	14735	Interleukin-18 levels	TRUE	reported	GCST90274803	0.00151071	22.2909
rs148504635	16	54127552	C	A	0.0143	-0.2532	0.0525	1.42e-06	14737	Interleukin-18 levels	TRUE	reported	GCST90274803	0.00157585	23.2568
rs113552426	16	84696829	G	C	0.0208	0.278	0.0581	1.71e-06	11249	Interleukin-18 levels	TRUE	reported	GCST90274803	0.00203114	22.8908
rs77994606	18	31183761	G	A	0.0186	0.2314	0.0472	9.46e-07	14743	Interleukin-18 levels	TRUE	reported	GCST90274803	0.00162761	24.0317
rs2108621	19	5344978	T	C	0.3565	0.0581	0.0126	4.01e-06	14296	Interleukin-18 levels	TRUE	reported	GCST90274803	0.00148508	21.2594
rs1403742	20	52673277	A	T	0.371	-0.0567	0.0124	4.82e-06	14296	Interleukin-18 levels	TRUE	reported	GCST90274803	0.00146041	20.9056
rs7512350	1	15078298	A	G	0.1213	0.0921	0.0201	4.6e-06	11771	interleukin-18 receptor 1 levels	TRUE	reported	GCST90274804	0.00178049	20.992
rs78714574	2	102021223	C	G	0.0198	0.4727	0.0474	2.01e-23	14735	interleukin-18 receptor 1 levels	TRUE	reported	GCST90274804	0.00670414	99.4387
rs55871806	2	102264346	C	G	0.1737	0.5302	0.0152	1e-200	14733	interleukin-18 receptor 1 levels	TRUE	reported	GCST90274804	0.076285	1216.56
rs75366565	2	102549829	T	C	0.1988	-0.401	0.0142	1.92e-175	14735	interleukin-18 receptor 1 levels	TRUE	reported	GCST90274804	0.0513419	797.358
rs2732865	2	102785321	A	C	0.0405	0.3635	0.0303	3.7e-33	14743	interleukin-18 receptor 1 levels	TRUE	reported	GCST90274804	0.0096676	143.901
rs2570479	2	103913719	C	A	0.4417	-0.066	0.0135	1.01e-06	11345	interleukin-18 receptor 1 levels	TRUE	reported	GCST90274804	0.00210233	23.897
rs7642750	3	10538597	C	A	0.1236	-0.0935	0.02	2.94e-06	11788	interleukin-18 receptor 1 levels	TRUE	reported	GCST90274804	0.00185063	21.8519
rs35021151	3	58429057	A	G	0.0317	-0.1646	0.0342	1.49e-06	14735	interleukin-18 receptor 1 levels	TRUE	reported	GCST90274804	0.00156955	23.1605
rs62257659	3	79540268	G	A	0.0255	0.2015	0.042	1.61e-06	14727	interleukin-18 receptor 1 levels	TRUE	reported	GCST90274804	0.00156048	23.014
rs78199195	3	147164328	G	A	0.1072	0.0956	0.0196	1.07e-06	14295	interleukin-18 receptor 1 levels	TRUE	reported	GCST90274804	0.00166149	23.7872
rs78035061	6	801754	A	C	0.0787	0.1039	0.0222	2.87e-06	14295	interleukin-18 receptor 1 levels	TRUE	reported	GCST90274804	0.00152995	21.901
rs117145942	7	29651061	A	G	0.0131	-0.3006	0.0649	3.63e-06	13164	interleukin-18 receptor 1 levels	TRUE	reported	GCST90274804	0.00162702	21.4498
rs80317525	7	47477593	A	G	0.0468	0.1408	0.0299	2.49e-06	14730	interleukin-18 receptor 1 levels	TRUE	reported	GCST90274804	0.00150317	22.172
rs73176827	7	156256083	T	C	0.0762	-0.1045	0.022	2.03e-06	14733	interleukin-18 receptor 1 levels	TRUE	reported	GCST90274804	0.00152908	22.5594
rs536613714	8	28961900	G	T	0.0375	-0.1906	0.0387	8.43e-07	12193	interleukin-18 receptor 1 levels	TRUE	reported	GCST90274804	0.00198541	24.2523
rs117195704	10	59619951	A	G	0.0389	-0.1505	0.0313	1.52e-06	14730	interleukin-18 receptor 1 levels	TRUE	reported	GCST90274804	0.00156711	23.1167
rs1760941	14	20461879	C	A	0.2409	-0.0657	0.0142	3.71e-06	14295	interleukin-18 receptor 1 levels	TRUE	reported	GCST90274804	0.00149527	21.4039
rs28929474	14	94378610	T	C	0.0204	0.2643	0.0445	2.86e-09	14743	interleukin-18 receptor 1 levels	TRUE	reported	GCST90274804	0.00238699	35.2708
rs117599131	16	87893276	A	C	0.0536	-0.1483	0.0317	2.89e-06	13231	interleukin-18 receptor 1 levels	TRUE	reported	GCST90274804	0.0016514	21.8826
rs78357146	17	66308933	G	A	0.0285	0.3382	0.0378	3.65e-19	14743	interleukin-18 receptor 1 levels	TRUE	reported	GCST90274804	0.0054004	80.0396
rs34174304	20	52577438	G	A	0.1843	-0.073	0.0149	9.62e-07	14725	interleukin-18 receptor 1 levels	TRUE	reported	GCST90274804	0.00162746	24.0002
rs79097546	22	19674796	C	T	0.0135	0.2754	0.056	8.75e-07	14256	interleukin-18 receptor 1 levels	TRUE	reported	GCST90274804	0.00169363	24.1819
rs116935210	22	34508602	G	A	0.0152	-0.2387	0.0512	3.13e-06	14733	interleukin-18 receptor 1 levels	TRUE	reported	GCST90274804	0.0014731	21.7323
rs12047801	1	104570782	T	C	0.174	0.0783	0.0171	4.67e-06	11785	Interleukin-1-alpha levels	TRUE	reported	GCST90274805	0.00177595	20.9632
rs115494443	1	116241509	A	G	0.0186	0.2658	0.0565	2.55e-06	10853	Interleukin-1-alpha levels	TRUE	reported	GCST90274805	0.00203507	22.1275
rs115602471	2	170108340	T	C	0.0311	0.2215	0.0469	2.33e-06	11340	Interleukin-1-alpha levels	TRUE	reported	GCST90274805	0.00196307	22.301
rs11759846	6	32618445	A	G	0.0799	-0.3263	0.0266	1.36e-34	11788	Interleukin-1-alpha levels	TRUE	reported	GCST90274805	0.0126044	150.452
rs547199103	6	32638229	A	T	0.0283	-0.3452	0.0647	9.53e-08	7943	Interleukin-1-alpha levels	TRUE	reported	GCST90274805	0.00357104	28.4593
rs13195317	6	32688317	T	C	0.0358	-0.3251	0.0554	4.4e-09	11301	Interleukin-1-alpha levels	TRUE	reported	GCST90274805	0.00303792	34.43
rs10233998	7	89431617	T	G	0.0604	0.131	0.0286	4.64e-06	11785	Interleukin-1-alpha levels	TRUE	reported	GCST90274805	0.00177709	20.9767
rs16886503	8	88731788	T	A	0.0176	-0.2438	0.0524	3.28e-06	11786	Interleukin-1-alpha levels	TRUE	reported	GCST90274805	0.00183333	21.6437
rs523604	11	118885029	G	A	0.4736	-0.0754	0.0142	1.1e-07	10290	Interleukin-1-alpha levels	TRUE	reported	GCST90274805	0.00273251	28.1891
rs7138836	12	103499823	A	T	0.1141	-0.0982	0.0207	2.1e-06	11775	Interleukin-1-alpha levels	TRUE	reported	GCST90274805	0.00190762	22.5013
rs4767214	12	114101816	C	T	0.4674	-0.062	0.013	1.85e-06	11772	Interleukin-1-alpha levels	TRUE	reported	GCST90274805	0.00192845	22.7417
rs117537822	17	33746595	C	T	0.0245	-0.2176	0.0439	7.17e-07	11788	Interleukin-1-alpha levels	TRUE	reported	GCST90274805	0.00207991	24.5649
rs61098036	17	55432224	G	A	0.1768	0.0856	0.0187	4.7e-06	9891	Interleukin-1-alpha levels	TRUE	reported	GCST90274805	0.002114	20.9496
rs11878153	18	308555	G	A	0.0985	-0.1116	0.0221	4.42e-07	11787	Interleukin-1-alpha levels	TRUE	reported	GCST90274805	0.00215875	25.4959
rs79419497	2	191714658	G	A	0.0267	-0.2016	0.0424	1.99e-06	11789	Interleukin-2 levels	TRUE	reported	GCST90274806	0.00191399	22.6035
rs142641125	3	12354735	T	C	0.0287	0.2095	0.0419	5.73e-07	11789	Interleukin-2 levels	TRUE	reported	GCST90274806	0.00211613	24.9958
rs77853517	3	64879940	C	T	0.1039	0.1048	0.0217	1.37e-06	11787	Interleukin-2 levels	TRUE	reported	GCST90274806	0.00197488	23.32
rs7638939	3	126272197	T	A	0.1707	-0.0854	0.0174	9.2e-07	11769	Interleukin-2 levels	TRUE	reported	GCST90274806	0.00204263	24.0848
rs75739108	3	137528626	T	C	0.039	0.1737	0.038	4.85e-06	11341	Interleukin-2 levels	TRUE	reported	GCST90274806	0.001839	20.8908
rs79925007	4	34711812	G	T	0.0964	-0.1176	0.0255	3.99e-06	11341	Interleukin-2 levels	TRUE	reported	GCST90274806	0.00187184	21.2646
rs6535212	4	137314002	T	G	0.6861	-0.0646	0.0139	3.36e-06	11784	Interleukin-2 levels	TRUE	reported	GCST90274806	0.00182956	21.5954
rs4703508	5	35188700	C	T	0.0666	0.1216	0.026	2.91e-06	11789	Interleukin-2 levels	TRUE	reported	GCST90274806	0.00185199	21.8699
rs201229721	9	86160200	C	A	0.0604	0.1468	0.0309	2.03e-06	9257	Interleukin-2 levels	TRUE	reported	GCST90274806	0.00243224	22.5653
rs74852566	10	2251609	T	G	0.0244	-0.1999	0.0431	3.52e-06	11789	Interleukin-2 levels	TRUE	reported	GCST90274806	0.00182139	21.5079
rs10996419	10	65443180	C	T	0.0812	0.1222	0.0259	2.38e-06	11784	Interleukin-2 levels	TRUE	reported	GCST90274806	0.00188552	22.2571
rs77832761	13	85294543	A	G	0.0318	0.1922	0.0414	3.44e-06	11785	Interleukin-2 levels	TRUE	reported	GCST90274806	0.0018255	21.5493
rs144129701	14	55097176	G	C	0.0273	0.2699	0.0576	2.79e-06	11341	Interleukin-2 levels	TRUE	reported	GCST90274806	0.00193228	21.9525
rs36006983	16	77397842	C	T	0.2616	0.0728	0.0153	1.95e-06	11341	Interleukin-2 levels	TRUE	reported	GCST90274806	0.00199234	22.6362
rs28515912	17	253508	C	A	0.3031	0.0723	0.0149	1.22e-06	10723	Interleukin-2 levels	TRUE	reported	GCST90274806	0.00219096	23.5409
rs1671226	19	54991478	G	C	0.7947	0.0849	0.017	5.91e-07	11341	Interleukin-2 levels	TRUE	reported	GCST90274806	0.00219438	24.9368
rs72633862	1	9686007	T	G	0.0444	-0.1722	0.0376	4.65e-06	11774	Interleukin-20 levels	TRUE	reported	GCST90274807	0.00177825	20.9709
rs114363239	1	40968293	T	C	0.0189	-0.2372	0.0487	1.11e-06	11782	Interleukin-20 levels	TRUE	reported	GCST90274807	0.00200946	23.7191
rs114209791	2	51987992	G	A	0.0244	0.2134	0.046	3.5e-06	11784	Interleukin-20 levels	TRUE	reported	GCST90274807	0.00182301	21.5179
rs146918864	2	141156397	T	C	0.0228	-0.2551	0.0515	7.29e-07	11438	Interleukin-20 levels	TRUE	reported	GCST90274807	0.00214055	24.5319
rs12498781	4	132262302	A	G	0.3202	0.0635	0.0137	3.57e-06	11763	Interleukin-20 levels	TRUE	reported	GCST90274807	0.00182304	21.4799
rs143181662	7	17713613	C	T	0.4957	-0.0719	0.0156	4.05e-06	8587	Interleukin-20 levels	TRUE	reported	GCST90274807	0.00246771	21.2377
rs6952803	7	54923362	G	A	0.0196	-0.2776	0.0597	3.32e-06	10849	Interleukin-20 levels	TRUE	reported	GCST90274807	0.00198901	21.6177
rs200680034	7	76610194	A	G	0.0177	-0.3598	0.071	4.03e-07	8243	Interleukin-20 levels	TRUE	reported	GCST90274807	0.00310577	25.6744
rs188205021	11	100725295	T	C	0.0255	-0.222	0.0427	2e-07	11774	Interleukin-20 levels	TRUE	reported	GCST90274807	0.0022905	27.0257
rs72659995	14	20701703	C	T	0.0858	0.1232	0.0267	3.95e-06	11336	Interleukin-20 levels	TRUE	reported	GCST90274807	0.00187467	21.2874
rs28542561	15	23524802	C	T	0.035	0.1753	0.0372	2.45e-06	11774	Interleukin-20 levels	TRUE	reported	GCST90274807	0.0018825	22.2026
rs117977288	16	80655416	G	T	0.0447	0.1546	0.0316	9.96e-07	11784	Interleukin-20 levels	TRUE	reported	GCST90274807	0.00202708	23.9316
rs540645152	1	153109901	A	C	0.4221	-0.0817	0.0155	1.36e-07	8814	Interleukin-20 receptor subunit alpha levels	TRUE	reported	GCST90274808	0.00314225	27.7768
rs12138611	1	168211636	C	G	0.1039	0.119	0.0256	3.34e-06	11344	Interleukin-20 receptor subunit alpha levels	TRUE	reported	GCST90274808	0.00190117	21.6042
rs544388667	3	113295005	A	G	0.0114	0.3626	0.075	1.33e-06	9261	Interleukin-20 receptor subunit alpha levels	TRUE	reported	GCST90274808	0.00251756	23.369
rs143067549	5	46131893	T	C	0.0114	-0.4166	0.091	4.69e-06	7315	Interleukin-20 receptor subunit alpha levels	TRUE	reported	GCST90274808	0.00285693	20.9526
rs59446445	5	155197884	A	G	0.0321	0.1741	0.038	4.61e-06	11790	Interleukin-20 receptor subunit alpha levels	TRUE	reported	GCST90274808	0.00177723	20.9873
rs6920753	6	157650129	G	A	0.296	0.0664	0.0144	4.01e-06	11762	Interleukin-20 receptor subunit alpha levels	TRUE	reported	GCST90274808	0.00180445	21.2587
rs113563938	7	12520928	T	A	0.0129	-0.3176	0.0676	2.62e-06	11344	Interleukin-20 receptor subunit alpha levels	TRUE	reported	GCST90274808	0.00194204	22.0694
rs11987533	8	35296721	A	G	0.1374	0.1171	0.0198	3.34e-09	11344	Interleukin-20 receptor subunit alpha levels	TRUE	reported	GCST90274808	0.00307383	34.9709
rs12056343	8	78928499	G	T	0.2506	0.0761	0.0166	4.55e-06	9894	Interleukin-20 receptor subunit alpha levels	TRUE	reported	GCST90274808	0.00211963	21.0119
rs113153423	8	138975057	G	A	0.028	-0.1913	0.0407	2.6e-06	11792	Interleukin-20 receptor subunit alpha levels	TRUE	reported	GCST90274808	0.00187	22.0886
rs72785422	16	14194707	C	T	0.1687	-0.0897	0.0195	4.22e-06	11343	Interleukin-20 receptor subunit alpha levels	TRUE	reported	GCST90274808	0.00186199	21.1563
rs149111746	17	61311661	A	G	0.0208	0.2357	0.0511	3.98e-06	11783	Interleukin-20 receptor subunit alpha levels	TRUE	reported	GCST90274808	0.00180235	21.2718
rs78594373	2	85092921	T	C	0.0671	-0.1271	0.0273	3.23e-06	11767	Interleukin-22 receptor subunit alpha-1 levels	TRUE	reported	GCST90274809	0.00183866	21.6717
rs1473089	4	26141460	A	C	0.0253	0.2679	0.0561	1.79e-06	10916	Interleukin-22 receptor subunit alpha-1 levels	TRUE	reported	GCST90274809	0.00208473	22.8003
rs75590335	4	156110593	A	G	0.0376	0.1722	0.037	3.25e-06	11345	Interleukin-22 receptor subunit alpha-1 levels	TRUE	reported	GCST90274809	0.00190559	21.6564
rs79229049	7	81525425	T	A	0.0305	0.2102	0.0412	3.36e-07	11781	Interleukin-22 receptor subunit alpha-1 levels	TRUE	reported	GCST90274809	0.0022046	26.0254
rs56282088	8	80590101	A	G	0.0165	0.2815	0.0571	8.23e-07	10919	Interleukin-22 receptor subunit alpha-1 levels	TRUE	reported	GCST90274809	0.00222094	24.2999
rs13257574	8	86473536	T	C	0.0167	0.2714	0.0584	3.36e-06	11306	Interleukin-22 receptor subunit alpha-1 levels	TRUE	reported	GCST90274809	0.00190659	21.5932
rs3181361	9	114905169	T	C	0.0163	0.27	0.0582	3.5e-06	11345	Interleukin-22 receptor subunit alpha-1 levels	TRUE	reported	GCST90274809	0.00189345	21.5182
rs12240324	10	44173889	G	A	0.0287	-0.2203	0.047	2.77e-06	11793	Interleukin-22 receptor subunit alpha-1 levels	TRUE	reported	GCST90274809	0.00185952	21.9664
rs17256492	14	61928189	C	T	0.2306	0.0751	0.0162	3.56e-06	11345	Interleukin-22 receptor subunit alpha-1 levels	TRUE	reported	GCST90274809	0.0018907	21.4869
rs7158900	14	93731127	G	A	0.3908	0.0674	0.0138	1.04e-06	11344	Interleukin-22 receptor subunit alpha-1 levels	TRUE	reported	GCST90274809	0.00209838	23.8498
rs4811167	20	51385215	T	C	0.5504	0.0632	0.0134	2.4e-06	11793	Interleukin-22 receptor subunit alpha-1 levels	TRUE	reported	GCST90274809	0.0018827	22.2408
rs117263973	21	40923228	A	G	0.0109	0.3467	0.0752	4.02e-06	10858	Interleukin-22 receptor subunit alpha-1 levels	TRUE	reported	GCST90274809	0.00195377	21.2516
rs116790447	1	18604828	T	C	0.0521	0.1729	0.0371	3.16e-06	9453	Interleukin-24 levels	TRUE	reported	GCST90274810	0.00229232	21.7145
rs199770642	1	153088294	T	A	0.5232	-0.0762	0.0162	2.55e-06	7943	Interleukin-24 levels	TRUE	reported	GCST90274810	0.00277771	22.1193
rs36183478	1	236428740	T	C	0.4915	0.0815	0.0172	2.15e-06	8587	Interleukin-24 levels	TRUE	reported	GCST90274810	0.00260785	22.4469
rs2341294	5	149852745	A	G	0.0716	-0.1318	0.028	2.51e-06	9900	Interleukin-24 levels	TRUE	reported	GCST90274810	0.0022331	22.1527
rs145295031	7	9919470	A	T	0.014	0.3063	0.0647	2.2e-06	11287	Interleukin-24 levels	TRUE	reported	GCST90274810	0.00198173	22.4083
rs167018	7	155830396	A	G	0.4443	0.0657	0.0136	1.36e-06	11336	Interleukin-24 levels	TRUE	reported	GCST90274810	0.00205447	23.3333
rs11256610	10	6080380	A	G	0.0145	0.3005	0.0641	2.76e-06	10850	Interleukin-24 levels	TRUE	reported	GCST90274810	0.00202146	21.9732
rs11066309	12	112445672	A	G	0.4172	0.0655	0.0137	1.74e-06	11336	Interleukin-24 levels	TRUE	reported	GCST90274810	0.00201237	22.8541
rs7401175	14	85557828	T	A	0.7608	-0.0892	0.0195	4.78e-06	7943	Interleukin-24 levels	TRUE	reported	GCST90274810	0.00262744	20.9195
rs117613902	14	97275462	G	A	0.0138	0.3	0.0657	4.97e-06	10850	Interleukin-24 levels	TRUE	reported	GCST90274810	0.001918	20.8464
rs60306270	16	49541253	A	G	0.1398	-0.0886	0.0191	3.51e-06	11781	Interleukin-24 levels	TRUE	reported	GCST90274810	0.00182317	21.5143
rs143986178	21	24695221	A	G	0.0144	0.2969	0.0644	4.02e-06	10850	Interleukin-24 levels	TRUE	reported	GCST90274810	0.0019551	21.2505
rs73169406	22	48265297	A	G	0.1327	0.111	0.0207	8.22e-08	11337	Interleukin-24 levels	TRUE	reported	GCST90274810	0.00252992	28.7494
rs13001788	2	31671770	C	T	0.0255	-0.2769	0.0557	6.65e-07	8243	Interleukin-2 receptor subunit beta levels	TRUE	reported	GCST90274811	0.00298917	24.7076
rs115890206	2	170386979	G	A	0.0214	-0.232	0.0502	3.81e-06	10403	Interleukin-2 receptor subunit beta levels	TRUE	reported	GCST90274811	0.00204889	21.3543
rs17549820	4	107197144	C	T	0.4378	-0.0631	0.0129	1e-06	11791	Interleukin-2 receptor subunit beta levels	TRUE	reported	GCST90274811	0.00202511	23.9224
rs116007066	4	135834088	A	G	0.025	-0.2101	0.0441	1.9e-06	10295	Interleukin-2 receptor subunit beta levels	TRUE	reported	GCST90274811	0.00219985	22.6929
rs9321271	6	131072631	A	C	0.9549	-0.157	0.0325	1.36e-06	11779	Interleukin-2 receptor subunit beta levels	TRUE	reported	GCST90274811	0.00197726	23.3324
rs1472270	7	98492531	C	G	0.346	0.0704	0.0144	1.01e-06	11344	Interleukin-2 receptor subunit beta levels	TRUE	reported	GCST90274811	0.00210252	23.897
rs34246740	11	36176683	T	C	0.2619	-0.0721	0.0156	3.8e-06	11344	Interleukin-2 receptor subunit beta levels	TRUE	reported	GCST90274811	0.00187948	21.3572
rs141460846	11	40448482	C	T	0.0217	0.2471	0.0535	3.86e-06	11304	Interleukin-2 receptor subunit beta levels	TRUE	reported	GCST90274811	0.00188359	21.3285
rs56353341	12	12946295	T	C	0.7599	-0.0984	0.021	2.79e-06	7943	Interleukin-2 receptor subunit beta levels	TRUE	reported	GCST90274811	0.00275656	21.9504
rs2157876	12	111154576	T	G	0.0879	-0.1133	0.0239	2.13e-06	11343	Interleukin-2 receptor subunit beta levels	TRUE	reported	GCST90274811	0.00197732	22.4692
rs559991994	13	105457059	A	T	0.0166	0.3764	0.0809	3.28e-06	7943	Interleukin-2 receptor subunit beta levels	TRUE	reported	GCST90274811	0.00271791	21.6418
rs11630708	15	83996576	C	T	0.0234	0.2102	0.0443	2.09e-06	11788	Interleukin-2 receptor subunit beta levels	TRUE	reported	GCST90274811	0.00190629	22.5105
rs9921181	16	80741817	G	A	0.5535	0.0606	0.0128	2.2e-06	11786	Interleukin-2 receptor subunit beta levels	TRUE	reported	GCST90274811	0.00189816	22.4105
rs117538197	17	4604136	T	C	0.0695	0.1213	0.0261	3.36e-06	11774	Interleukin-2 receptor subunit beta levels	TRUE	reported	GCST90274811	0.00183114	21.5957
rs35370544	4	188571813	T	G	0.047	0.1741	0.0364	1.73e-06	8385	Interleukin-33 levels	TRUE	reported	GCST90274812	0.00272087	22.8713
rs7742625	6	38752074	C	G	0.6997	0.0691	0.0148	3.03e-06	11345	Interleukin-33 levels	TRUE	reported	GCST90274812	0.00191776	21.795
rs77792454	6	156551127	T	C	0.1064	-0.1166	0.0255	4.82e-06	8817	Interleukin-33 levels	TRUE	reported	GCST90274812	0.00236574	20.9035
rs17149396	7	24383826	C	G	0.0307	0.1833	0.04	4.59e-06	11789	Interleukin-33 levels	TRUE	reported	GCST90274812	0.0017781	20.9957
rs66755903	8	86983693	A	G	0.2321	-0.0752	0.0162	3.45e-06	11345	Interleukin-33 levels	TRUE	reported	GCST90274812	0.00189573	21.5441
rs62556318	9	21663052	G	C	0.0828	-0.1308	0.0277	2.34e-06	11345	Interleukin-33 levels	TRUE	reported	GCST90274812	0.00196155	22.2936
rs78455659	12	96046036	G	A	0.0727	-0.1259	0.0273	3.99e-06	11345	Interleukin-33 levels	TRUE	reported	GCST90274812	0.00187115	21.2642
rs8042883	15	66677933	T	C	0.5496	-0.0681	0.0135	4.55e-07	11345	Interleukin-33 levels	TRUE	reported	GCST90274812	0.00223794	25.4419
rs13336496	16	79457679	C	A	0.1245	-0.0936	0.0203	4.01e-06	11780	Interleukin-33 levels	TRUE	reported	GCST90274812	0.00180149	21.2562
rs112495884	18	75647160	A	G	0.0112	0.3432	0.0748	4.47e-06	10858	Interleukin-33 levels	TRUE	reported	GCST90274812	0.00193509	21.048
rs10415966	19	14188927	A	C	0.1177	-0.1184	0.0233	3.74e-07	10281	Interleukin-33 levels	TRUE	reported	GCST90274812	0.00250534	25.8171
rs1013434	21	39112084	T	C	0.2201	-0.0732	0.0158	3.61e-06	11783	Interleukin-33 levels	TRUE	reported	GCST90274812	0.00181828	21.4602
rs10910814	1	146007069	G	C	0.9593	-0.1919	0.0417	4.19e-06	7953	Interleukin-4 levels	TRUE	reported	GCST90274813	0.00265578	21.1723
rs2502347	1	242908088	C	T	0.7805	0.077	0.0167	4.01e-06	11345	Interleukin-4 levels	TRUE	reported	GCST90274813	0.00187038	21.2555
rs13418255	2	107051719	G	A	0.2767	-0.0701	0.0153	4.61e-06	11345	Interleukin-4 levels	TRUE	reported	GCST90274813	0.00184691	20.9883
rs13130198	4	40155261	A	G	0.2374	-0.0773	0.0159	1.16e-06	11345	Interleukin-4 levels	TRUE	reported	GCST90274813	0.00207901	23.6313
rs12641440	4	184608480	G	C	0.0935	0.1181	0.025	2.31e-06	11345	Interleukin-4 levels	TRUE	reported	GCST90274813	0.00196319	22.3122
rs9270229	6	32589006	C	T	0.8499	-0.1212	0.0255	2e-06	6252	Interleukin-4 levels	TRUE	reported	GCST90274813	0.00360031	22.5832
rs2766594	6	35796763	G	A	0.4108	-0.085	0.0179	2.05e-06	7943	Interleukin-4 levels	TRUE	reported	GCST90274813	0.00283084	22.5436
rs549453778	7	2898432	T	A	0.0118	-0.449	0.0914	8.99e-07	7456	Interleukin-4 levels	TRUE	reported	GCST90274813	0.0032262	24.1259
rs11989681	8	22792399	G	A	0.4018	-0.0678	0.0136	6.19e-07	11345	Interleukin-4 levels	TRUE	reported	GCST90274813	0.00218588	24.8488
rs4876407	8	118262010	G	T	0.0549	0.1391	0.0299	3.28e-06	11788	Interleukin-4 levels	TRUE	reported	GCST90274813	0.00183263	21.6391
rs1490743	9	114273767	T	G	0.0752	-0.1338	0.0278	1.49e-06	10281	Interleukin-4 levels	TRUE	reported	GCST90274813	0.00224807	23.16
rs75610895	10	6758847	T	C	0.0253	-0.2354	0.045	1.68e-07	11787	Interleukin-4 levels	TRUE	reported	GCST90274813	0.00231621	27.3599
rs116963481	10	33995478	G	A	0.0154	-0.2805	0.0592	2.16e-06	11793	Interleukin-4 levels	TRUE	reported	GCST90274813	0.00190008	22.4465
rs7150107	14	106465471	C	T	0.2359	0.1128	0.0244	3.78e-06	8099	Interleukin-4 levels	TRUE	reported	GCST90274813	0.00263186	21.3664
rs12900168	15	78774590	G	A	0.5158	-0.0716	0.0152	2.47e-06	10471	Interleukin-4 levels	TRUE	reported	GCST90274813	0.00211462	22.1848
rs114829303	1	37007713	T	C	0.0436	0.1661	0.0361	4.2e-06	11344	Interleukin-5 levels	TRUE	reported	GCST90274814	0.00186273	21.1665
rs17009223	1	207877015	A	G	0.0881	-0.1169	0.0236	7.29e-07	11789	Interleukin-5 levels	TRUE	reported	GCST90274814	0.00207695	24.5319
rs534010680	4	35699008	T	G	0.0508	0.205	0.0424	1.33e-06	7942	Interleukin-5 levels	TRUE	reported	GCST90274814	0.00293474	23.3704
rs34639000	5	96194838	G	A	0.2711	-0.0765	0.0147	1.95e-07	11773	Interleukin-5 levels	TRUE	reported	GCST90274814	0.00229511	27.0779
rs141941146	6	124153139	G	A	0.0141	-0.3833	0.0825	3.38e-06	10280	Interleukin-5 levels	TRUE	reported	GCST90274814	0.00209539	21.5817
rs10988407	9	129519322	A	G	0.2002	0.0777	0.0167	3.28e-06	11791	Interleukin-5 levels	TRUE	reported	GCST90274814	0.00183258	21.6439
rs201180858	10	4697851	G	T	0.053	0.1939	0.0424	4.81e-06	7943	Interleukin-5 levels	TRUE	reported	GCST90274814	0.00262602	20.9081
rs4277106	11	10358676	A	G	0.9858	-0.2747	0.0592	3.48e-06	11790	Interleukin-5 levels	TRUE	reported	GCST90274814	0.00182292	21.5278
rs12864018	13	77660500	A	C	0.0477	-0.2292	0.0499	4.37e-06	7943	Interleukin-5 levels	TRUE	reported	GCST90274814	0.00264906	21.092
rs7142197	14	92849774	G	A	0.8558	0.0924	0.0188	8.88e-07	11773	Interleukin-5 levels	TRUE	reported	GCST90274814	0.00204763	24.1521
rs12592185	15	70253793	C	T	0.1932	-0.0838	0.0173	1.27e-06	11344	Interleukin-5 levels	TRUE	reported	GCST90274814	0.00206411	23.4595
rs7193141	16	86900288	C	G	0.0351	0.2407	0.0521	3.84e-06	9377	Interleukin-5 levels	TRUE	reported	GCST90274814	0.00227104	21.3395
rs62069649	17	61325117	A	G	0.0267	0.2206	0.0482	4.72e-06	10431	Interleukin-5 levels	TRUE	reported	GCST90274814	0.0020041	20.9427
rs132210	22	47748164	T	C	0.3408	-0.0686	0.0141	1.14e-06	11344	Interleukin-5 levels	TRUE	reported	GCST90274814	0.00208228	23.6665
rs2228145	1	154454494	C	A	0.3872	0.1684	0.0119	1.83e-45	14742	Interleukin-6 levels	TRUE	reported	GCST90274815	0.0134021	200.231
rs17486819	2	113114229	G	T	0.0848	-0.0975	0.0211	3.82e-06	14739	Interleukin-6 levels	TRUE	reported	GCST90274815	0.0014466	21.3494
rs248536	5	141767180	G	T	0.7724	0.0671	0.0143	2.7e-06	14295	Interleukin-6 levels	TRUE	reported	GCST90274815	0.00153787	22.0147
rs3129773	6	32634153	C	T	0.4542	0.0645	0.0135	1.77e-06	11538	Interleukin-6 levels	TRUE	reported	GCST90274815	0.00197453	22.8232
rs10234370	7	28446549	C	T	0.3629	-0.0582	0.0127	4.59e-06	14295	Interleukin-6 levels	TRUE	reported	GCST90274815	0.00146696	20.998
rs187416244	7	77163023	T	C	0.0182	-0.2244	0.0469	1.71e-06	14726	Interleukin-6 levels	TRUE	reported	GCST90274815	0.00155217	22.8897
rs1346147	8	21403269	G	A	0.2541	0.0659	0.0135	1.05e-06	14295	Interleukin-6 levels	TRUE	reported	GCST90274815	0.00166416	23.8255
rs10977774	9	954741	C	A	0.0135	0.3418	0.0701	1.08e-06	12312	Interleukin-6 levels	TRUE	reported	GCST90274815	0.00192727	23.7705
rs554155854	10	77897173	C	T	0.0398	0.2313	0.0484	1.76e-06	9830	Interleukin-6 levels	TRUE	reported	GCST90274815	0.00231792	22.8335
rs185969953	13	68368479	T	G	0.0105	-0.3427	0.0682	5.04e-07	12934	Interleukin-6 levels	TRUE	reported	GCST90274815	0.00194841	25.246
rs1642826	14	76612007	T	A	0.882	-0.1165	0.0244	1.8e-06	10893	Interleukin-6 levels	TRUE	reported	GCST90274815	0.00208841	22.7925
rs77336315	1	96821962	C	A	0.0164	-0.2512	0.0531	2.24e-06	13801	Interleukin-7 levels	TRUE	reported	GCST90274816	0.00161896	22.3762
rs56889120	1	174172218	G	A	0.1256	-0.097	0.021	3.86e-06	11340	Interleukin-7 levels	TRUE	reported	GCST90274816	0.00187791	21.3318
rs74131483	1	194307086	G	A	0.0549	-0.1372	0.0274	5.52e-07	13240	Interleukin-7 levels	TRUE	reported	GCST90274816	0.00189016	25.0693
rs144728120	3	35460912	T	C	0.0436	0.1495	0.0316	2.23e-06	14717	Interleukin-7 levels	TRUE	reported	GCST90274816	0.00151855	22.3794
rs576004227	4	146944815	T	A	0.0385	-0.1597	0.0345	3.67e-06	12045	Interleukin-7 levels	TRUE	reported	GCST90274816	0.0017758	21.4239
rs11742240	5	35881274	T	G	0.2796	-0.0647	0.0131	7.86e-07	14736	Interleukin-7 levels	TRUE	reported	GCST90274816	0.0016526	24.3897
rs1050152	5	132340627	T	C	0.4122	-0.0651	0.0133	9.84e-07	11785	Interleukin-7 levels	TRUE	reported	GCST90274816	0.00202884	23.9544
rs55849454	5	134561544	G	A	0.2087	-0.0729	0.0159	4.54e-06	12202	Interleukin-7 levels	TRUE	reported	GCST90274816	0.00171982	21.0179
rs12699881	7	2361934	A	G	0.2517	0.068	0.0138	8.33e-07	14288	Interleukin-7 levels	TRUE	reported	GCST90274816	0.00169649	24.2772
rs112359206	8	78801531	G	A	0.1	-0.1691	0.0225	5.67e-14	10894	Interleukin-7 levels	TRUE	reported	GCST90274816	0.00515809	56.4732
rs111066336	8	105534219	C	T	0.6358	-0.0745	0.014	1.03e-07	11538	Interleukin-7 levels	TRUE	reported	GCST90274816	0.00244828	28.3127
rs7026771	9	130978949	G	A	0.4318	-0.0691	0.0148	3.03e-06	12403	Interleukin-7 levels	TRUE	reported	GCST90274816	0.00175446	21.7953
rs12321566	12	97413637	A	G	0.237	0.0698	0.0139	5.12e-07	14287	Interleukin-7 levels	TRUE	reported	GCST90274816	0.00176187	25.2128
rs570880779	15	73668362	T	C	0.0215	-0.2336	0.0505	3.73e-06	13605	Interleukin-7 levels	TRUE	reported	GCST90274816	0.0015703	21.3943
rs79072837	15	81028915	T	C	0.0497	-0.136	0.028	1.19e-06	14715	Interleukin-7 levels	TRUE	reported	GCST90274816	0.00160068	23.5886
rs10403201	19	14653998	A	G	0.2923	-0.0584	0.0127	4.26e-06	14730	Interleukin-7 levels	TRUE	reported	GCST90274816	0.00143348	21.1426
rs12075	1	159205564	A	G	0.5552	0.0667	0.0116	8.92e-09	14741	Interleukin-8 levels	TRUE	reported	GCST90274817	0.00223787	33.058
rs144815207	1	233406264	C	T	0.0121	-0.3186	0.0622	3.02e-07	13394	Interleukin-8 levels	TRUE	reported	GCST90274817	0.00195502	26.2329
rs6709159	2	108329722	G	A	0.5576	-0.0562	0.0117	1.56e-06	14744	Interleukin-8 levels	TRUE	reported	GCST90274817	0.00156245	23.0697
rs13064825	3	16663551	T	C	0.4104	0.056	0.012	3.06e-06	14296	Interleukin-8 levels	TRUE	reported	GCST90274817	0.00152103	21.7747
rs1516478	3	76169037	T	C	0.0386	0.1479	0.0322	4.37e-06	14741	Interleukin-8 levels	TRUE	reported	GCST90274817	0.00142915	21.0943
rs141979722	3	173159583	T	C	0.0146	0.2829	0.0608	3.27e-06	11669	Interleukin-8 levels	TRUE	reported	GCST90274817	0.00185191	21.6463
rs6446951	4	73708548	A	G	0.0665	-0.1894	0.0241	3.87e-15	14729	Interleukin-8 levels	TRUE	reported	GCST90274817	0.00417576	61.7543
rs972492	5	37903825	C	A	0.8596	0.0936	0.0184	3.64e-07	12412	Interleukin-8 levels	TRUE	reported	GCST90274817	0.00208051	25.873
rs12188297	5	121273044	A	T	0.2006	-0.0755	0.0147	2.81e-07	14740	Interleukin-8 levels	TRUE	reported	GCST90274817	0.00178643	26.3755
rs145125644	7	17648605	G	A	0.0134	-0.2687	0.0555	1.29e-06	14733	Interleukin-8 levels	TRUE	reported	GCST90274817	0.00158843	23.4364
rs6585420	10	116869938	C	T	0.0402	-0.1545	0.0325	2e-06	14744	Interleukin-8 levels	TRUE	reported	GCST90274817	0.00153042	22.596
rs72633250	15	101109596	A	C	0.4025	0.0574	0.0124	3.67e-06	14296	Interleukin-8 levels	TRUE	reported	GCST90274817	0.00149663	21.4249
rs8069322	17	56372773	A	G	0.7222	0.0668	0.0131	3.41e-07	14726	Interleukin-8 levels	TRUE	reported	GCST90274817	0.00176262	25.9987
rs7216538	17	75576717	A	G	0.0541	-0.1324	0.0279	2.08e-06	13672	Interleukin-8 levels	TRUE	reported	GCST90274817	0.00164445	22.5167
rs34519991	18	12258052	T	C	0.5073	0.0555	0.012	3.75e-06	14296	Interleukin-8 levels	TRUE	reported	GCST90274817	0.00149403	21.3876
rs906401	18	75988381	C	T	0.0966	-0.0941	0.02	2.54e-06	14729	Interleukin-8 levels	TRUE	reported	GCST90274817	0.0015007	22.134
rs7570818	2	106693625	G	A	0.1143	0.0849	0.0183	3.5e-06	14729	Latency-associated peptide transforming growth factor beta 1 levels	TRUE	reported	GCST90274818	0.00145917	21.5206
rs7656674	4	5791325	T	A	0.4043	-0.0626	0.0121	2.3e-07	14288	Latency-associated peptide transforming growth factor beta 1 levels	TRUE	reported	GCST90274818	0.00186979	26.7619
rs73112514	4	26140632	G	C	0.0311	-0.2053	0.0433	2.12e-06	12393	Latency-associated peptide transforming growth factor beta 1 levels	TRUE	reported	GCST90274818	0.00181067	22.4767
rs1921885	4	84031290	A	C	0.9391	0.1265	0.0263	1.51e-06	14288	Latency-associated peptide transforming growth factor beta 1 levels	TRUE	reported	GCST90274818	0.00161657	23.1318
rs114152855	4	174616489	T	C	0.0112	-0.299	0.0613	1.07e-06	14249	Latency-associated peptide transforming growth factor beta 1 levels	TRUE	reported	GCST90274818	0.00166691	23.7881
rs2631367	5	132369766	G	C	0.5471	0.0605	0.013	3.26e-06	11785	Latency-associated peptide transforming growth factor beta 1 levels	TRUE	reported	GCST90274818	0.00183441	21.6546
rs34992551	7	16366945	T	C	0.1103	-0.0931	0.0199	2.89e-06	14734	Latency-associated peptide transforming growth factor beta 1 levels	TRUE	reported	GCST90274818	0.0014833	21.8844
rs143420877	8	50783752	T	C	0.0388	0.1447	0.0303	1.79e-06	14729	Latency-associated peptide transforming growth factor beta 1 levels	TRUE	reported	GCST90274818	0.00154599	22.803
rs7820135	8	67807219	T	C	0.8321	-0.0747	0.0155	1.44e-06	14730	Latency-associated peptide transforming growth factor beta 1 levels	TRUE	reported	GCST90274818	0.00157431	23.223
rs7013321	8	105581330	A	G	0.4469	-0.0608	0.0121	5.04e-07	14288	Latency-associated peptide transforming growth factor beta 1 levels	TRUE	reported	GCST90274818	0.001764	25.245
rs183319799	9	84496168	T	G	0.0182	0.2185	0.0461	2.14e-06	14733	Latency-associated peptide transforming growth factor beta 1 levels	TRUE	reported	GCST90274818	0.00152247	22.4617
rs10508556	10	17996413	C	T	0.5373	-0.0523	0.0114	4.48e-06	14735	Latency-associated peptide transforming growth factor beta 1 levels	TRUE	reported	GCST90274818	0.00142634	21.0443
rs34536806	11	95541323	G	T	0.0977	-0.0989	0.021	2.48e-06	14288	Latency-associated peptide transforming growth factor beta 1 levels	TRUE	reported	GCST90274818	0.00154992	22.1765
rs144834546	12	24656493	T	C	0.0227	-0.2662	0.0526	4.17e-07	12935	Latency-associated peptide transforming growth factor beta 1 levels	TRUE	reported	GCST90274818	0.00197615	25.6081
rs60821320	12	94919106	A	C	0.0779	-0.1083	0.0232	3.04e-06	12852	Latency-associated peptide transforming growth factor beta 1 levels	TRUE	reported	GCST90274818	0.00169268	21.7878
rs149458216	16	48868382	A	C	0.0182	-0.2301	0.0472	1.09e-06	14726	Latency-associated peptide transforming growth factor beta 1 levels	TRUE	reported	GCST90274818	0.00161125	23.7624
rs10403201	19	14653998	A	G	0.292	-0.0597	0.0125	1.79e-06	14730	Latency-associated peptide transforming growth factor beta 1 levels	TRUE	reported	GCST90274818	0.00154616	22.8071
rs73045256	19	41305167	G	A	0.0622	0.1921	0.0276	3.4e-12	14288	Latency-associated peptide transforming growth factor beta 1 levels	TRUE	reported	GCST90274818	0.00337905	48.4368
rs1800472	19	41341955	A	G	0.0345	-0.4623	0.0335	2.55e-43	14736	Latency-associated peptide transforming growth factor beta 1 levels	TRUE	reported	GCST90274818	0.0127586	190.414
rs7247630	19	41475287	T	C	0.0525	0.1378	0.0271	3.68e-07	14729	Latency-associated peptide transforming growth factor beta 1 levels	TRUE	reported	GCST90274818	0.00175237	25.8524
rs2281119	22	44606844	T	C	0.1204	-0.0873	0.019	4.33e-06	14284	Latency-associated peptide transforming growth factor beta 1 levels	TRUE	reported	GCST90274818	0.00147581	21.1087
rs11127419	2	3087699	T	C	0.3559	0.0707	0.0153	3.82e-06	9252	Leukemia inhibitory factor levels	TRUE	reported	GCST90274819	0.0023026	21.3482
rs80092539	2	45898764	T	A	0.1242	-0.0993	0.0213	3.13e-06	11345	Leukemia inhibitory factor levels	TRUE	reported	GCST90274819	0.00191207	21.7301
rs825264	2	221720748	G	A	0.9679	0.2119	0.0453	2.9e-06	10291	Leukemia inhibitory factor levels	TRUE	reported	GCST90274819	0.00212171	21.8767
rs116794364	2	223427808	G	C	0.0149	0.3015	0.0631	1.77e-06	10858	Leukemia inhibitory factor levels	TRUE	reported	GCST90274819	0.00209823	22.8263
rs145344087	3	58969016	C	G	0.021	0.2548	0.0556	4.59e-06	10281	Leukemia inhibitory factor levels	TRUE	reported	GCST90274819	0.00203858	20.9974
rs13264315	8	108419949	T	A	0.3425	-0.0757	0.0158	1.66e-06	9460	Leukemia inhibitory factor levels	TRUE	reported	GCST90274819	0.00242066	22.9502
rs74992559	10	31201273	A	G	0.0351	0.1725	0.0367	2.6e-06	11784	Leukemia inhibitory factor levels	TRUE	reported	GCST90274819	0.00187128	22.0888
rs11608349	12	67632264	A	T	0.0168	-0.3084	0.0661	3.08e-06	9362	Leukemia inhibitory factor levels	TRUE	reported	GCST90274819	0.00231979	21.7637
rs234592	14	96620760	A	G	0.5456	-0.0635	0.0136	3.02e-06	11345	Leukemia inhibitory factor levels	TRUE	reported	GCST90274819	0.00191792	21.7968
rs7225483	17	30014661	G	T	0.514	-0.0671	0.0143	2.7e-06	9849	Leukemia inhibitory factor levels	TRUE	reported	GCST90274819	0.00223055	22.0133
rs332426	19	6801955	A	G	0.0899	0.112	0.0238	2.53e-06	11789	Leukemia inhibitory factor levels	TRUE	reported	GCST90274819	0.00187495	22.1416
rs11883375	19	54340572	A	G	0.1385	-0.1011	0.0197	2.87e-07	11776	Leukemia inhibitory factor levels	TRUE	reported	GCST90274819	0.00223153	26.3327
rs12754806	1	238658153	A	G	0.4817	0.0563	0.0122	3.94e-06	11768	Leukemia inhibitory factor receptor levels	TRUE	reported	GCST90274820	0.00180638	21.2923
rs3963364	3	12343858	A	C	0.1784	-0.0951	0.0203	2.8e-06	9453	Leukemia inhibitory factor receptor levels	TRUE	reported	GCST90274820	0.00231629	21.942
rs62258077	3	58377644	C	T	0.3397	0.063	0.013	1.26e-06	11762	Leukemia inhibitory factor receptor levels	TRUE	reported	GCST90274820	0.00199272	23.4812
rs9313148	5	6378079	C	G	0.1414	-0.0824	0.0173	1.91e-06	11777	Leukemia inhibitory factor receptor levels	TRUE	reported	GCST90274820	0.00192261	22.6824
rs72730728	5	36424139	T	A	0.0597	-0.1414	0.0302	2.84e-06	11336	Leukemia inhibitory factor receptor levels	TRUE	reported	GCST90274820	0.00193013	21.9184
rs2289779	5	38527126	G	T	0.4581	-0.0788	0.0134	4.09e-09	11336	Leukemia inhibitory factor receptor levels	TRUE	reported	GCST90274820	0.00304131	34.5753
rs115938660	5	111448543	T	C	0.0215	-0.2181	0.0467	3.01e-06	11770	Leukemia inhibitory factor receptor levels	TRUE	reported	GCST90274820	0.00184968	21.8074
rs778016	6	68208688	A	G	0.2875	-0.0681	0.0145	2.65e-06	9883	Leukemia inhibitory factor receptor levels	TRUE	reported	GCST90274820	0.0022269	22.0531
rs73157388	7	79720414	C	T	0.0771	0.1306	0.0285	4.6e-06	11336	Leukemia inhibitory factor receptor levels	TRUE	reported	GCST90274820	0.00184898	20.9952
rs117117000	8	118904823	G	A	0.039	-0.1586	0.0333	1.91e-06	11784	Leukemia inhibitory factor receptor levels	TRUE	reported	GCST90274820	0.00192128	22.6801
rs635634	9	133279427	C	T	0.8082	0.2885	0.0153	2.61e-79	11784	Leukemia inhibitory factor receptor levels	TRUE	reported	GCST90274820	0.0292891	355.496
rs41307428	9	133471682	T	C	0.067	0.2027	0.0299	1.21e-11	11774	Leukemia inhibitory factor receptor levels	TRUE	reported	GCST90274820	0.00388821	45.9506
rs1690678	10	27641889	C	A	0.8891	-0.0904	0.0192	2.5e-06	11784	Leukemia inhibitory factor receptor levels	TRUE	reported	GCST90274820	0.0018777	22.1646
rs4937122	11	126358764	G	T	0.0871	-0.1262	0.0248	3.61e-07	11336	Leukemia inhibitory factor receptor levels	TRUE	reported	GCST90274820	0.00227911	25.8904
rs72837682	17	7160331	C	T	0.2193	0.08	0.0172	3.3e-06	11336	Leukemia inhibitory factor receptor levels	TRUE	reported	GCST90274820	0.00190474	21.6295
rs141933232	17	38807841	A	G	0.0169	-0.2724	0.0546	6.07e-07	11724	Leukemia inhibitory factor receptor levels	TRUE	reported	GCST90274820	0.00211852	24.886
rs62654645	21	33323676	T	G	0.5221	-0.0812	0.0172	2.35e-06	8587	Leukemia inhibitory factor receptor levels	TRUE	reported	GCST90274820	0.00258874	22.282
rs147006060	21	42360698	A	G	0.0179	-0.2602	0.0566	4.28e-06	11775	Leukemia inhibitory factor receptor levels	TRUE	reported	GCST90274820	0.0017916	21.1304
rs12133241	1	13933725	G	T	0.1655	-0.0728	0.0157	3.54e-06	14713	Monocyte chemoattractant protein-1 levels	TRUE	reported	GCST90274821	0.00145924	21.4983
rs12075	1	159205564	A	G	0.5552	0.1694	0.0113	8.39e-51	14730	Monocyte chemoattractant protein-1 levels	TRUE	reported	GCST90274821	0.0150277	224.704
rs4682862	3	42835921	G	A	0.3846	-0.0576	0.0122	2.34e-06	14285	Monocyte chemoattractant protein-1 levels	TRUE	reported	GCST90274821	0.001558	22.2877
rs1846616	3	45990949	T	A	0.638	-0.0856	0.0119	6.33e-13	14719	Monocyte chemoattractant protein-1 levels	TRUE	reported	GCST90274821	0.00350309	51.7362
rs35728689	3	46348737	A	G	0.0959	0.3004	0.0198	5.44e-52	14732	Monocyte chemoattractant protein-1 levels	TRUE	reported	GCST90274821	0.0153842	230.15
rs181998213	3	46478298	C	T	0.0128	-0.3723	0.0695	8.47e-08	14285	Monocyte chemoattractant protein-1 levels	TRUE	reported	GCST90274821	0.00200477	28.6917
rs7619350	3	132550591	A	G	0.118	0.0986	0.0201	9.32e-07	11764	Monocyte chemoattractant protein-1 levels	TRUE	reported	GCST90274821	0.00204136	24.0596
rs149604038	3	185745757	G	C	0.0149	0.2813	0.0556	4.21e-07	13798	Monocyte chemoattractant protein-1 levels	TRUE	reported	GCST90274821	0.00185169	25.5933
rs207311	4	19074255	T	C	0.6697	0.0579	0.0126	4.32e-06	14285	Monocyte chemoattractant protein-1 levels	TRUE	reported	GCST90274821	0.00147603	21.1133
rs148307902	5	2884900	A	G	0.0243	0.2553	0.0538	2.08e-06	13798	Monocyte chemoattractant protein-1 levels	TRUE	reported	GCST90274821	0.00162934	22.5151
rs146186562	6	20408498	G	T	0.0211	0.2293	0.0497	3.96e-06	14285	Monocyte chemoattractant protein-1 levels	TRUE	reported	GCST90274821	0.00148788	21.2831
rs9942602	7	17937431	C	T	0.5078	-0.0618	0.0117	1.28e-07	14728	Monocyte chemoattractant protein-1 levels	TRUE	reported	GCST90274821	0.00189077	27.8963
rs77344300	9	76223123	T	C	0.0491	-0.1381	0.0293	2.44e-06	14733	Monocyte chemoattractant protein-1 levels	TRUE	reported	GCST90274821	0.00150559	22.2123
rs117510656	11	87566778	C	T	0.0194	0.2587	0.0562	4.16e-06	14285	Monocyte chemoattractant protein-1 levels	TRUE	reported	GCST90274821	0.00148114	21.1865
rs12367122	12	30845435	A	G	0.1756	0.0739	0.0159	3.35e-06	14284	Monocyte chemoattractant protein-1 levels	TRUE	reported	GCST90274821	0.00151004	21.599
rs34292320	13	42979689	T	C	0.2742	-0.0684	0.0134	3.32e-07	14285	Monocyte chemoattractant protein-1 levels	TRUE	reported	GCST90274821	0.00182067	26.052
rs11639226	15	90843990	C	A	0.5218	-0.0615	0.0133	3.76e-06	14285	Monocyte chemoattractant protein-1 levels	TRUE	reported	GCST90274821	0.00149457	21.3789
rs117265389	16	4888451	C	G	0.0256	0.1734	0.0377	4.24e-06	14733	Monocyte chemoattractant protein-1 levels	TRUE	reported	GCST90274821	0.00143384	21.1522
rs11870164	17	34240660	T	C	0.2772	0.0751	0.013	7.61e-09	14733	Monocyte chemoattractant protein-1 levels	TRUE	reported	GCST90274821	0.00226006	33.3683
rs190108694	18	77421512	A	G	0.0286	-0.2084	0.0455	4.64e-06	11325	Monocyte chemoattractant protein-1 levels	TRUE	reported	GCST90274821	0.00184897	20.9747
rs79697698	20	9105433	T	C	0.0136	-0.348	0.0653	9.86e-08	13752	Monocyte chemoattractant protein-1 levels	TRUE	reported	GCST90274821	0.00206096	28.3968
rs77128226	20	15232872	T	C	0.0875	-0.1063	0.0218	1.08e-06	14285	Monocyte chemoattractant protein-1 levels	TRUE	reported	GCST90274821	0.00166169	23.7735
rs117317477	22	21567631	T	G	0.0125	-0.3227	0.0704	4.57e-06	11725	Monocyte chemoattractant protein-1 levels	TRUE	reported	GCST90274821	0.0017888	21.0077
rs78743764	1	3385398	A	C	0.019	-0.2226	0.048	3.53e-06	13656	Monocyte chemoattractant protein 2 levels	TRUE	reported	GCST90274822	0.00157239	21.5033
rs12075	1	159205564	A	G	0.5553	-0.0973	0.0116	4.95e-17	14733	Monocyte chemoattractant protein 2 levels	TRUE	reported	GCST90274822	0.0047528	70.3478
rs6685547	1	224694422	A	G	0.0505	0.1462	0.0289	4.22e-07	13239	Monocyte chemoattractant protein 2 levels	TRUE	reported	GCST90274822	0.00192932	25.5878
rs7538845	1	238717680	C	G	0.6032	0.0566	0.0122	3.5e-06	14288	Monocyte chemoattractant protein 2 levels	TRUE	reported	GCST90274822	0.00150414	21.5205
rs79965992	2	43520940	A	G	0.0823	0.1092	0.0233	2.78e-06	12851	Monocyte chemoattractant protein 2 levels	TRUE	reported	GCST90274822	0.0017063	21.9617
rs138884871	3	47029967	T	C	0.0188	0.2198	0.0473	3.37e-06	13672	Monocyte chemoattractant protein 2 levels	TRUE	reported	GCST90274822	0.00157694	21.5908
rs407595	5	125763834	C	A	0.7927	-0.0697	0.0147	2.12e-06	14287	Monocyte chemoattractant protein 2 levels	TRUE	reported	GCST90274822	0.00157111	22.4786
rs145516279	5	147972352	G	A	0.021	-0.2225	0.048	3.56e-06	14288	Monocyte chemoattractant protein 2 levels	TRUE	reported	GCST90274822	0.0015016	21.4841
rs12523126	5	166222350	A	T	0.0746	0.1121	0.0232	1.35e-06	14288	Monocyte chemoattractant protein 2 levels	TRUE	reported	GCST90274822	0.00163138	23.344
rs79567569	6	166642770	C	A	0.0123	0.3284	0.0669	9.16e-07	13386	Monocyte chemoattractant protein 2 levels	TRUE	reported	GCST90274822	0.00179689	24.0929
rs4722985	7	30432475	C	T	0.291	0.0626	0.0133	2.52e-06	14288	Monocyte chemoattractant protein 2 levels	TRUE	reported	GCST90274822	0.00154811	22.1506
rs181726805	9	92895704	G	A	0.0162	0.2479	0.0536	3.75e-06	14736	Monocyte chemoattractant protein 2 levels	TRUE	reported	GCST90274822	0.00144949	21.3877
rs948962	11	77208433	A	C	0.4764	0.0544	0.0119	4.84e-06	14736	Monocyte chemoattractant protein 2 levels	TRUE	reported	GCST90274822	0.00141615	20.8951
rs75573205	11	101553551	G	C	0.024	-0.1906	0.0408	2.99e-06	14725	Monocyte chemoattractant protein 2 levels	TRUE	reported	GCST90274822	0.00147988	21.8206
rs112168535	16	4654768	C	T	0.0445	0.1553	0.0316	8.9e-07	13670	Monocyte chemoattractant protein 2 levels	TRUE	reported	GCST90274822	0.00176374	24.1493
rs9889517	17	4800880	A	G	0.4783	0.0609	0.0121	4.83e-07	14288	Monocyte chemoattractant protein 2 levels	TRUE	reported	GCST90274822	0.0017698	25.3281
rs72825048	17	34244211	A	G	0.0508	-0.812	0.0268	1e-200	14734	Monocyte chemoattractant protein 2 levels	TRUE	reported	GCST90274822	0.0586506	917.875
rs80219280	17	34283515	T	G	0.0365	-0.904	0.0322	2e-173	14736	Monocyte chemoattractant protein 2 levels	TRUE	reported	GCST90274822	0.0507711	788.072
rs188234686	17	34298229	G	C	0.019	0.3591	0.0509	1.73e-12	12847	Monocyte chemoattractant protein 2 levels	TRUE	reported	GCST90274822	0.00385935	49.7654
rs11652256	17	34305359	A	G	0.0323	-0.9051	0.0354	3.48e-144	14736	Monocyte chemoattractant protein 2 levels	TRUE	reported	GCST90274822	0.0424772	653.624
rs16969443	17	34306244	C	T	0.0237	0.4966	0.0757	5.38e-11	10826	Monocyte chemoattractant protein 2 levels	TRUE	reported	GCST90274822	0.00395941	43.027
rs76263310	17	34318110	A	G	0.0187	0.296	0.0455	7.74e-11	14727	Monocyte chemoattractant protein 2 levels	TRUE	reported	GCST90274822	0.0028655	42.3157
rs34202026	17	34320338	T	A	0.0285	-0.6652	0.0371	6.89e-72	14719	Monocyte chemoattractant protein 2 levels	TRUE	reported	GCST90274822	0.0213744	321.438
rs1821142	17	34322969	C	T	0.9816	-0.4013	0.0478	4.64e-17	13422	Monocyte chemoattractant protein 2 levels	TRUE	reported	GCST90274822	0.00522385	70.4722
rs144618566	17	34325288	T	C	0.0169	0.5171	0.0538	7.15e-22	13801	Monocyte chemoattractant protein 2 levels	TRUE	reported	GCST90274822	0.00664931	92.368
rs144101664	17	34447366	T	C	0.014	-0.3694	0.0547	1.45e-11	14288	Monocyte chemoattractant protein 2 levels	TRUE	reported	GCST90274822	0.00318173	45.5993
rs35904471	17	78948620	T	C	0.2662	0.0761	0.0165	3.99e-06	11337	Monocyte chemoattractant protein 2 levels	TRUE	reported	GCST90274822	0.00187279	21.2679
rs80131163	18	34097406	G	A	0.0314	-0.1962	0.0399	8.77e-07	14730	Monocyte chemoattractant protein 2 levels	TRUE	reported	GCST90274822	0.00163884	24.1765
rs75580960	19	2151762	C	T	0.1297	0.0904	0.0188	1.52e-06	13224	Monocyte chemoattractant protein 2 levels	TRUE	reported	GCST90274822	0.00174542	23.1183
rs74350159	21	35369599	A	G	0.012	0.2798	0.0608	4.19e-06	13801	Monocyte chemoattractant protein 2 levels	TRUE	reported	GCST90274822	0.00153219	21.1751
rs481267	1	108175198	G	A	0.6737	0.0754	0.015	4.99e-07	9889	Monocyte chemoattractant protein-3 levels	TRUE	reported	GCST90274823	0.00254859	25.2623
rs12075	1	159205564	A	G	0.5624	-0.0899	0.013	4.67e-12	11780	Monocyte chemoattractant protein-3 levels	TRUE	reported	GCST90274823	0.00404322	47.8144
rs12142504	1	192830355	C	T	0.3049	-0.0778	0.0166	2.78e-06	9448	Monocyte chemoattractant protein-3 levels	TRUE	reported	GCST90274823	0.0023195	21.9609
rs147793446	1	201800182	A	G	0.0345	0.1941	0.0413	2.6e-06	11770	Monocyte chemoattractant protein-3 levels	TRUE	reported	GCST90274823	0.0018731	22.084
rs146174820	2	68387100	A	G	0.0247	0.2663	0.0547	1.13e-06	10469	Monocyte chemoattractant protein-3 levels	TRUE	reported	GCST90274823	0.00225881	23.6965
rs2228467	3	42864624	C	T	0.0732	0.3169	0.0252	2.88e-36	11782	Monocyte chemoattractant protein-3 levels	TRUE	reported	GCST90274823	0.0132445	158.114
rs4146770	3	151330756	T	C	0.7978	-0.0933	0.0165	1.56e-08	11760	Monocyte chemoattractant protein-3 levels	TRUE	reported	GCST90274823	0.0027115	31.9684
rs11276535	3	177344366	T	C	0.5118	-0.0849	0.0167	3.7e-07	7943	Monocyte chemoattractant protein-3 levels	TRUE	reported	GCST90274823	0.0032433	25.8388
rs28667091	4	47680980	G	T	0.5883	0.0613	0.0133	4.05e-06	11782	Monocyte chemoattractant protein-3 levels	TRUE	reported	GCST90274823	0.00179977	21.2395
rs182239847	4	143970991	G	T	0.0904	0.1716	0.0359	1.75e-06	9453	Monocyte chemoattractant protein-3 levels	TRUE	reported	GCST90274823	0.00241117	22.843
rs153473	5	151255354	C	G	0.4563	-0.0638	0.0134	1.92e-06	11335	Monocyte chemoattractant protein-3 levels	TRUE	reported	GCST90274823	0.00199592	22.665
rs9968876	6	99639406	G	T	0.1009	0.1046	0.0221	2.21e-06	11774	Monocyte chemoattractant protein-3 levels	TRUE	reported	GCST90274823	0.00189902	22.3978
rs139796674	9	107822071	A	G	0.0249	0.2334	0.0492	2.1e-06	11335	Monocyte chemoattractant protein-3 levels	TRUE	reported	GCST90274823	0.00198147	22.5006
rs74157668	10	119383800	T	C	0.0404	0.1574	0.0343	4.46e-06	11781	Monocyte chemoattractant protein-3 levels	TRUE	reported	GCST90274823	0.00178428	21.0546
rs148859911	11	42223623	A	G	0.05	0.1507	0.0328	4.34e-06	11771	Monocyte chemoattractant protein-3 levels	TRUE	reported	GCST90274823	0.00179014	21.106
rs7116054	11	69124227	T	C	0.1822	-0.0998	0.0179	2.47e-08	11335	Monocyte chemoattractant protein-3 levels	TRUE	reported	GCST90274823	0.00273492	31.0798
rs7327202	13	58357592	C	G	0.1497	-0.0969	0.0194	5.89e-07	10903	Monocyte chemoattractant protein-3 levels	TRUE	reported	GCST90274823	0.002283	24.9439
rs28439856	15	53350852	G	A	0.0831	-0.1646	0.0339	1.2e-06	7943	Monocyte chemoattractant protein-3 levels	TRUE	reported	GCST90274823	0.0029593	23.5695
rs16947053	15	92549345	G	A	0.0221	-0.2264	0.0487	3.34e-06	11783	Monocyte chemoattractant protein-3 levels	TRUE	reported	GCST90274823	0.00183081	21.6083
rs7213460	17	34195594	A	G	0.4161	0.0942	0.0132	9.58e-13	11780	Monocyte chemoattractant protein-3 levels	TRUE	reported	GCST90274823	0.00430462	50.919
rs78848134	20	42498017	T	C	0.0198	0.2441	0.0514	2.04e-06	11296	Monocyte chemoattractant protein-3 levels	TRUE	reported	GCST90274823	0.00199259	22.5493
rs12075	1	159205564	A	G	0.5553	0.189	0.0114	9.89e-62	14733	Monocyte chemoattractant protein-4 levels	TRUE	reported	GCST90274824	0.0183145	274.824
rs7612912	3	42869129	C	T	0.3724	-0.1281	0.012	1.33e-26	14714	Monocyte chemoattractant protein-4 levels	TRUE	reported	GCST90274824	0.00768519	113.94
rs55842014	3	46247622	A	G	0.3598	-0.0638	0.0131	1.11e-06	12404	Monocyte chemoattractant protein-4 levels	TRUE	reported	GCST90274824	0.00190857	23.7153
rs115511138	4	114645835	G	A	0.0306	-0.1956	0.042	3.21e-06	13944	Monocyte chemoattractant protein-4 levels	TRUE	reported	GCST90274824	0.00155302	21.6859
rs62336911	4	175512557	T	C	0.0417	0.1569	0.0332	2.29e-06	14288	Monocyte chemoattractant protein-4 levels	TRUE	reported	GCST90274824	0.0015607	22.331
rs74794857	5	22143479	C	T	0.5877	-0.0674	0.0139	1.24e-06	11760	Monocyte chemoattractant protein-4 levels	TRUE	reported	GCST90274824	0.00199533	23.508
rs2631360	5	132371737	A	G	0.5448	0.0609	0.0131	3.34e-06	11782	Monocyte chemoattractant protein-4 levels	TRUE	reported	GCST90274824	0.00183095	21.6082
rs144118870	6	31247030	G	A	0.037	-0.1749	0.0368	2.01e-06	14735	Monocyte chemoattractant protein-4 levels	TRUE	reported	GCST90274824	0.00153062	22.5853
rs847767	6	40083849	G	A	0.1467	-0.077	0.0168	4.58e-06	14733	Monocyte chemoattractant protein-4 levels	TRUE	reported	GCST90274824	0.00142381	21.0041
rs1120252	6	57417462	A	T	0.5592	0.0873	0.019	4.33e-06	9830	Monocyte chemoattractant protein-4 levels	TRUE	reported	GCST90274824	0.00214307	21.1073
rs2721961	8	115645684	G	T	0.2707	0.1201	0.0133	1.72e-19	14288	Monocyte chemoattractant protein-4 levels	TRUE	reported	GCST90274824	0.00567466	81.5308
rs2497351	10	92760589	C	T	0.7982	-0.0668	0.0145	4.09e-06	14736	Monocyte chemoattractant protein-4 levels	TRUE	reported	GCST90274824	0.00143818	21.2206
rs10140592	14	69984756	A	G	0.0209	0.2704	0.0553	1.01e-06	13753	Monocyte chemoattractant protein-4 levels	TRUE	reported	GCST90274824	0.00173545	23.9056
rs72825017	17	34202691	T	G	0.0594	-0.1997	0.0251	1.77e-15	14730	Monocyte chemoattractant protein-4 levels	TRUE	reported	GCST90274824	0.00427901	63.2921
rs3917900	17	34260295	A	G	0.6401	0.1557	0.012	1.7e-38	14730	Monocyte chemoattractant protein-4 levels	TRUE	reported	GCST90274824	0.0113	168.328
rs3136676	17	34356270	G	A	0.0616	-0.3903	0.0251	1.6e-54	14728	Monocyte chemoattractant protein-4 levels	TRUE	reported	GCST90274824	0.0161523	241.763
rs181250	17	58133098	T	C	0.8805	-0.1032	0.0208	6.99e-07	11538	Monocyte chemoattractant protein-4 levels	TRUE	reported	GCST90274824	0.002129	24.6126
rs8112014	19	14662265	A	G	0.2923	-0.0578	0.0126	4.49e-06	14724	Monocyte chemoattractant protein-4 levels	TRUE	reported	GCST90274824	0.00142715	21.0405
rs62201455	20	12708815	C	A	0.0193	0.2136	0.0451	2.18e-06	14722	Monocyte chemoattractant protein-4 levels	TRUE	reported	GCST90274824	0.00152132	22.428
rs926646	20	20042682	C	T	0.0455	-0.1432	0.0304	2.47e-06	14732	Monocyte chemoattractant protein-4 levels	TRUE	reported	GCST90274824	0.00150392	22.186
rs570499416	2	145176360	A	C	0.0147	-0.3014	0.0604	6.04e-07	12229	Macrophage inflammatory protein 1a levels	TRUE	reported	GCST90274825	0.00203207	24.8967
rs5743604	4	38799664	G	A	0.2497	0.0736	0.0135	4.98e-08	14737	Macrophage inflammatory protein 1a levels	TRUE	reported	GCST90274825	0.00201282	29.7187
rs2853926	6	31295274	G	A	0.2608	0.0608	0.0133	4.84e-06	14743	Macrophage inflammatory protein 1a levels	TRUE	reported	GCST90274825	0.00141548	20.8951
rs113448118	7	1069318	A	G	0.1528	0.0818	0.0179	4.88e-06	11793	Macrophage inflammatory protein 1a levels	TRUE	reported	GCST90274825	0.0017677	20.8798
rs188443128	8	55850801	T	C	0.4638	-0.0718	0.0151	1.98e-06	10893	Macrophage inflammatory protein 1a levels	TRUE	reported	GCST90274825	0.00207132	22.6056
rs1125560	12	67396896	T	C	0.632	-0.0644	0.0124	2.06e-07	13863	Macrophage inflammatory protein 1a levels	TRUE	reported	GCST90274825	0.0019419	26.9691
rs7137828	12	111494996	T	C	0.5247	-0.0837	0.0133	3.11e-10	11344	Macrophage inflammatory protein 1a levels	TRUE	reported	GCST90274825	0.00347911	39.5978
rs9507462	13	25101140	G	A	0.5065	0.0626	0.0133	2.52e-06	11767	Macrophage inflammatory protein 1a levels	TRUE	reported	GCST90274825	0.00187916	22.1499
rs9540456	13	65511242	G	A	0.1224	-0.0926	0.0181	3.12e-07	14295	Macrophage inflammatory protein 1a levels	TRUE	reported	GCST90274825	0.00182762	26.17
rs78871521	16	4724016	T	C	0.0304	0.1812	0.0371	1.04e-06	13246	Macrophage inflammatory protein 1a levels	TRUE	reported	GCST90274825	0.00179764	23.8508
rs1143687	16	81889208	T	C	0.0627	-0.1229	0.024	3.04e-07	14743	Macrophage inflammatory protein 1a levels	TRUE	reported	GCST90274825	0.00177551	26.2194
rs677925	17	15838151	C	T	0.2716	0.0668	0.0143	2.99e-06	12411	Macrophage inflammatory protein 1a levels	TRUE	reported	GCST90274825	0.00175514	21.8178
rs56675286	17	36031023	A	C	0.0383	-0.1806	0.0325	2.75e-08	14743	Macrophage inflammatory protein 1a levels	TRUE	reported	GCST90274825	0.00209013	30.8752
rs1719209	17	36084936	A	G	0.231	0.4088	0.0135	1e-200	14295	Macrophage inflammatory protein 1a levels	TRUE	reported	GCST90274825	0.0602794	916.84
rs76522981	17	36123394	T	C	0.076	-0.1462	0.0253	7.53e-09	14295	Macrophage inflammatory protein 1a levels	TRUE	reported	GCST90274825	0.00233054	33.3882
rs9911791	17	36465154	G	A	0.1792	-0.176	0.0162	1.71e-27	14295	Macrophage inflammatory protein 1a levels	TRUE	reported	GCST90274825	0.00818917	118.014
rs2847249	18	12747236	T	C	0.2605	-0.0621	0.0136	4.97e-06	14294	Macrophage inflammatory protein 1a levels	TRUE	reported	GCST90274825	0.00145653	20.8471
rs12141791	1	156449994	A	G	0.6981	0.0859	0.013	3.9e-11	14296	Matrix metalloproteinase-1 levels	TRUE	reported	GCST90274826	0.00304481	43.6555
rs6717478	2	63429919	T	A	0.034	-0.1548	0.0338	4.65e-06	14742	Matrix metalloproteinase-1 levels	TRUE	reported	GCST90274826	0.00142081	20.9725
rs2229629	2	74889400	A	G	0.0135	-0.3153	0.0673	2.8e-06	10887	Matrix metalloproteinase-1 levels	TRUE	reported	GCST90274826	0.00201203	21.9451
rs873675	3	65005770	T	C	0.0684	0.1234	0.0234	1.34e-07	14742	Matrix metalloproteinase-1 levels	TRUE	reported	GCST90274826	0.00188288	27.8061
rs188626385	7	120951066	T	C	0.0177	-0.2509	0.053	2.2e-06	12935	Matrix metalloproteinase-1 levels	TRUE	reported	GCST90274826	0.00172954	22.4069
rs4734879	8	105570896	G	A	0.2578	-0.1136	0.0137	1.11e-16	14296	Matrix metalloproteinase-1 levels	TRUE	reported	GCST90274826	0.00478649	68.7472
rs10990535	9	96328727	T	C	0.253	0.0703	0.0135	1.91e-07	14734	Matrix metalloproteinase-1 levels	TRUE	reported	GCST90274826	0.00183706	27.1134
rs10978641	9	106791915	T	A	0.2538	-0.0649	0.014	3.56e-06	14296	Matrix metalloproteinase-1 levels	TRUE	reported	GCST90274826	0.00150095	21.4868
rs141782294	11	102483742	G	A	0.0223	-0.3767	0.0445	2.56e-17	14731	Matrix metalloproteinase-1 levels	TRUE	reported	GCST90274826	0.00484096	71.6493
rs77095316	11	102701449	T	G	0.0705	-0.1416	0.0238	2.69e-09	14744	Matrix metalloproteinase-1 levels	TRUE	reported	GCST90274826	0.00239506	35.3927
rs2155053	11	102733876	T	C	0.9461	-0.3212	0.0264	4.68e-34	14741	Matrix metalloproteinase-1 levels	TRUE	reported	GCST90274826	0.00994207	148.008
rs484915	11	102802517	T	A	0.4387	0.3517	0.0119	5.73e-192	14295	Matrix metalloproteinase-1 levels	TRUE	reported	GCST90274826	0.0575849	873.353
rs116889819	11	102935669	A	G	0.0455	-0.176	0.03	4.45e-09	14744	Matrix metalloproteinase-1 levels	TRUE	reported	GCST90274826	0.00232892	34.4131
rs2926741	12	56704813	C	T	0.6564	0.0704	0.0126	2.31e-08	14296	Matrix metalloproteinase-1 levels	TRUE	reported	GCST90274826	0.00217893	31.2136
rs12367368	12	83200264	T	G	0.1146	0.0861	0.0186	3.67e-06	14744	Matrix metalloproteinase-1 levels	TRUE	reported	GCST90274826	0.00145122	21.425
rs7219205	17	4448017	G	A	0.4977	-0.0569	0.0121	2.57e-06	14296	Matrix metalloproteinase-1 levels	TRUE	reported	GCST90274826	0.00154443	22.1102
rs11673125	19	14652936	T	C	0.296	-0.0585	0.0127	4.1e-06	14741	Matrix metalloproteinase-1 levels	TRUE	reported	GCST90274826	0.00143732	21.2151
rs12567824	1	160020232	C	A	0.178	-0.07	0.0153	4.76e-06	14296	Matrix metalloproteinase-10 levels	TRUE	reported	GCST90274827	0.00146205	20.9292
rs1356799	2	139810097	G	T	0.2026	0.069	0.015	4.22e-06	13869	Matrix metalloproteinase-10 levels	TRUE	reported	GCST90274827	0.00152338	21.1569
rs80346512	5	667930	G	A	0.018	0.4022	0.0779	2.43e-07	8534	Matrix metalloproteinase-10 levels	TRUE	reported	GCST90274827	0.00311388	26.6506
rs181816009	6	31455635	A	G	0.0368	-0.1769	0.0358	7.76e-07	11985	Matrix metalloproteinase-10 levels	TRUE	reported	GCST90274827	0.00203314	24.4128
rs41285646	6	32583826	A	G	0.2799	0.106	0.0208	3.47e-07	8978	Matrix metalloproteinase-10 levels	TRUE	reported	GCST90274827	0.00288437	25.965
rs112062276	6	133839360	T	G	0.0601	0.1203	0.0249	1.36e-06	14733	Matrix metalloproteinase-10 levels	TRUE	reported	GCST90274827	0.00158181	23.3385
rs112327130	8	77041425	C	G	0.0153	-0.2862	0.0608	2.51e-06	12456	Matrix metalloproteinase-10 levels	TRUE	reported	GCST90274827	0.00177575	22.1545
rs72699188	9	6176871	G	C	0.1493	0.0931	0.0166	2.04e-08	14744	Matrix metalloproteinase-10 levels	TRUE	reported	GCST90274827	0.00212884	31.4503
rs55804377	10	1017952	A	G	0.0185	-0.2185	0.0469	3.18e-06	14741	Matrix metalloproteinase-10 levels	TRUE	reported	GCST90274827	0.00147025	21.7019
rs539147801	10	13543421	C	A	0.0281	0.2059	0.0444	3.53e-06	11329	Matrix metalloproteinase-10 levels	TRUE	reported	GCST90274827	0.00189466	21.5016
rs11225354	11	102639315	C	T	0.121	-0.2957	0.0181	5.38e-60	14296	Matrix metalloproteinase-10 levels	TRUE	reported	GCST90274827	0.0183273	266.861
rs17860955	11	102778751	C	T	0.017	-1.1371	0.047	2.6e-129	14256	Matrix metalloproteinase-10 levels	TRUE	reported	GCST90274827	0.0394393	585.249
rs17099622	11	102829621	G	A	0.0704	0.2064	0.0233	8.12e-19	14296	Matrix metalloproteinase-10 levels	TRUE	reported	GCST90274827	0.00545903	78.4597
rs142915220	11	103011223	G	A	0.0206	0.3256	0.0494	4.37e-11	13809	Matrix metalloproteinase-10 levels	TRUE	reported	GCST90274827	0.00313609	43.4362
rs7966257	12	110813633	C	G	0.1335	-0.0819	0.0178	4.2e-06	14295	Matrix metalloproteinase-10 levels	TRUE	reported	GCST90274827	0.00147877	21.1674
rs3742926	14	32545663	T	C	0.0978	-0.0912	0.0196	3.27e-06	14744	Matrix metalloproteinase-10 levels	TRUE	reported	GCST90274827	0.00146631	21.648
rs2584662	17	49393125	C	A	0.415	0.0597	0.0122	9.91e-07	14296	Matrix metalloproteinase-10 levels	TRUE	reported	GCST90274827	0.0016722	23.9424
rs516316	19	48702888	C	G	0.4452	0.1003	0.0117	1.01e-17	14742	Matrix metalloproteinase-10 levels	TRUE	reported	GCST90274827	0.00496037	73.4804
rs113958571	20	20731052	A	G	0.0188	-0.2315	0.0503	4.18e-06	14296	Matrix metalloproteinase-10 levels	TRUE	reported	GCST90274827	0.00147948	21.179
rs4360502	1	214713299	A	G	0.3445	-0.0652	0.0141	3.76e-06	11342	Neurturin levels	TRUE	reported	GCST90274828	0.0018817	21.3787
rs62120726	2	15594674	G	A	0.1923	-0.0786	0.0172	4.88e-06	11343	Neurturin levels	TRUE	reported	GCST90274828	0.00183764	20.8791
rs908372	2	171577863	G	C	0.6676	0.0622	0.0136	4.8e-06	11773	Neurturin levels	TRUE	reported	GCST90274828	0.00177356	20.9136
rs76777800	3	73017935	T	C	0.0176	0.3387	0.0738	4.44e-06	6941	Neurturin levels	TRUE	reported	GCST90274828	0.00302538	21.0568
rs143131035	4	43311203	T	C	0.0118	-0.4361	0.0867	4.91e-07	7585	Neurturin levels	TRUE	reported	GCST90274828	0.00332454	25.2941
rs7712604	5	21508850	G	C	0.3262	0.0879	0.0176	5.9e-07	8587	Neurturin levels	TRUE	reported	GCST90274828	0.00289635	24.9374
rs29630	5	171599584	C	T	0.7507	0.074	0.0159	3.25e-06	11343	Neurturin levels	TRUE	reported	GCST90274828	0.00190596	21.6567
rs192427410	8	43330638	T	G	0.0252	0.3743	0.0786	1.92e-06	8783	Neurturin levels	TRUE	reported	GCST90274828	0.00257532	22.6723
rs77216559	11	4454680	C	T	0.042	-0.1667	0.034	9.44e-07	11791	Neurturin levels	TRUE	reported	GCST90274828	0.0020346	24.0348
rs182274799	11	10337241	A	G	0.0646	0.1565	0.031	4.46e-07	9461	Neurturin levels	TRUE	reported	GCST90274828	0.00268658	25.4808
rs4753678	11	95468068	A	G	0.5434	0.087	0.0178	1.02e-06	7942	Neurturin levels	TRUE	reported	GCST90274828	0.00299892	23.883
rs8033310	15	23800958	C	T	0.0867	-0.1332	0.0286	3.2e-06	11343	Neurturin levels	TRUE	reported	GCST90274828	0.00190862	21.687
rs7202385	16	26069562	A	T	0.6725	0.0746	0.0157	2.02e-06	9460	Neurturin levels	TRUE	reported	GCST90274828	0.00238096	22.5729
rs10412462	19	14580872	A	C	0.0363	-0.1731	0.0366	2.25e-06	11790	Neurturin levels	TRUE	reported	GCST90274828	0.00189363	22.3645
rs113580784	20	56894901	A	G	0.0208	-0.2288	0.0495	3.8e-06	11768	Neurturin levels	TRUE	reported	GCST90274828	0.00181222	21.3613
rs145686993	2	46079035	C	G	0.0161	-0.2464	0.0539	4.84e-06	14257	Neurotrophin-3 levels	TRUE	reported	GCST90274829	0.00146366	20.895
rs79759094	4	7531372	A	G	0.0638	-0.1163	0.0251	3.6e-06	14728	Neurotrophin-3 levels	TRUE	reported	GCST90274829	0.00145558	21.4661
rs12517801	5	1730939	A	G	0.3609	-0.0555	0.0121	4.5e-06	14726	Neurotrophin-3 levels	TRUE	reported	GCST90274829	0.00142663	21.0357
rs2034246	5	115115890	C	A	0.4323	-0.0582	0.012	1.23e-06	14296	Neurotrophin-3 levels	TRUE	reported	GCST90274829	0.00164269	23.5192
rs3218587	6	111367724	A	G	0.0429	0.1364	0.0294	3.49e-06	14744	Neurotrophin-3 levels	TRUE	reported	GCST90274829	0.00145776	21.5216
rs112418830	6	150972752	T	C	0.0567	0.1366	0.0263	2.06e-07	14296	Neurotrophin-3 levels	TRUE	reported	GCST90274829	0.00188346	26.973
rs2107473	7	8723326	G	A	0.9825	0.2393	0.0507	2.36e-06	13394	Neurotrophin-3 levels	TRUE	reported	GCST90274829	0.00166049	22.2743
rs17537796	7	39986573	C	A	0.0134	0.2571	0.0553	3.33e-06	14254	Neurotrophin-3 levels	TRUE	reported	GCST90274829	0.00151412	21.6119
rs73166403	7	152601143	T	C	0.1114	-0.092	0.02	4.22e-06	14296	Neurotrophin-3 levels	TRUE	reported	GCST90274829	0.00147795	21.157
rs72652073	8	71119666	C	G	0.3811	0.058	0.0125	3.48e-06	14296	Neurotrophin-3 levels	TRUE	reported	GCST90274829	0.00150372	21.5266
rs10780690	9	84863257	G	T	0.4735	-0.0557	0.012	3.46e-06	14296	Neurotrophin-3 levels	TRUE	reported	GCST90274829	0.0015048	21.5421
rs146532158	10	114074103	T	C	0.0249	-0.1859	0.0386	1.46e-06	14741	Neurotrophin-3 levels	TRUE	reported	GCST90274829	0.00157099	23.1913
rs11225042	11	101856953	C	A	0.1263	0.0973	0.0203	1.64e-06	12412	Neurotrophin-3 levels	TRUE	reported	GCST90274829	0.00184752	22.9701
rs2846299	11	123504348	G	A	0.6978	-0.0582	0.0125	3.22e-06	14721	Neurotrophin-3 levels	TRUE	reported	GCST90274829	0.00147045	21.6754
rs58399805	12	5570938	A	T	0.0799	0.1106	0.022	4.98e-07	14737	Neurotrophin-3 levels	TRUE	reported	GCST90274829	0.00171203	25.27
rs540074689	14	18580280	C	A	0.1996	0.1076	0.0219	8.96e-07	10703	Neurotrophin-3 levels	TRUE	reported	GCST90274829	0.00225036	24.1354
rs28735437	15	87971624	C	G	0.1435	-0.1168	0.0164	1.06e-12	14737	Neurotrophin-3 levels	TRUE	reported	GCST90274829	0.00343002	50.7153
rs376150779	18	57642828	G	C	0.2265	0.0819	0.0172	1.92e-06	10894	Neurotrophin-3 levels	TRUE	reported	GCST90274829	0.00207692	22.6689
rs11151953	18	74456625	C	G	0.5258	0.0734	0.0124	3.23e-09	14296	Neurotrophin-3 levels	TRUE	reported	GCST90274829	0.00244496	35.0339
rs5751454	22	43253709	T	C	0.0287	0.1823	0.0398	4.64e-06	13680	Neurotrophin-3 levels	TRUE	reported	GCST90274829	0.00153128	20.977
rs114165349	1	26695422	C	G	0.0337	-0.1948	0.034	1.01e-08	14727	Osteoprotegerin levels	TRUE	reported	GCST90274830	0.00222402	32.8217
rs56009454	1	39579413	G	T	0.6247	0.0637	0.0139	4.59e-06	10894	Osteoprotegerin levels	TRUE	reported	GCST90274830	0.00192409	20.9976
rs17600346	3	172506192	C	T	0.0369	0.1569	0.0299	1.54e-07	14723	Osteoprotegerin levels	TRUE	reported	GCST90274830	0.00186679	27.5324
rs28454196	4	32868836	G	C	0.0242	0.2242	0.0486	3.97e-06	14285	Osteoprotegerin levels	TRUE	reported	GCST90274830	0.00148755	21.2783
rs1230164	4	99064872	C	G	0.7288	-0.0671	0.0129	1.98e-07	14285	Osteoprotegerin levels	TRUE	reported	GCST90274830	0.00189044	27.0523
rs192337992	6	130185628	G	A	0.038	0.1555	0.0334	3.23e-06	11978	Osteoprotegerin levels	TRUE	reported	GCST90274830	0.00180634	21.6718
rs144471361	6	134198685	T	C	0.0154	0.3067	0.0628	1.04e-06	12145	Osteoprotegerin levels	TRUE	reported	GCST90274830	0.00196001	23.8472
rs6985207	8	8746913	C	A	0.4444	-0.0522	0.0114	4.67e-06	14285	Osteoprotegerin levels	TRUE	reported	GCST90274830	0.0014656	20.9638
rs9643126	8	118431688	C	G	0.4689	0.0837	0.0146	9.87e-09	10893	Osteoprotegerin levels	TRUE	reported	GCST90274830	0.00300808	32.8598
rs2247769	8	119068792	C	T	0.4423	0.1705	0.0114	1.42e-50	14285	Osteoprotegerin levels	TRUE	reported	GCST90274830	0.0154174	223.655
rs77507094	10	53269275	G	A	0.0209	-0.1965	0.0429	4.64e-06	14726	Osteoprotegerin levels	TRUE	reported	GCST90274830	0.00142268	20.9774
rs1437633	11	16250653	C	A	0.7928	0.079	0.0147	7.69e-08	12851	Osteoprotegerin levels	TRUE	reported	GCST90274830	0.00224237	28.877
rs376613127	12	71395251	A	G	0.0133	-0.2692	0.0568	2.14e-06	13154	Osteoprotegerin levels	TRUE	reported	GCST90274830	0.00170473	22.4588
rs74111611	12	85213273	C	T	0.0397	0.1471	0.0298	7.96e-07	14732	Osteoprotegerin levels	TRUE	reported	GCST90274830	0.00165125	24.3632
rs138557324	12	119546325	T	C	0.0196	-0.2253	0.0473	1.91e-06	14285	Osteoprotegerin levels	TRUE	reported	GCST90274830	0.00158574	22.685
rs61968587	13	108884834	G	A	0.0157	0.2671	0.0567	2.47e-06	13798	Osteoprotegerin levels	TRUE	reported	GCST90274830	0.00160571	22.188
rs10142466	14	68805067	G	A	0.51	-0.057	0.0109	1.7e-07	14721	Osteoprotegerin levels	TRUE	reported	GCST90274830	0.00185419	27.3425
rs112635299	14	94371805	T	G	0.0205	0.2618	0.0433	1.48e-09	14733	Osteoprotegerin levels	TRUE	reported	GCST90274830	0.00247512	36.5514
rs138408096	15	83581896	A	G	0.0206	-0.2007	0.0423	2.09e-06	14721	Osteoprotegerin levels	TRUE	reported	GCST90274830	0.00152691	22.5089
rs704	17	28367840	A	G	0.4726	-0.1404	0.0111	1.14e-36	14733	Osteoprotegerin levels	TRUE	reported	GCST90274830	0.0107425	159.967
rs271665	17	49861158	C	T	0.252	0.0672	0.0129	1.9e-07	14710	Osteoprotegerin levels	TRUE	reported	GCST90274830	0.00184139	27.1331
rs9946923	18	78763646	C	T	0.0293	-0.172	0.0376	4.77e-06	13230	Osteoprotegerin levels	TRUE	reported	GCST90274830	0.00157919	20.9226
rs562335808	20	37373270	G	A	0.0244	0.2822	0.0592	1.87e-06	10894	Osteoprotegerin levels	TRUE	reported	GCST90274830	0.00208151	22.7191
rs7432752	3	155814056	G	A	0.4824	-0.0882	0.0167	1.28e-07	10894	Oncostatin-M levels	TRUE	reported	GCST90274831	0.00255391	27.8885
rs9264931	6	31306419	C	T	0.1188	0.1048	0.0191	4.09e-08	14736	Oncostatin-M levels	TRUE	reported	GCST90274831	0.00203887	30.1021
rs7007281	8	2764321	T	A	0.0846	-0.1155	0.0243	2e-06	11775	Oncostatin-M levels	TRUE	reported	GCST90274831	0.00191495	22.588
rs559651	8	41697848	C	T	0.3504	0.0594	0.0125	2.01e-06	14715	Oncostatin-M levels	TRUE	reported	GCST90274831	0.00153224	22.5784
rs117867445	9	134984662	C	G	0.0172	0.2926	0.0621	2.46e-06	10471	Oncostatin-M levels	TRUE	reported	GCST90274831	0.00211572	22.1964
rs76275710	10	29743204	A	G	0.0176	0.2665	0.0525	3.85e-07	14735	Oncostatin-M levels	TRUE	reported	GCST90274831	0.00174569	25.7642
rs61897429	11	47403313	A	G	0.139	-0.0847	0.017	6.28e-07	14735	Oncostatin-M levels	TRUE	reported	GCST90274831	0.00168185	24.8205
rs2511241	11	73234296	T	C	0.9163	0.177	0.0236	6.38e-14	13668	Oncostatin-M levels	TRUE	reported	GCST90274831	0.00409858	56.2418
rs7102957	11	102463421	T	C	0.8631	-0.0803	0.0173	3.46e-06	14288	Oncostatin-M levels	TRUE	reported	GCST90274831	0.00150561	21.5416
rs653178	12	111569952	T	C	0.5224	-0.0728	0.0132	3.48e-08	11785	Oncostatin-M levels	TRUE	reported	GCST90274831	0.00257434	30.4117
rs111865607	14	87956585	T	C	0.2079	-0.1077	0.0178	1.44e-09	10894	Oncostatin-M levels	TRUE	reported	GCST90274831	0.00334925	36.6026
rs4779338	15	22220067	G	A	0.789	-0.1274	0.0276	3.91e-06	8491	Oncostatin-M levels	TRUE	reported	GCST90274831	0.00250307	21.3019
rs3859189	17	39980780	G	A	0.4633	-0.1101	0.0117	4.95e-21	14729	Oncostatin-M levels	TRUE	reported	GCST90274831	0.00597622	88.5409
rs116928468	17	77182732	A	G	0.019	-0.2566	0.0536	1.69e-06	11770	Oncostatin-M levels	TRUE	reported	GCST90274831	0.0019434	22.9145
rs80303768	21	41222751	A	G	0.0371	-0.152	0.0327	3.35e-06	14722	Oncostatin-M levels	TRUE	reported	GCST90274831	0.00146551	21.6039
rs4823082	22	30204116	C	G	0.0363	-0.159	0.0346	4.32e-06	14724	Oncostatin-M levels	TRUE	reported	GCST90274831	0.00143217	21.1146
rs2285179	22	37815947	A	G	0.5586	-0.0663	0.0122	5.5e-08	14288	Oncostatin-M levels	TRUE	reported	GCST90274831	0.00206271	29.5289
rs28444486	22	48835728	A	G	0.7378	0.0636	0.0136	2.92e-06	14735	Oncostatin-M levels	TRUE	reported	GCST90274831	0.00148198	21.8664
rs184265227	1	238446259	G	A	0.132	-0.0961	0.0192	5.58e-07	14288	Programmed cell death 1 ligand 1 levels	TRUE	reported	GCST90274832	0.0017503	25.0486
rs4974444	3	127562126	A	G	0.8717	-0.0816	0.0176	3.55e-06	14288	Programmed cell death 1 ligand 1 levels	TRUE	reported	GCST90274832	0.00150221	21.4929
rs35024691	5	18901595	C	G	0.0929	-0.1008	0.0219	4.17e-06	12825	Programmed cell death 1 ligand 1 levels	TRUE	reported	GCST90274832	0.00164914	21.1819
rs62373966	5	90763165	G	T	0.0766	-0.1407	0.0273	2.55e-07	11777	Programmed cell death 1 ligand 1 levels	TRUE	reported	GCST90274832	0.00225035	26.5576
rs10043030	5	160509529	T	C	0.0613	-0.1179	0.0248	1.99e-06	14091	Programmed cell death 1 ligand 1 levels	TRUE	reported	GCST90274832	0.00160135	22.5976
rs6917605	6	19842266	C	T	0.5543	-0.0554	0.0116	1.79e-06	14733	Programmed cell death 1 ligand 1 levels	TRUE	reported	GCST90274832	0.00154575	22.8058
rs75510105	6	134352423	A	G	0.0292	0.1933	0.0385	5.15e-07	14727	Programmed cell death 1 ligand 1 levels	TRUE	reported	GCST90274832	0.00170878	25.2048
rs12539643	7	151321935	G	C	0.034	-0.1913	0.0407	2.6e-06	11337	Programmed cell death 1 ligand 1 levels	TRUE	reported	GCST90274832	0.0019449	22.0884
rs113674769	8	67385564	T	G	0.074	-0.1142	0.025	4.92e-06	12404	Programmed cell death 1 ligand 1 levels	TRUE	reported	GCST90274832	0.00167942	20.8633
rs822335	9	5448218	C	T	0.6529	0.1295	0.012	3.77e-27	14736	Programmed cell death 1 ligand 1 levels	TRUE	reported	GCST90274832	0.00784113	116.444
rs60830384	9	5485387	T	A	0.084	-0.1138	0.0213	9.16e-08	14718	Programmed cell death 1 ligand 1 levels	TRUE	reported	GCST90274832	0.00193569	28.5408
rs7026097	9	34007648	T	A	0.8221	-0.0832	0.016	1.99e-07	12834	Programmed cell death 1 ligand 1 levels	TRUE	reported	GCST90274832	0.00210247	27.0358
rs7125631	11	1926956	C	T	0.3457	0.0609	0.0128	1.96e-06	14288	Programmed cell death 1 ligand 1 levels	TRUE	reported	GCST90274832	0.00158181	22.6336
rs7945680	11	127813772	T	G	0.5018	0.061	0.0114	8.75e-08	14728	Programmed cell death 1 ligand 1 levels	TRUE	reported	GCST90274832	0.00194027	28.628
rs7304709	12	48276369	C	T	0.4138	-0.0537	0.0117	4.44e-06	14727	Programmed cell death 1 ligand 1 levels	TRUE	reported	GCST90274832	0.00142837	21.0629
rs7137828	12	111494996	T	C	0.5235	-0.0622	0.0133	2.92e-06	11337	Programmed cell death 1 ligand 1 levels	TRUE	reported	GCST90274832	0.00192549	21.8676
rs2283438	15	89178230	C	T	0.5649	0.0577	0.012	1.52e-06	14288	Programmed cell death 1 ligand 1 levels	TRUE	reported	GCST90274832	0.00161553	23.1168
rs79045618	19	5798997	A	G	0.0521	0.1619	0.0324	5.83e-07	10714	Programmed cell death 1 ligand 1 levels	TRUE	reported	GCST90274832	0.0023251	24.9645
rs78397068	1	88445949	C	T	0.0845	-0.1202	0.0233	2.49e-07	14288	Stem cell factor levels	TRUE	reported	GCST90274833	0.00185916	26.6095
rs71644719	1	222937923	A	G	0.0354	-0.1584	0.0345	4.4e-06	14727	Stem cell factor levels	TRUE	reported	GCST90274833	0.00142934	21.0772
rs557933	1	234717521	C	A	0.5353	0.0553	0.0118	2.78e-06	14287	Stem cell factor levels	TRUE	reported	GCST90274833	0.00153489	21.9597
rs11126305	2	70878938	G	A	0.5376	0.0567	0.0116	1.02e-06	14718	Stem cell factor levels	TRUE	reported	GCST90274833	0.00162068	23.8886
rs573618345	2	173999057	G	T	0.0353	-0.2137	0.0434	8.48e-07	10894	Stem cell factor levels	TRUE	reported	GCST90274833	0.00222063	24.241
rs7664024	4	18943033	T	C	0.185	-0.0718	0.0153	2.69e-06	14288	Stem cell factor levels	TRUE	reported	GCST90274833	0.00153895	22.0194
rs34813411	4	182622162	T	C	0.0373	-0.1619	0.0339	1.79e-06	14717	Stem cell factor levels	TRUE	reported	GCST90274833	0.0015474	22.8053
rs9264796	6	31302534	A	G	0.0716	0.1407	0.0303	3.42e-06	12404	Stem cell factor levels	TRUE	reported	GCST90274833	0.00173535	21.5592
rs705379	7	95324583	A	G	0.4598	0.0789	0.012	4.87e-11	14288	Stem cell factor levels	TRUE	reported	GCST90274833	0.00301653	43.2246
rs2980888	8	125495066	C	T	0.7063	0.0683	0.0126	5.94e-08	14735	Stem cell factor levels	TRUE	reported	GCST90274833	0.00199015	29.3793
rs785900	9	76532206	C	T	0.5554	-0.0575	0.0118	1.1e-06	14288	Stem cell factor levels	TRUE	reported	GCST90274833	0.00165912	23.7416
rs2740488	9	104899461	C	A	0.2515	-0.1156	0.0133	3.57e-18	14732	Stem cell factor levels	TRUE	reported	GCST90274833	0.00510187	75.5359
rs138854302	9	126045631	T	C	0.0915	-0.1391	0.0205	1.16e-11	14736	Stem cell factor levels	TRUE	reported	GCST90274833	0.00311467	46.0349
rs12378537	9	133190139	T	C	0.1215	0.105	0.0219	1.63e-06	11337	Stem cell factor levels	TRUE	reported	GCST90274833	0.00202354	22.9834
rs11199541	10	120772235	T	C	0.0334	0.1548	0.0339	4.96e-06	14736	Stem cell factor levels	TRUE	reported	GCST90274833	0.00141302	20.8489
rs72847212	11	834389	C	T	0.2074	0.0721	0.015	1.53e-06	13659	Stem cell factor levels	TRUE	reported	GCST90274833	0.00168863	23.1007
rs10832027	11	13335636	A	G	0.6474	-0.0568	0.012	2.21e-06	14734	Stem cell factor levels	TRUE	reported	GCST90274833	0.00151829	22.4014
rs174535	11	61783884	C	T	0.3541	0.0735	0.0121	1.24e-09	14736	Stem cell factor levels	TRUE	reported	GCST90274833	0.00249769	36.8931
rs10894669	11	133337045	A	C	0.3129	-0.0606	0.0129	2.63e-06	14735	Stem cell factor levels	TRUE	reported	GCST90274833	0.00149543	22.0651
rs11608458	12	88976029	T	C	0.6366	-0.0707	0.0122	6.83e-09	14288	Stem cell factor levels	TRUE	reported	GCST90274833	0.00234492	33.5783
rs71431776	13	26225030	A	C	0.1062	-0.0938	0.0192	1.03e-06	14714	Stem cell factor levels	TRUE	reported	GCST90274833	0.00161945	23.8641
rs45617141	15	43331199	G	T	0.0188	-0.2803	0.0512	4.38e-08	12935	Stem cell factor levels	TRUE	reported	GCST90274833	0.00231172	29.9667
rs2161465	16	25194290	T	A	0.7521	0.0715	0.0152	2.55e-06	11966	Stem cell factor levels	TRUE	reported	GCST90274833	0.00184575	22.1234
rs12149545	16	56959249	A	G	0.3094	0.1146	0.0123	1.2e-20	14736	Stem cell factor levels	TRUE	reported	GCST90274833	0.00585637	86.7961
rs16942887	16	67894139	A	G	0.1303	0.1658	0.0171	3.14e-22	14736	Stem cell factor levels	TRUE	reported	GCST90274833	0.00633921	93.9978
rs151246947	17	16453184	A	G	0.0274	0.2116	0.0453	3e-06	13224	Stem cell factor levels	TRUE	reported	GCST90274833	0.00164724	21.8157
rs11877350	18	46287348	A	G	0.4265	0.0538	0.0117	4.26e-06	14728	Stem cell factor levels	TRUE	reported	GCST90274833	0.00143359	21.1414
rs798893	19	54289975	G	C	0.7862	-0.095	0.0141	1.61e-11	14725	Stem cell factor levels	TRUE	reported	GCST90274833	0.00307338	45.3889
rs146276488	20	45480558	A	G	0.0144	0.2422	0.0516	2.68e-06	14728	Stem cell factor levels	TRUE	reported	GCST90274833	0.00149367	22.0288
rs6073958	20	45923216	C	T	0.1961	0.2858	0.0144	1.16e-87	14730	Stem cell factor levels	TRUE	reported	GCST90274833	0.0260457	393.859
rs2024570	20	46147904	C	T	0.9606	0.1985	0.0341	5.85e-09	14288	Stem cell factor levels	TRUE	reported	GCST90274833	0.00236599	33.8806
rs139690	22	24857060	G	A	0.0634	-0.1104	0.024	4.22e-06	14734	Stem cell factor levels	TRUE	reported	GCST90274833	0.00143407	21.1571
rs138897138	2	121973851	G	A	0.0862	-0.104	0.0218	1.84e-06	14288	SIR2-like protein 2 levels	TRUE	reported	GCST90274834	0.00159034	22.7558
rs116198125	3	14571717	C	T	0.0383	0.1521	0.0329	3.78e-06	14727	SIR2-like protein 2 levels	TRUE	reported	GCST90274834	0.00144918	21.3702
rs60459634	4	159707985	A	G	0.0886	-0.1063	0.0229	3.45e-06	14288	SIR2-like protein 2 levels	TRUE	reported	GCST90274834	0.00150581	21.5444
rs115455827	5	79492030	G	A	0.0494	-0.1277	0.0277	4.02e-06	14735	SIR2-like protein 2 levels	TRUE	reported	GCST90274834	0.00144028	21.2502
rs7718478	5	178133338	T	A	0.2504	-0.0639	0.0138	3.65e-06	14288	SIR2-like protein 2 levels	TRUE	reported	GCST90274834	0.00149838	21.4379
rs72883370	6	62703138	G	A	0.011	0.3428	0.0737	3.3e-06	12737	SIR2-like protein 2 levels	TRUE	reported	GCST90274834	0.00169567	21.6311
rs1034059	6	157772666	A	G	0.6981	0.076	0.0145	1.59e-07	14288	SIR2-like protein 2 levels	TRUE	reported	GCST90274834	0.00191905	27.4682
rs12531843	7	14103861	G	C	0.0823	0.1286	0.0243	1.21e-07	12404	SIR2-like protein 2 levels	TRUE	reported	GCST90274834	0.00225283	28.0027
rs147383134	8	88578298	C	T	0.0142	-0.2573	0.0551	3.02e-06	13801	SIR2-like protein 2 levels	TRUE	reported	GCST90274834	0.00157754	21.8029
rs11115639	12	83206746	C	A	0.1136	0.0841	0.0184	4.86e-06	14730	SIR2-like protein 2 levels	TRUE	reported	GCST90274834	0.00141624	20.888
rs77381020	13	36839328	C	T	0.1454	-0.0862	0.0184	2.8e-06	14288	SIR2-like protein 2 levels	TRUE	reported	GCST90274834	0.0015337	21.9441
rs144373891	19	38889130	T	C	0.0161	-0.5739	0.0515	7.69e-29	14736	SIR2-like protein 2 levels	TRUE	reported	GCST90274834	0.00835668	124.165
rs12152184	22	44606929	G	A	0.115	-0.0965	0.0208	3.49e-06	12402	SIR2-like protein 2 levels	TRUE	reported	GCST90274834	0.00173254	21.5208
rs12058421	1	160611362	A	C	0.1616	-0.1256	0.0159	2.8e-15	14731	Signaling lymphocytic activation molecule levels	TRUE	reported	GCST90274835	0.0042181	62.3916
rs60094514	1	160666769	C	T	0.1494	-0.2209	0.0162	2.45e-42	14732	Signaling lymphocytic activation molecule levels	TRUE	reported	GCST90274835	0.0124639	185.91
rs13014154	2	62348308	G	A	0.6305	0.0612	0.0123	6.5e-07	14285	Signaling lymphocytic activation molecule levels	TRUE	reported	GCST90274835	0.00173006	24.7532
rs192245879	2	216046048	G	A	0.011	-0.3328	0.0655	3.76e-07	13799	Signaling lymphocytic activation molecule levels	TRUE	reported	GCST90274835	0.00186735	25.812
rs1972433	3	98886802	A	C	0.4501	0.066	0.0132	5.73e-07	11333	Signaling lymphocytic activation molecule levels	TRUE	reported	GCST90274835	0.00220109	24.9956
rs10212190	3	187013369	T	A	0.3849	-0.0727	0.0121	1.88e-09	14285	Signaling lymphocytic activation molecule levels	TRUE	reported	GCST90274835	0.0025207	36.0942
rs3806818	4	6640604	A	G	0.1909	0.0707	0.0153	3.82e-06	13853	Signaling lymphocytic activation molecule levels	TRUE	reported	GCST90274835	0.00153902	21.3498
rs13147502	4	105222640	A	G	0.5964	-0.0609	0.0127	1.62e-06	12843	Signaling lymphocytic activation molecule levels	TRUE	reported	GCST90274835	0.00178724	22.9911
rs570025519	5	95927723	A	G	0.2395	0.1321	0.0164	7.96e-16	10894	Signaling lymphocytic activation molecule levels	TRUE	reported	GCST90274835	0.00592041	64.8691
rs1634770	6	31336445	C	T	0.5855	0.0635	0.0126	4.66e-07	14285	Signaling lymphocytic activation molecule levels	TRUE	reported	GCST90274835	0.00177482	25.3948
rs9273504	6	32660630	C	T	0.2221	-0.0859	0.0149	8.16e-09	14286	Signaling lymphocytic activation molecule levels	TRUE	reported	GCST90274835	0.0023211	33.2317
rs7745783	6	42494668	T	C	0.4969	-0.0589	0.0119	7.44e-07	14286	Signaling lymphocytic activation molecule levels	TRUE	reported	GCST90274835	0.00171191	24.4949
rs2623960	6	152572306	C	T	0.7796	-0.0688	0.0143	1.5e-06	14286	Signaling lymphocytic activation molecule levels	TRUE	reported	GCST90274835	0.00161767	23.1443
rs10499604	7	38586962	T	C	0.3266	0.058	0.0125	3.48e-06	14730	Signaling lymphocytic activation molecule levels	TRUE	reported	GCST90274835	0.00145948	21.5267
rs79348253	7	135132451	A	G	0.0447	-0.1585	0.0295	7.75e-08	14719	Signaling lymphocytic activation molecule levels	TRUE	reported	GCST90274835	0.00195743	28.8639
rs17720330	9	76152581	C	G	0.0213	-0.1982	0.043	4.04e-06	14727	Signaling lymphocytic activation molecule levels	TRUE	reported	GCST90274835	0.00144056	21.2428
rs2790462	10	28584273	T	C	0.2977	-0.0747	0.0126	3.06e-09	14733	Signaling lymphocytic activation molecule levels	TRUE	reported	GCST90274835	0.00237998	35.1432
rs138657007	10	64331575	A	G	0.0181	-0.2863	0.0577	6.98e-07	12790	Signaling lymphocytic activation molecule levels	TRUE	reported	GCST90274835	0.00192126	24.6163
rs3184504	12	111446804	C	T	0.5242	-0.097	0.013	8.55e-14	11783	Signaling lymphocytic activation molecule levels	TRUE	reported	GCST90274835	0.00470277	55.6651
rs11065264	12	120780577	G	T	0.4749	-0.0569	0.0123	3.73e-06	12848	Signaling lymphocytic activation molecule levels	TRUE	reported	GCST90274835	0.00166286	21.3967
rs111865527	13	26161910	C	T	0.0137	-0.2712	0.0569	1.88e-06	14244	Signaling lymphocytic activation molecule levels	TRUE	reported	GCST90274835	0.00159232	22.714
rs73231041	13	77707957	C	G	0.0148	-0.2791	0.0598	3.05e-06	12735	Signaling lymphocytic activation molecule levels	TRUE	reported	GCST90274835	0.00170756	21.7796
rs112742549	13	106987074	C	T	0.0209	-0.2421	0.0506	1.71e-06	13499	Signaling lymphocytic activation molecule levels	TRUE	reported	GCST90274835	0.00169298	22.8889
rs147616029	14	87356582	T	C	0.3774	-0.0644	0.0128	4.87e-07	12850	Signaling lymphocytic activation molecule levels	TRUE	reported	GCST90274835	0.00196605	25.3095
rs1609310	15	55002345	G	T	0.4864	0.0557	0.012	3.46e-06	14286	Signaling lymphocytic activation molecule levels	TRUE	reported	GCST90274835	0.00150585	21.5421
rs56244095	17	7160580	A	C	0.2121	0.1013	0.0156	8.38e-11	14286	Signaling lymphocytic activation molecule levels	TRUE	reported	GCST90274835	0.00294292	42.1608
rs2725405	17	81246424	C	G	0.4462	0.0894	0.0141	2.29e-10	10271	Signaling lymphocytic activation molecule levels	TRUE	reported	GCST90274835	0.00389877	40.1932
rs149092077	18	61566241	G	A	0.0112	0.3592	0.073	8.63e-07	11137	Signaling lymphocytic activation molecule levels	TRUE	reported	GCST90274835	0.00216928	24.2074
rs35271532	18	74676571	A	G	0.0449	-0.1486	0.0324	4.51e-06	14286	Signaling lymphocytic activation molecule levels	TRUE	reported	GCST90274835	0.00147027	21.0323
rs3745163	19	17226746	A	C	0.2299	0.0674	0.0145	3.35e-06	13669	Signaling lymphocytic activation molecule levels	TRUE	reported	GCST90274835	0.0015782	21.6033
rs73151926	22	22096812	T	C	0.0805	0.1063	0.0229	3.45e-06	14286	Signaling lymphocytic activation molecule levels	TRUE	reported	GCST90274835	0.00150602	21.5444
rs1698742	1	86003041	C	T	0.1225	0.0984	0.0206	1.78e-06	11790	Sulfotransferase 1A1 levels	TRUE	reported	GCST90274836	0.00193153	22.813
rs2712255	1	118731233	G	A	0.534	-0.0702	0.0147	1.79e-06	9849	Sulfotransferase 1A1 levels	TRUE	reported	GCST90274836	0.00231016	22.8009
rs710446	3	186742138	C	T	0.401	0.0712	0.0135	1.33e-07	11793	Sulfotransferase 1A1 levels	TRUE	reported	GCST90274836	0.00235313	27.8111
rs149869672	4	126855866	C	T	0.0129	0.3184	0.0684	3.24e-06	10858	Sulfotransferase 1A1 levels	TRUE	reported	GCST90274836	0.00199167	21.6648
rs371387526	4	141382180	C	A	0.1538	-0.1048	0.0214	9.72e-07	8817	Sulfotransferase 1A1 levels	TRUE	reported	GCST90274836	0.00271265	23.9771
rs66530140	4	186240057	C	T	0.5074	0.1678	0.0136	5.64e-35	10913	Sulfotransferase 1A1 levels	TRUE	reported	GCST90274836	0.0137577	152.204
rs2731674	5	177412889	G	T	0.7347	0.083	0.0152	4.75e-08	11790	Sulfotransferase 1A1 levels	TRUE	reported	GCST90274836	0.00252266	29.8123
rs55793562	6	52366876	G	A	0.1289	-0.0924	0.0199	3.43e-06	11781	Sulfotransferase 1A1 levels	TRUE	reported	GCST90274836	0.00182668	21.5558
rs2691531	7	78331013	T	C	0.5986	-0.0645	0.0135	1.77e-06	11793	Sulfotransferase 1A1 levels	TRUE	reported	GCST90274836	0.00193191	22.8233
rs7812322	8	11553288	C	T	0.0102	0.3483	0.0756	4.08e-06	10858	Sulfotransferase 1A1 levels	TRUE	reported	GCST90274836	0.00195104	21.2219
rs2213907	8	17520042	G	A	0.05	0.1504	0.0318	2.25e-06	11790	Sulfotransferase 1A1 levels	TRUE	reported	GCST90274836	0.00189367	22.3649
rs55939507	8	125400780	A	G	0.4768	0.0768	0.0166	3.72e-06	9460	Sulfotransferase 1A1 levels	TRUE	reported	GCST90274836	0.00225753	21.4
rs77919742	11	19539069	C	T	0.0713	0.1433	0.0287	5.94e-07	11345	Sulfotransferase 1A1 levels	TRUE	reported	GCST90274836	0.00219266	24.926
rs76833948	11	128726474	A	T	0.0644	0.134	0.0285	2.58e-06	11345	Sulfotransferase 1A1 levels	TRUE	reported	GCST90274836	0.00194478	22.1026
rs72656644	12	12566987	G	C	0.1129	-0.1077	0.0224	1.52e-06	11345	Sulfotransferase 1A1 levels	TRUE	reported	GCST90274836	0.00203351	23.1131
rs10842189	12	23606472	C	T	0.1844	0.08	0.0173	3.76e-06	11784	Sulfotransferase 1A1 levels	TRUE	reported	GCST90274836	0.00181137	21.3803
rs9804965	12	74508378	A	C	0.0662	-0.1927	0.0361	9.4e-08	9265	Sulfotransferase 1A1 levels	TRUE	reported	GCST90274836	0.00306598	28.4876
rs703595	12	102680761	C	T	0.7144	0.0715	0.0147	1.15e-06	11789	Sulfotransferase 1A1 levels	TRUE	reported	GCST90274836	0.00200276	23.654
rs232928	12	112674845	C	T	0.5872	-0.0622	0.0136	4.8e-06	11345	Sulfotransferase 1A1 levels	TRUE	reported	GCST90274836	0.00184034	20.9135
rs11074902	16	28274454	G	A	0.439	-0.0695	0.0139	5.73e-07	11345	Sulfotransferase 1A1 levels	TRUE	reported	GCST90274836	0.00219877	24.9956
rs149278	16	28550260	T	C	0.5314	-0.1882	0.0135	3.58e-44	11344	Sulfotransferase 1A1 levels	TRUE	reported	GCST90274836	0.0168433	194.31
rs117222566	17	56774403	G	A	0.0174	-0.271	0.0581	3.1e-06	10403	Sulfotransferase 1A1 levels	TRUE	reported	GCST90274836	0.00208699	21.7522
rs72643498	21	27405578	C	A	0.0413	0.18	0.0376	1.69e-06	11788	Sulfotransferase 1A1 levels	TRUE	reported	GCST90274836	0.00194038	22.9137
rs111872246	2	73834105	A	G	0.0229	0.2195	0.0425	2.41e-07	14248	STAM binding protein levels	TRUE	reported	GCST90274837	0.00186864	26.6704
rs138897138	2	121973851	G	A	0.0862	-0.1085	0.0218	6.46e-07	14288	STAM binding protein levels	TRUE	reported	GCST90274837	0.0017307	24.7677
rs116198125	3	14571717	C	T	0.0381	0.1484	0.0325	4.97e-06	14727	STAM binding protein levels	TRUE	reported	GCST90274837	0.00141375	20.8469
rs1034059	6	157772666	A	G	0.698	0.0695	0.0145	1.64e-06	14288	STAM binding protein levels	TRUE	reported	GCST90274837	0.00160533	22.9706
rs12531843	7	14103861	G	C	0.0823	0.1251	0.0243	2.63e-07	12404	STAM binding protein levels	TRUE	reported	GCST90274837	0.00213213	26.4992
rs200824954	7	29768061	T	G	0.0643	0.1578	0.0339	3.24e-06	10894	STAM binding protein levels	TRUE	reported	GCST90274837	0.00198502	21.6638
rs75610895	10	6758847	T	C	0.0247	-0.1908	0.0394	1.28e-06	14730	STAM binding protein levels	TRUE	reported	GCST90274837	0.00158954	23.448
rs111581172	14	103897334	A	G	0.0323	-0.1722	0.0352	9.98e-07	14736	STAM binding protein levels	TRUE	reported	GCST90274837	0.00162142	23.9289
rs2280441	15	80948328	G	A	0.9596	0.1571	0.0309	3.69e-07	14735	STAM binding protein levels	TRUE	reported	GCST90274837	0.00175115	25.845
rs114302245	16	84552713	T	C	0.3579	0.0876	0.0169	2.18e-07	10894	STAM binding protein levels	TRUE	reported	GCST90274837	0.00246024	26.863
rs73327656	17	62217396	A	G	0.0269	0.235	0.0512	4.44e-06	13801	STAM binding protein levels	TRUE	reported	GCST90274837	0.00152413	21.0636
rs140656901	19	6195625	A	G	0.0724	0.1288	0.0272	2.19e-06	13224	STAM binding protein levels	TRUE	reported	GCST90274837	0.00169276	22.4196
rs10426867	19	56198287	A	G	0.0246	0.2031	0.0437	3.36e-06	12785	STAM binding protein levels	TRUE	reported	GCST90274837	0.00168664	21.5968
rs12152184	22	44606929	G	A	0.1149	-0.0961	0.0208	3.83e-06	12402	STAM binding protein levels	TRUE	reported	GCST90274837	0.00171823	21.3427
rs78912149	1	166206634	G	C	0.0165	0.2692	0.056	1.53e-06	13798	Transforming growth factor-alpha levels	TRUE	reported	GCST90274838	0.00167198	23.1053
rs72912115	2	70547163	A	T	0.114	0.137	0.0184	9.65e-14	14728	Transforming growth factor-alpha levels	TRUE	reported	GCST90274838	0.00374999	55.4302
rs34007466	4	16163413	A	G	0.0153	-0.2684	0.05	7.96e-08	14733	Transforming growth factor-alpha levels	TRUE	reported	GCST90274838	0.00195202	28.8115
rs11242125	5	132690213	A	C	0.7246	-0.0761	0.0166	4.55e-06	9453	Transforming growth factor-alpha levels	TRUE	reported	GCST90274838	0.00221829	21.0117
rs9262670	6	31067213	T	C	0.2343	0.0717	0.0146	9.06e-07	12842	Transforming growth factor-alpha levels	TRUE	reported	GCST90274838	0.0018745	24.1138
rs1963491	8	2796617	G	C	0.095	-0.1081	0.023	2.6e-06	11334	Transforming growth factor-alpha levels	TRUE	reported	GCST90274838	0.00194521	22.0861
rs34630685	8	13867299	G	C	0.0319	-0.1678	0.0361	3.35e-06	14285	Transforming growth factor-alpha levels	TRUE	reported	GCST90274838	0.00151019	21.6027
rs74130123	10	29753508	C	T	0.0183	0.2601	0.0508	3.05e-07	14733	Transforming growth factor-alpha levels	TRUE	reported	GCST90274838	0.00177619	26.2116
rs4934441	10	89077068	A	G	0.1322	-0.095	0.0198	1.6e-06	11780	Transforming growth factor-alpha levels	TRUE	reported	GCST90274838	0.0019504	23.0167
rs12270510	11	119635308	T	C	0.1107	0.0959	0.019	4.48e-07	14731	Transforming growth factor-alpha levels	TRUE	reported	GCST90274838	0.00172642	25.4725
rs653178	12	111569952	T	C	0.5228	-0.0708	0.0131	6.5e-08	11782	Transforming growth factor-alpha levels	TRUE	reported	GCST90274838	0.00247303	29.2045
rs3859189	17	39980780	G	A	0.4631	-0.0655	0.0116	1.64e-08	14726	Transforming growth factor-alpha levels	TRUE	reported	GCST90274838	0.00216044	31.8792
rs35496173	17	54819006	G	T	0.5961	0.0561	0.0122	4.26e-06	14285	Transforming growth factor-alpha levels	TRUE	reported	GCST90274838	0.00147803	21.142
rs78464136	19	15774682	T	A	0.0448	-0.143	0.0307	3.19e-06	14285	Transforming growth factor-alpha levels	TRUE	reported	GCST90274838	0.00151655	21.6937
rs149146289	19	58346517	G	A	0.0134	-0.2856	0.0569	5.19e-07	14285	Transforming growth factor-alpha levels	TRUE	reported	GCST90274838	0.00176054	25.1902
rs12328100	2	86080005	A	G	0.478	-0.0649	0.013	5.97e-07	11784	Tumor necrosis factor levels	TRUE	reported	GCST90274839	0.00211053	24.9189
rs333835	2	117234236	A	T	0.9163	0.1289	0.0254	3.88e-07	11337	Tumor necrosis factor levels	TRUE	reported	GCST90274839	0.0022665	25.7491
rs7621032	3	108380933	T	C	0.4514	0.0674	0.0135	5.96e-07	11337	Tumor necrosis factor levels	TRUE	reported	GCST90274839	0.00219382	24.9216
rs537908127	4	126033613	T	C	0.0296	0.246	0.0472	1.87e-07	9243	Tumor necrosis factor levels	TRUE	reported	GCST90274839	0.00293021	27.1577
rs4835254	4	145737368	T	C	0.9506	-0.1517	0.031	9.9e-07	11770	Tumor necrosis factor levels	TRUE	reported	GCST90274839	0.00203043	23.9427
rs867063	6	44357412	T	C	0.078	0.1175	0.0255	4.07e-06	11337	Tumor necrosis factor levels	TRUE	reported	GCST90274839	0.00186932	21.2285
rs138684734	6	127172946	G	A	0.0204	-0.2512	0.0533	2.44e-06	10850	Tumor necrosis factor levels	TRUE	reported	GCST90274839	0.00204299	22.2078
rs117427219	7	80735973	A	G	0.0173	-0.3062	0.0629	1.13e-06	10850	Tumor necrosis factor levels	TRUE	reported	GCST90274839	0.00217937	23.6935
rs7806921	7	150443674	T	C	0.5366	-0.0606	0.0131	3.73e-06	11778	Tumor necrosis factor levels	TRUE	reported	GCST90274839	0.00181361	21.3958
rs148560093	8	135649982	G	A	0.0176	0.298	0.0646	3.97e-06	9984	Tumor necrosis factor levels	TRUE	reported	GCST90274839	0.00212686	21.2755
rs12354434	10	11427517	A	G	0.0885	-0.1207	0.0247	1.03e-06	11337	Tumor necrosis factor levels	TRUE	reported	GCST90274839	0.00210188	23.875
rs1377015	10	105150212	A	G	0.2861	-0.0653	0.0142	4.25e-06	11782	Tumor necrosis factor levels	TRUE	reported	GCST90274839	0.00179164	21.1435
rs141295666	12	50430318	T	C	0.0132	0.3405	0.066	2.48e-07	11337	Tumor necrosis factor levels	TRUE	reported	GCST90274839	0.00234223	26.6115
rs1266163	17	10600639	T	A	0.9385	-0.1372	0.0288	1.9e-06	11337	Tumor necrosis factor levels	TRUE	reported	GCST90274839	0.00199782	22.6906
rs9913313	17	15836832	T	C	0.344	-0.0836	0.0183	4.92e-06	7957	Tumor necrosis factor levels	TRUE	reported	GCST90274839	0.00261591	20.8642
rs12975019	19	33144191	G	C	0.1061	0.1127	0.0226	6.14e-07	10278	Tumor necrosis factor levels	TRUE	reported	GCST90274839	0.00241364	24.8626
rs9614693	22	45536399	T	C	0.1679	0.0826	0.0177	3.06e-06	11763	Tumor necrosis factor levels	TRUE	reported	GCST90274839	0.00184796	21.7741
rs77897196	1	62994090	C	T	0.0289	0.1917	0.041	2.93e-06	11792	TNF-beta levels	TRUE	reported	GCST90274840	0.00185048	21.8576
rs12743015	1	109714309	C	G	0.029	-0.1918	0.0403	1.94e-06	11784	TNF-beta levels	TRUE	reported	GCST90274840	0.00191849	22.6471
rs7583622	2	53704053	A	G	0.2098	0.0748	0.0161	3.38e-06	11769	TNF-beta levels	TRUE	reported	GCST90274840	0.0018307	21.5813
rs112317147	2	119025580	T	C	0.0534	-0.1441	0.0309	3.11e-06	11344	TNF-beta levels	TRUE	reported	GCST90274840	0.00191343	21.7437
rs16852556	2	214710698	T	C	0.0511	0.1514	0.0317	1.79e-06	11344	TNF-beta levels	TRUE	reported	GCST90274840	0.00200676	22.8064
rs192303297	3	141916098	T	C	0.0118	-0.3872	0.0842	4.25e-06	7843	TNF-beta levels	TRUE	reported	GCST90274840	0.00268903	21.1415
rs113244922	4	35495386	T	C	0.0237	0.2324	0.0499	3.2e-06	10470	TNF-beta levels	TRUE	reported	GCST90274840	0.00206741	21.6864
rs114250919	5	21093619	C	T	0.0257	-0.2469	0.049	4.69e-07	11305	TNF-beta levels	TRUE	reported	GCST90274840	0.00224081	25.3848
rs76913603	5	168382086	G	A	0.033	0.1741	0.0379	4.36e-06	11782	TNF-beta levels	TRUE	reported	GCST90274840	0.00178782	21.0982
rs72854560	6	28436686	C	G	0.0156	-0.2968	0.0602	8.21e-07	11344	TNF-beta levels	TRUE	reported	GCST90274840	0.00213815	24.3029
rs2074475	6	30170113	C	T	0.0382	-0.2308	0.0421	4.2e-08	11792	TNF-beta levels	TRUE	reported	GCST90274840	0.00254223	30.0493
rs2523882	6	31074440	T	C	0.2883	-0.1991	0.0144	1.77e-43	11792	TNF-beta levels	TRUE	reported	GCST90274840	0.0159531	191.137
rs2904602	6	31484070	A	G	0.1165	-0.625	0.0196	1e-200	11791	TNF-beta levels	TRUE	reported	GCST90274840	0.0793912	1016.66
rs542608643	6	31854133	T	C	0.0294	-0.3554	0.0467	2.74e-14	8387	TNF-beta levels	TRUE	reported	GCST90274840	0.00685813	57.9025
rs9267798	6	32077057	C	G	0.0834	-0.1199	0.0238	4.71e-07	11792	TNF-beta levels	TRUE	reported	GCST90274840	0.00214765	25.3753
rs74363807	7	46526638	T	C	0.0218	0.2496	0.0532	2.71e-06	11344	TNF-beta levels	TRUE	reported	GCST90274840	0.00193668	22.0084
rs138471526	11	72955018	T	C	0.0137	-0.3418	0.0735	3.31e-06	9983	TNF-beta levels	TRUE	reported	GCST90274840	0.00216157	21.6213
rs139511528	12	6320277	A	G	0.0294	-0.2485	0.0521	1.85e-06	10280	TNF-beta levels	TRUE	reported	GCST90274840	0.00220813	22.7454
rs2364485	12	6405797	A	C	0.1645	0.1759	0.0189	1.32e-20	11344	TNF-beta levels	TRUE	reported	GCST90274840	0.00757772	86.6027
rs147423408	12	51738740	A	G	0.0415	0.1732	0.035	7.48e-07	11344	TNF-beta levels	TRUE	reported	GCST90274840	0.00215406	24.484
rs7310615	12	111427245	G	C	0.5242	-0.1356	0.0134	4.53e-24	11344	TNF-beta levels	TRUE	reported	GCST90274840	0.00894624	102.384
rs537860389	13	23140295	G	C	0.0269	0.229	0.0491	3.1e-06	9240	TNF-beta levels	TRUE	reported	GCST90274840	0.00234863	21.7477
rs143019966	13	47082241	C	T	0.0249	-0.2122	0.0451	2.54e-06	10913	TNF-beta levels	TRUE	reported	GCST90274840	0.00202448	22.1339
rs12883833	14	34411453	A	G	0.0934	-0.1252	0.0259	1.34e-06	9259	TNF-beta levels	TRUE	reported	GCST90274840	0.00251739	23.3623
rs28700215	15	99524562	C	T	0.4176	0.0626	0.0136	4.17e-06	11344	TNF-beta levels	TRUE	reported	GCST90274840	0.00186421	21.1833
rs55914821	17	67268092	G	A	0.2417	-0.0748	0.0159	2.55e-06	11344	TNF-beta levels	TRUE	reported	GCST90274840	0.00194714	22.1275
rs1776354	1	7912141	G	A	0.4797	0.1301	0.013	1.41e-23	11783	Tumor necrosis factor receptor superfamily member 9 levels	TRUE	reported	GCST90274841	0.00842823	100.137
rs10178845	2	8303673	A	G	0.3043	-0.0682	0.0144	2.18e-06	11765	Tumor necrosis factor receptor superfamily member 9 levels	TRUE	reported	GCST90274841	0.00190294	22.4269
rs2579649	2	119469205	C	A	0.8678	0.0968	0.0199	1.15e-06	11336	Tumor necrosis factor receptor superfamily member 9 levels	TRUE	reported	GCST90274841	0.00208295	23.6575
rs150949259	3	178150971	A	G	0.0104	0.375	0.0809	3.56e-06	8674	Tumor necrosis factor receptor superfamily member 9 levels	TRUE	reported	GCST90274841	0.00247099	21.4815
rs140214797	4	28153463	G	T	0.0204	-0.2317	0.0504	4.28e-06	11769	Tumor necrosis factor receptor superfamily member 9 levels	TRUE	reported	GCST90274841	0.00179255	21.1309
rs72964492	4	152730077	C	A	0.0131	-0.3111	0.065	1.7e-06	9983	Tumor necrosis factor receptor superfamily member 9 levels	TRUE	reported	GCST90274841	0.00228937	22.9027
rs7737635	5	124994035	G	A	0.8053	-0.0924	0.0201	4.29e-06	9453	Tumor necrosis factor receptor superfamily member 9 levels	TRUE	reported	GCST90274841	0.00223055	21.1281
rs75246422	5	174752757	T	C	0.1231	-0.0982	0.0203	1.32e-06	11784	Tumor necrosis factor receptor superfamily member 9 levels	TRUE	reported	GCST90274841	0.00198188	23.3968
rs4976685	5	177339176	G	A	0.3305	0.0693	0.0139	6.18e-07	11763	Tumor necrosis factor receptor superfamily member 9 levels	TRUE	reported	GCST90274841	0.00210864	24.8521
rs2854008	6	31344761	A	G	0.2629	0.0926	0.0149	5.14e-10	11784	Tumor necrosis factor receptor superfamily member 9 levels	TRUE	reported	GCST90274841	0.0032669	38.6168
rs146380867	8	49276126	A	G	0.0105	0.3742	0.0814	4.29e-06	10849	Tumor necrosis factor receptor superfamily member 9 levels	TRUE	reported	GCST90274841	0.00194412	21.129
rs10101219	8	98906440	G	C	0.0105	0.4015	0.0847	2.13e-06	9540	Tumor necrosis factor receptor superfamily member 9 levels	TRUE	reported	GCST90274841	0.00234982	22.4654
rs1846520	8	117320825	G	A	0.0467	0.1626	0.0313	2.05e-07	11782	Tumor necrosis factor receptor superfamily member 9 levels	TRUE	reported	GCST90274841	0.00228528	26.9823
rs7858310	9	85102322	G	A	0.2835	-0.0707	0.0152	3.3e-06	11336	Tumor necrosis factor receptor superfamily member 9 levels	TRUE	reported	GCST90274841	0.00190486	21.6309
rs11202989	10	89121169	T	C	0.1219	-0.0995	0.0212	2.69e-06	11336	Tumor necrosis factor receptor superfamily member 9 levels	TRUE	reported	GCST90274841	0.00193942	22.0241
rs72850206	11	2610944	A	T	0.0736	-0.1438	0.0281	3.1e-07	11336	Tumor necrosis factor receptor superfamily member 9 levels	TRUE	reported	GCST90274841	0.00230485	26.1835
rs9669611	12	6394620	C	T	0.7147	-0.0703	0.015	2.78e-06	11783	Tumor necrosis factor receptor superfamily member 9 levels	TRUE	reported	GCST90274841	0.00186064	21.9611
rs12227836	12	66822207	A	G	0.3517	-0.0669	0.014	1.77e-06	11336	Tumor necrosis factor receptor superfamily member 9 levels	TRUE	reported	GCST90274841	0.00201031	22.8307
rs3184504	12	111446804	C	T	0.524	-0.0681	0.013	1.62e-07	11784	Tumor necrosis factor receptor superfamily member 9 levels	TRUE	reported	GCST90274841	0.0023233	27.4368
rs10744409	12	129298893	A	G	0.4447	0.064	0.0131	1.03e-06	11764	Tumor necrosis factor receptor superfamily member 9 levels	TRUE	reported	GCST90274841	0.0020248	23.864
rs76428106	13	28029870	C	T	0.0172	0.2714	0.0593	4.72e-06	10849	Tumor necrosis factor receptor superfamily member 9 levels	TRUE	reported	GCST90274841	0.00192701	20.9426
rs143274881	13	58180487	T	A	0.0233	0.3325	0.0719	3.76e-06	9353	Tumor necrosis factor receptor superfamily member 9 levels	TRUE	reported	GCST90274841	0.0022813	21.3812
rs12874404	13	108341146	G	A	0.0594	0.1402	0.0296	2.17e-06	11336	Tumor necrosis factor receptor superfamily member 9 levels	TRUE	reported	GCST90274841	0.00197512	22.4303
rs8005108	14	20241834	G	C	0.7172	-0.0889	0.0182	1.04e-06	9453	Tumor necrosis factor receptor superfamily member 9 levels	TRUE	reported	GCST90274841	0.00251766	23.8544
rs57700441	14	63246640	G	C	0.099	0.1155	0.0228	4.07e-07	11773	Tumor necrosis factor receptor superfamily member 9 levels	TRUE	reported	GCST90274841	0.00217501	25.6579
rs118083884	17	16619608	A	G	0.019	0.3284	0.0668	8.83e-07	9785	Tumor necrosis factor receptor superfamily member 9 levels	TRUE	reported	GCST90274841	0.00246389	24.1638
rs1645331	19	48622755	G	C	0.1581	-0.097	0.0206	2.49e-06	9033	Tumor necrosis factor receptor superfamily member 9 levels	TRUE	reported	GCST90274841	0.00244857	22.1673
rs192538756	20	2648748	T	A	0.1258	-0.1189	0.0242	8.96e-07	9453	Tumor necrosis factor receptor superfamily member 9 levels	TRUE	reported	GCST90274841	0.00254716	24.1347
rs10211598	2	136309031	C	T	0.3646	0.0628	0.0137	4.56e-06	11770	Tumor necrosis factor ligand superfamily member 14 levels	TRUE	reported	GCST90274842	0.00178208	21.009
rs7688836	4	93848535	A	G	0.2019	-0.0818	0.0166	8.32e-07	11791	Tumor necrosis factor ligand superfamily member 14 levels	TRUE	reported	GCST90274842	0.00205516	24.2782
rs147119146	4	124788624	A	C	0.0299	-0.2421	0.0498	1.17e-06	11788	Tumor necrosis factor ligand superfamily member 14 levels	TRUE	reported	GCST90274842	0.00200088	23.6296
rs76778362	5	39861840	C	G	0.0273	-0.2117	0.043	8.51e-07	11791	Tumor necrosis factor ligand superfamily member 14 levels	TRUE	reported	GCST90274842	0.00205146	24.2343
rs11950562	5	132316836	C	A	0.4506	-0.0785	0.0132	2.73e-09	11793	Tumor necrosis factor ligand superfamily member 14 levels	TRUE	reported	GCST90274842	0.00298997	35.3605
rs9295562	6	22713422	T	C	0.3144	-0.0651	0.0141	3.89e-06	11771	Tumor necrosis factor ligand superfamily member 14 levels	TRUE	reported	GCST90274842	0.00180769	21.3133
rs115950744	6	56924099	A	G	0.0213	-0.2574	0.0506	3.64e-07	11302	Tumor necrosis factor ligand superfamily member 14 levels	TRUE	reported	GCST90274842	0.00228438	25.8725
rs117442125	7	28857209	T	A	0.0417	-0.1692	0.0364	3.35e-06	11345	Tumor necrosis factor ligand superfamily member 14 levels	TRUE	reported	GCST90274842	0.00190093	21.6034
rs78336300	8	27559009	A	C	0.0209	0.2392	0.0522	4.6e-06	10917	Tumor necrosis factor ligand superfamily member 14 levels	TRUE	reported	GCST90274842	0.00191974	20.9943
rs117720118	8	36987428	T	G	0.0551	-0.1456	0.0303	1.55e-06	11773	Tumor necrosis factor ligand superfamily member 14 levels	TRUE	reported	GCST90274842	0.00195749	23.0868
rs79233212	8	98624375	A	G	0.023	-0.2358	0.0506	3.16e-06	11345	Tumor necrosis factor ligand superfamily member 14 levels	TRUE	reported	GCST90274842	0.00191052	21.7125
rs59801342	9	129670182	A	G	0.024	0.229	0.0497	4.07e-06	10721	Tumor necrosis factor ligand superfamily member 14 levels	TRUE	reported	GCST90274842	0.00197635	21.2264
rs79791117	10	109386856	C	T	0.0213	0.2336	0.0511	4.84e-06	10903	Tumor necrosis factor ligand superfamily member 14 levels	TRUE	reported	GCST90274842	0.00191305	20.8941
rs1461044	12	74532023	T	C	0.0635	-0.1519	0.0316	1.53e-06	11792	Tumor necrosis factor ligand superfamily member 14 levels	TRUE	reported	GCST90274842	0.00195571	23.103
rs11105725	12	90651947	T	C	0.3338	-0.0683	0.0147	3.38e-06	11345	Tumor necrosis factor ligand superfamily member 14 levels	TRUE	reported	GCST90274842	0.00189923	21.5839
rs4772260	13	99993469	C	T	0.4264	-0.0619	0.0135	4.54e-06	11790	Tumor necrosis factor ligand superfamily member 14 levels	TRUE	reported	GCST90274842	0.00178003	21.0204
rs74600570	15	79171636	T	C	0.0287	-0.2255	0.0472	1.77e-06	11778	Tumor necrosis factor ligand superfamily member 14 levels	TRUE	reported	GCST90274842	0.00193418	22.821
rs2738591	16	78647958	T	C	0.5474	-0.063	0.0133	2.17e-06	11789	Tumor necrosis factor ligand superfamily member 14 levels	TRUE	reported	GCST90274842	0.00189966	22.4339
rs9961731	18	11626564	G	A	0.8117	-0.1048	0.0208	4.69e-07	9461	Tumor necrosis factor ligand superfamily member 14 levels	TRUE	reported	GCST90274842	0.00267606	25.3807
rs34925583	18	14002437	C	G	0.2595	-0.0698	0.0152	4.39e-06	11345	Tumor necrosis factor ligand superfamily member 14 levels	TRUE	reported	GCST90274842	0.00185529	21.0837
rs9962377	18	72438296	T	C	0.1483	-0.0905	0.0186	1.14e-06	11793	Tumor necrosis factor ligand superfamily member 14 levels	TRUE	reported	GCST90274842	0.00200344	23.67
rs11085155	19	5968677	A	G	0.1772	-0.0811	0.0176	4.07e-06	11774	Tumor necrosis factor ligand superfamily member 14 levels	TRUE	reported	GCST90274842	0.00180015	21.2296
rs344560	19	6665009	C	T	0.9375	0.4894	0.0273	7.29e-72	11793	Tumor necrosis factor ligand superfamily member 14 levels	TRUE	reported	GCST90274842	0.0265278	321.314
rs11569551	19	6682862	A	G	0.0429	0.2584	0.0327	2.74e-15	11793	Tumor necrosis factor ligand superfamily member 14 levels	TRUE	reported	GCST90274842	0.0052671	62.4332
rs76688046	19	29447557	C	T	0.1888	-0.1032	0.0215	1.59e-06	7942	Tumor necrosis factor ligand superfamily member 14 levels	TRUE	reported	GCST90274842	0.00289264	23.0342
rs16840522	1	196741786	C	T	0.1927	0.1191	0.0147	5.4e-16	14725	TNF-related apoptosis-inducing ligand levels	TRUE	reported	GCST90274843	0.00443815	65.6341
rs2138380	2	202304501	G	A	0.1283	-0.0882	0.0182	1.26e-06	13239	TNF-related apoptosis-inducing ligand levels	TRUE	reported	GCST90274843	0.0017708	23.4817
rs368805685	2	208750284	A	G	0.0323	-0.2297	0.0501	4.54e-06	11760	TNF-related apoptosis-inducing ligand levels	TRUE	reported	GCST90274843	0.00178428	21.0171
rs28424593	3	114231474	T	A	0.0499	0.1311	0.0279	2.62e-06	14722	TNF-related apoptosis-inducing ligand levels	TRUE	reported	GCST90274843	0.00149754	22.0769
rs490342	3	172413009	G	T	0.8949	-0.1252	0.02	3.85e-10	13228	TNF-related apoptosis-inducing ligand levels	TRUE	reported	GCST90274843	0.00295372	39.1817
rs574044675	3	172556442	C	A	0.0285	-0.5818	0.0399	3.69e-48	13173	TNF-related apoptosis-inducing ligand levels	TRUE	reported	GCST90274843	0.0158841	212.587
rs5030044	3	186731333	G	A	0.114	-0.285	0.0187	1.9e-52	14287	TNF-related apoptosis-inducing ligand levels	TRUE	reported	GCST90274843	0.0159978	232.245
rs146922303	4	56837559	T	C	0.0376	0.1622	0.0347	2.95e-06	14727	TNF-related apoptosis-inducing ligand levels	TRUE	reported	GCST90274843	0.00148144	21.8466
rs142889372	4	66883743	C	G	0.0106	-0.2835	0.0606	2.89e-06	14238	TNF-related apoptosis-inducing ligand levels	TRUE	reported	GCST90274843	0.00153478	21.8826
rs145386370	4	68461403	T	G	0.019	0.2641	0.0535	7.96e-07	13386	TNF-related apoptosis-inducing ligand levels	TRUE	reported	GCST90274843	0.00181714	24.3649
rs17779404	4	180350136	G	T	0.2267	-0.0674	0.0138	1.04e-06	14723	TNF-related apoptosis-inducing ligand levels	TRUE	reported	GCST90274843	0.00161757	23.8508
rs114597610	5	75721915	T	C	0.0161	-0.26	0.0564	4.03e-06	14735	TNF-related apoptosis-inducing ligand levels	TRUE	reported	GCST90274843	0.00144017	21.2486
rs111257277	5	163168915	G	A	0.0279	-0.189	0.037	3.25e-07	14729	TNF-related apoptosis-inducing ligand levels	TRUE	reported	GCST90274843	0.00176839	26.0892
rs78956561	6	18022800	A	T	0.0304	0.1694	0.0354	1.71e-06	14719	TNF-related apoptosis-inducing ligand levels	TRUE	reported	GCST90274843	0.00155334	22.8961
rs140862652	6	33724967	A	C	0.063	0.1342	0.0265	4.1e-07	14287	TNF-related apoptosis-inducing ligand levels	TRUE	reported	GCST90274843	0.00179182	25.642
rs2894910	6	57526583	T	C	0.5094	0.0807	0.0175	4e-06	9830	TNF-related apoptosis-inducing ligand levels	TRUE	reported	GCST90274843	0.00215863	21.2609
rs1065657	6	89337294	A	G	0.4536	0.0655	0.0118	2.84e-08	14287	TNF-related apoptosis-inducing ligand levels	TRUE	reported	GCST90274843	0.002152	30.8076
rs6969337	7	52725126	C	T	0.0376	-0.1823	0.038	1.61e-06	11336	TNF-related apoptosis-inducing ligand levels	TRUE	reported	GCST90274843	0.00202612	23.0107
rs2418781	10	105826909	G	T	0.9599	0.1452	0.0316	4.33e-06	14287	TNF-related apoptosis-inducing ligand levels	TRUE	reported	GCST90274843	0.00147563	21.1105
rs174533	11	61781553	A	G	0.3509	0.0787	0.0121	7.81e-11	14732	TNF-related apoptosis-inducing ligand levels	TRUE	reported	GCST90274843	0.00286333	42.298
rs180941492	11	103293199	A	G	0.0227	-0.244	0.0491	6.71e-07	13800	TNF-related apoptosis-inducing ligand levels	TRUE	reported	GCST90274843	0.00178633	24.6919
rs10745981	12	103867545	A	T	0.8739	-0.0881	0.0185	1.92e-06	12850	TNF-related apoptosis-inducing ligand levels	TRUE	reported	GCST90274843	0.00176173	22.6747
rs28929474	14	94378610	T	C	0.0205	0.6692	0.044	3.08e-52	14735	TNF-related apoptosis-inducing ligand levels	TRUE	reported	GCST90274843	0.0154558	231.285
rs2113173	16	57311821	T	C	0.2543	0.0691	0.0145	1.88e-06	14287	TNF-related apoptosis-inducing ligand levels	TRUE	reported	GCST90274843	0.00158705	22.707
rs77303550	16	72045758	T	C	0.1946	-0.0724	0.0146	7.09e-07	14728	TNF-related apoptosis-inducing ligand levels	TRUE	reported	GCST90274843	0.00166688	24.5874
rs8178824	17	66228657	T	C	0.029	0.2575	0.037	3.42e-12	14735	TNF-related apoptosis-inducing ligand levels	TRUE	reported	GCST90274843	0.00327624	48.4275
rs654488	18	32224900	A	T	0.4593	-0.0894	0.0115	7.61e-15	14735	TNF-related apoptosis-inducing ligand levels	TRUE	reported	GCST90274843	0.00408462	60.4255
rs4760	19	43648948	G	A	0.1575	-0.3554	0.0163	2.14e-105	14287	TNF-related apoptosis-inducing ligand levels	TRUE	reported	GCST90274843	0.0322035	475.334
rs72636362	1	2042169	G	A	0.0182	-0.302	0.0635	1.98e-06	11728	TNF-related activation-induced cytokine levels	TRUE	reported	GCST90274844	0.00192489	22.6148
rs34221978	1	21816889	A	G	0.0349	0.167	0.0344	1.21e-06	14734	TNF-related activation-induced cytokine levels	TRUE	reported	GCST90274844	0.00159699	23.5644
rs72781813	2	17156142	G	T	0.0183	-0.2368	0.0486	1.1e-06	14735	TNF-related activation-induced cytokine levels	TRUE	reported	GCST90274844	0.00160858	23.7373
rs113835939	2	30432587	C	A	0.024	0.1939	0.0416	3.15e-06	14732	TNF-related activation-induced cytokine levels	TRUE	reported	GCST90274844	0.00147254	21.7225
rs76488966	2	103546578	G	T	0.0307	0.1719	0.0366	2.64e-06	14720	TNF-related activation-induced cytokine levels	TRUE	reported	GCST90274844	0.00149634	22.0562
rs201831835	2	135621807	C	A	0.0773	-0.1377	0.0285	1.35e-06	10894	TNF-related activation-induced cytokine levels	TRUE	reported	GCST90274844	0.00213826	23.3399
rs77980965	3	83084188	C	T	0.0147	0.2976	0.0641	3.44e-06	11337	TNF-related activation-induced cytokine levels	TRUE	reported	GCST90274844	0.0018977	21.5513
rs79287178	3	172576710	A	G	0.0334	-0.4987	0.0343	6.82e-48	14719	TNF-related activation-induced cytokine levels	TRUE	reported	GCST90274844	0.0141586	211.364
rs11713634	3	194340849	A	G	0.2943	-0.0978	0.015	7.03e-11	11336	TNF-related activation-induced cytokine levels	TRUE	reported	GCST90274844	0.00373603	42.5029
rs181906998	4	8956951	T	A	0.2797	0.1043	0.0211	7.69e-07	9987	TNF-related activation-induced cytokine levels	TRUE	reported	GCST90274844	0.00244066	24.4296
rs4365726	4	104907499	G	A	0.8496	0.0777	0.0166	2.86e-06	14287	TNF-related activation-induced cytokine levels	TRUE	reported	GCST90274844	0.00153116	21.9061
rs150011668	4	110989871	C	T	0.0942	0.1376	0.0281	9.74e-07	11538	TNF-related activation-induced cytokine levels	TRUE	reported	GCST90274844	0.00207392	23.9745
rs150128402	5	116538649	G	A	0.0237	-0.2386	0.0459	2.01e-07	14736	TNF-related activation-induced cytokine levels	TRUE	reported	GCST90274844	0.00183038	27.0182
rs1432791	5	160747308	T	C	0.4357	-0.0549	0.0118	3.28e-06	14288	TNF-related activation-induced cytokine levels	TRUE	reported	GCST90274844	0.0015127	21.6431
rs17221073	6	33080594	C	G	0.018	0.2646	0.0498	1.08e-07	13801	TNF-related activation-induced cytokine levels	TRUE	reported	GCST90274844	0.00204138	28.2266
rs6932751	6	89539788	G	A	0.4755	-0.054	0.0116	3.24e-06	14730	TNF-related activation-induced cytokine levels	TRUE	reported	GCST90274844	0.00146903	21.6677
rs3801000	7	50743384	G	A	0.7128	-0.0686	0.013	1.31e-07	14288	TNF-related activation-induced cytokine levels	TRUE	reported	GCST90274844	0.00194511	27.842
rs17302	7	142386264	A	C	0.2875	-0.0625	0.013	1.53e-06	14288	TNF-related activation-induced cytokine levels	TRUE	reported	GCST90274844	0.0016151	23.1107
rs2975421	8	19632669	G	T	0.1471	0.078	0.017	4.47e-06	14288	TNF-related activation-induced cytokine levels	TRUE	reported	GCST90274844	0.00147123	21.049
rs62501135	8	23231695	A	G	0.2051	-0.1532	0.0148	4.13e-25	14288	TNF-related activation-induced cytokine levels	TRUE	reported	GCST90274844	0.00744351	107.135
rs183217699	8	82507995	G	C	0.0687	0.1254	0.0272	4.02e-06	12852	TNF-related activation-induced cytokine levels	TRUE	reported	GCST90274844	0.00165108	21.2515
rs1839438	8	105487945	T	G	0.6393	-0.0678	0.0143	2.12e-06	10894	TNF-related activation-induced cytokine levels	TRUE	reported	GCST90274844	0.00205923	22.4754
rs2468187	8	119188790	T	C	0.4162	-0.1618	0.0118	8.62e-43	14735	TNF-related activation-induced cytokine levels	TRUE	reported	GCST90274844	0.012599	187.99
rs5001566	9	16905618	A	T	0.0705	0.1215	0.0265	4.54e-06	11982	TNF-related activation-induced cytokine levels	TRUE	reported	GCST90274844	0.00175134	21.0179
rs6479556	9	90385508	T	G	0.8064	0.07	0.0148	2.25e-06	14728	TNF-related activation-induced cytokine levels	TRUE	reported	GCST90274844	0.0015166	22.3673
rs78045189	11	37109293	C	G	0.3443	-0.0695	0.0151	4.17e-06	11760	TNF-related activation-induced cytokine levels	TRUE	reported	GCST90274844	0.00179815	21.1808
rs75991751	12	128946066	G	T	0.0182	0.2685	0.0539	6.31e-07	13422	TNF-related activation-induced cytokine levels	TRUE	reported	GCST90274844	0.0018454	24.8111
rs4512994	13	42465537	C	A	0.5366	-0.1172	0.0116	5.33e-24	14736	TNF-related activation-induced cytokine levels	TRUE	reported	GCST90274844	0.00687957	102.066
rs4334157	13	67628618	C	T	0.9681	0.1684	0.0356	2.24e-06	14736	TNF-related activation-induced cytokine levels	TRUE	reported	GCST90274844	0.00151616	22.3731
rs704	17	28367840	A	G	0.4755	-0.1085	0.0116	8.48e-21	14736	TNF-related activation-induced cytokine levels	TRUE	reported	GCST90274844	0.00590192	87.4751
rs150416959	19	34640347	C	G	0.0491	0.1462	0.0315	3.46e-06	13224	TNF-related activation-induced cytokine levels	TRUE	reported	GCST90274844	0.00162631	21.5381
rs117113213	20	40537052	A	G	0.0498	-0.1646	0.03	4.1e-08	14723	TNF-related activation-induced cytokine levels	TRUE	reported	GCST90274844	0.00204049	30.0994
rs6063153	20	47826201	T	C	0.3364	0.0636	0.0126	4.47e-07	14287	TNF-related activation-induced cytokine levels	TRUE	reported	GCST90274844	0.00178016	25.4749
rs7550374	1	240680647	G	C	0.1857	0.0928	0.0187	6.96e-07	11345	Thymic stromal lymphopoietin levels	TRUE	reported	GCST90274845	0.00216604	24.6227
rs12472785	2	2623194	G	C	0.242	0.074	0.0153	1.32e-06	11792	Thymic stromal lymphopoietin levels	TRUE	reported	GCST90274845	0.00197985	23.3887
rs13414099	2	238575969	T	C	0.4567	-0.0834	0.0178	2.79e-06	7943	Thymic stromal lymphopoietin levels	TRUE	reported	GCST90274845	0.00275619	21.9474
rs4724126	7	42690459	T	G	0.2624	0.0846	0.0152	2.61e-08	11344	Thymic stromal lymphopoietin levels	TRUE	reported	GCST90274845	0.00272335	30.9726
rs75129390	7	149149683	A	T	0.632	0.0743	0.0158	2.57e-06	8817	Thymic stromal lymphopoietin levels	TRUE	reported	GCST90274845	0.00250181	22.1088
rs72652144	8	68901733	G	A	0.0465	-0.1629	0.0345	2.34e-06	11782	Thymic stromal lymphopoietin levels	TRUE	reported	GCST90274845	0.0018887	22.291
rs112206094	9	23277992	A	T	0.1258	-0.0934	0.0201	3.37e-06	11792	Thymic stromal lymphopoietin levels	TRUE	reported	GCST90274845	0.00182776	21.5888
rs117095006	10	34107042	A	G	0.0499	-0.1569	0.0338	3.45e-06	11345	Thymic stromal lymphopoietin levels	TRUE	reported	GCST90274845	0.00189576	21.5445
rs72811179	10	106966668	T	C	0.0141	-0.2956	0.063	2.7e-06	11345	Thymic stromal lymphopoietin levels	TRUE	reported	GCST90274845	0.00193678	22.0116
rs145111430	11	122075502	G	A	0.0188	-0.2674	0.0575	3.31e-06	11345	Thymic stromal lymphopoietin levels	TRUE	reported	GCST90274845	0.00190264	21.6227
rs190906347	15	59917016	A	C	0.0132	0.3219	0.066	1.08e-06	10858	Thymic stromal lymphopoietin levels	TRUE	reported	GCST90274845	0.00218602	23.7834
rs140886020	15	79622687	A	G	0.0381	0.1619	0.0351	3.98e-06	11786	Thymic stromal lymphopoietin levels	TRUE	reported	GCST90274845	0.0018019	21.2719
rs12448125	16	8712090	T	G	0.0353	0.1784	0.0367	1.17e-06	11792	Thymic stromal lymphopoietin levels	TRUE	reported	GCST90274845	0.00199987	23.6257
rs7406537	17	82961511	G	A	0.5447	0.0643	0.0139	3.73e-06	11149	Thymic stromal lymphopoietin levels	TRUE	reported	GCST90274845	0.00191568	21.3951
rs185922111	20	39330990	G	A	0.0123	-0.3618	0.0747	1.28e-06	10858	Thymic stromal lymphopoietin levels	TRUE	reported	GCST90274845	0.0021558	23.4539
rs577897343	22	46606377	C	T	0.1108	-0.1348	0.0294	4.54e-06	7943	Thymic stromal lymphopoietin levels	TRUE	reported	GCST90274845	0.00263969	21.0172
rs587680479	1	120444920	C	A	0.0414	-0.2346	0.0505	3.39e-06	9830	Tumor necrosis factor ligand superfamily member 12 levels	TRUE	reported	GCST90274846	0.00219062	21.5767
rs12145644	1	162548204	A	T	0.2484	-0.0727	0.0141	2.52e-07	14287	Tumor necrosis factor ligand superfamily member 12 levels	TRUE	reported	GCST90274846	0.0018573	26.5809
rs2738752	1	220879423	G	A	0.3347	0.0591	0.0129	4.62e-06	12848	Tumor necrosis factor ligand superfamily member 12 levels	TRUE	reported	GCST90274846	0.00163099	20.9859
rs12726054	1	233488114	A	G	0.0734	0.109	0.0228	1.75e-06	14721	Tumor necrosis factor ligand superfamily member 12 levels	TRUE	reported	GCST90274846	0.00155014	22.852
rs2163333	2	52850616	A	G	0.9522	0.1404	0.0273	2.71e-07	14719	Tumor necrosis factor ligand superfamily member 12 levels	TRUE	reported	GCST90274846	0.0017937	26.4454
rs201620545	2	98755138	G	A	0.1816	0.0849	0.0168	4.34e-07	11327	Tumor necrosis factor ligand superfamily member 12 levels	TRUE	reported	GCST90274846	0.00224959	25.5341
rs826688	2	108623413	A	T	0.3965	-0.0592	0.0125	2.18e-06	12835	Tumor necrosis factor ligand superfamily member 12 levels	TRUE	reported	GCST90274846	0.00174449	22.4262
rs3821473	3	59640151	A	G	0.2327	-0.0622	0.0136	4.8e-06	14736	Tumor necrosis factor ligand superfamily member 12 levels	TRUE	reported	GCST90274846	0.00141745	20.9143
rs73133996	3	98710375	C	G	0.4558	0.0812	0.012	1.32e-11	14288	Tumor necrosis factor ligand superfamily member 12 levels	TRUE	reported	GCST90274846	0.00319439	45.7814
rs1965399	3	142986853	G	A	0.0456	0.1312	0.028	2.79e-06	14736	Tumor necrosis factor ligand superfamily member 12 levels	TRUE	reported	GCST90274846	0.00148773	21.9529
rs9842051	3	143303014	C	G	0.748	0.1192	0.014	1.68e-17	14288	Tumor necrosis factor ligand superfamily member 12 levels	TRUE	reported	GCST90274846	0.00504809	72.4829
rs78254232	3	174666397	C	T	0.0187	0.2108	0.0456	3.79e-06	14248	Tumor necrosis factor ligand superfamily member 12 levels	TRUE	reported	GCST90274846	0.00149764	21.3673
rs13107325	4	102267552	T	C	0.0696	0.2027	0.0236	8.77e-18	14733	Tumor necrosis factor ligand superfamily member 12 levels	TRUE	reported	GCST90274846	0.00498222	73.7606
rs11738159	5	167884488	C	T	0.5661	-0.0577	0.0119	1.24e-06	14288	Tumor necrosis factor ligand superfamily member 12 levels	TRUE	reported	GCST90274846	0.00164275	23.507
rs575752535	6	69972674	T	C	0.025	-0.2262	0.0471	1.57e-06	10894	Tumor necrosis factor ligand superfamily member 12 levels	TRUE	reported	GCST90274846	0.0021127	23.0602
rs16879825	6	87807018	G	A	0.0423	0.2027	0.0438	3.69e-06	11784	Tumor necrosis factor ligand superfamily member 12 levels	TRUE	reported	GCST90274846	0.00181417	21.4134
rs11136339	8	143939177	T	C	0.388	0.0613	0.0122	5.05e-07	13664	Tumor necrosis factor ligand superfamily member 12 levels	TRUE	reported	GCST90274846	0.00184426	25.2428
rs56023600	9	5636355	C	T	0.1236	0.0856	0.0186	4.18e-06	14287	Tumor necrosis factor ligand superfamily member 12 levels	TRUE	reported	GCST90274846	0.00148026	21.1768
rs7019909	9	33113324	T	C	0.1102	-0.0897	0.0193	3.36e-06	14288	Tumor necrosis factor ligand superfamily member 12 levels	TRUE	reported	GCST90274846	0.00150953	21.5978
rs579459	9	133278724	T	C	0.7888	0.1098	0.0157	2.68e-12	11785	Tumor necrosis factor ligand superfamily member 12 levels	TRUE	reported	GCST90274846	0.00413311	48.9026
rs111641307	10	50016211	G	C	0.0141	0.401	0.0871	4.15e-06	10446	Tumor necrosis factor ligand superfamily member 12 levels	TRUE	reported	GCST90274846	0.00202499	21.1919
rs76047473	10	131017692	T	C	0.0482	0.1318	0.0286	4.06e-06	14718	Tumor necrosis factor ligand superfamily member 12 levels	TRUE	reported	GCST90274846	0.00144087	21.2344
rs10831650	11	11622844	A	G	0.3558	0.0692	0.0125	3.09e-08	14288	Tumor necrosis factor ligand superfamily member 12 levels	TRUE	reported	GCST90274846	0.00214038	30.643
rs58743186	11	131106001	A	G	0.1931	-0.0717	0.0154	3.23e-06	12818	Tumor necrosis factor ligand superfamily member 12 levels	TRUE	reported	GCST90274846	0.00168827	21.6735
rs73590361	12	483233	T	C	0.1517	-0.0744	0.0161	3.82e-06	14726	Tumor necrosis factor ligand superfamily member 12 levels	TRUE	reported	GCST90274846	0.00144804	21.3518
rs117550445	12	82093799	G	C	0.0294	0.1855	0.0377	8.64e-07	14721	Tumor necrosis factor ligand superfamily member 12 levels	TRUE	reported	GCST90274846	0.00164193	24.2073
rs4882710	12	128617021	T	C	0.3457	0.0666	0.0131	3.7e-07	14288	Tumor necrosis factor ligand superfamily member 12 levels	TRUE	reported	GCST90274846	0.00180572	25.8431
rs552941568	14	54884790	A	C	0.1166	0.1015	0.0218	3.22e-06	10894	Tumor necrosis factor ligand superfamily member 12 levels	TRUE	reported	GCST90274846	0.00198595	21.674
rs34790908	17	7547793	T	C	0.2563	0.211	0.0129	3.9e-60	14732	Tumor necrosis factor ligand superfamily member 12 levels	TRUE	reported	GCST90274846	0.0178364	267.502
rs7503751	17	7886224	A	G	0.0779	-0.1386	0.0238	5.76e-09	14288	Tumor necrosis factor ligand superfamily member 12 levels	TRUE	reported	GCST90274846	0.00236794	33.9087
rs76133364	19	19595405	A	C	0.0315	0.1896	0.0369	2.77e-07	13224	Tumor necrosis factor ligand superfamily member 12 levels	TRUE	reported	GCST90274846	0.00199248	26.3972
rs333947	1	109928142	A	G	0.1578	-0.0785	0.0166	2.26e-06	14286	Urokinase-type plasminogen activator levels	TRUE	reported	GCST90274847	0.00156291	22.3595
rs202063542	1	152218246	C	T	0.0165	-0.2771	0.0607	4.99e-06	10407	Urokinase-type plasminogen activator levels	TRUE	reported	GCST90274847	0.00199849	20.8359
rs576592832	2	88832782	A	C	0.0258	-0.3429	0.071	1.37e-06	8334	Urokinase-type plasminogen activator levels	TRUE	reported	GCST90274847	0.00279094	23.3192
rs7564243	2	159870357	A	G	0.5375	-0.0852	0.0114	7.8e-14	14729	Urokinase-type plasminogen activator levels	TRUE	reported	GCST90274847	0.00377792	55.8484
rs6805474	3	56597230	A	G	0.1456	0.0952	0.0176	6.33e-08	14285	Urokinase-type plasminogen activator levels	TRUE	reported	GCST90274847	0.00204399	29.2542
rs62286554	3	193947214	C	T	0.1502	0.091	0.019	1.67e-06	11335	Urokinase-type plasminogen activator levels	TRUE	reported	GCST90274847	0.00201965	22.935
rs1074669	4	35015082	G	A	0.4754	0.0548	0.0119	4.12e-06	14286	Urokinase-type plasminogen activator levels	TRUE	reported	GCST90274847	0.00148222	21.2034
rs74607099	4	130177282	A	G	0.0248	-0.1817	0.0389	3e-06	14723	Urokinase-type plasminogen activator levels	TRUE	reported	GCST90274847	0.00147969	21.8148
rs59772299	5	127585845	G	T	0.2448	-0.0627	0.0133	2.43e-06	14730	Urokinase-type plasminogen activator levels	TRUE	reported	GCST90274847	0.00150652	22.2215
rs154972	6	32932874	G	A	0.3656	0.0625	0.012	1.91e-07	14724	Urokinase-type plasminogen activator levels	TRUE	reported	GCST90274847	0.00183896	27.1231
rs577588918	7	29460003	C	G	0.0329	0.2093	0.0456	4.43e-06	10894	Urokinase-type plasminogen activator levels	TRUE	reported	GCST90274847	0.00193011	21.0634
rs72727847	8	138650725	C	G	0.0253	0.1968	0.0417	2.37e-06	14729	Urokinase-type plasminogen activator levels	TRUE	reported	GCST90274847	0.0015099	22.2699
rs10992204	9	92022684	A	G	0.1034	0.1061	0.0217	1.01e-06	14286	Urokinase-type plasminogen activator levels	TRUE	reported	GCST90274847	0.00167061	23.9029
rs7470777	9	133239789	G	A	0.0955	0.1243	0.0226	3.8e-08	11778	Urokinase-type plasminogen activator levels	TRUE	reported	GCST90274847	0.00256177	30.2449
rs3933086	10	73664416	A	G	0.0145	0.3099	0.0664	3.05e-06	11778	Urokinase-type plasminogen activator levels	TRUE	reported	GCST90274847	0.00184601	21.7788
rs2227575	10	73918082	A	C	0.5624	-0.0946	0.0115	1.93e-16	14729	Urokinase-type plasminogen activator levels	TRUE	reported	GCST90274847	0.00457323	67.6593
rs10840566	11	11120540	A	G	0.1671	0.0784	0.0154	3.56e-07	14733	Urokinase-type plasminogen activator levels	TRUE	reported	GCST90274847	0.00175605	25.9138
rs11220462	11	126374057	A	G	0.1509	-0.1024	0.0161	2.01e-10	14731	Urokinase-type plasminogen activator levels	TRUE	reported	GCST90274847	0.00273858	40.4473
rs144470316	12	105340586	C	G	0.0119	0.3395	0.0656	2.28e-07	12303	Urokinase-type plasminogen activator levels	TRUE	reported	GCST90274847	0.00217228	26.7794
rs597808	12	111535554	G	A	0.522	-0.0662	0.0134	7.8e-07	11334	Urokinase-type plasminogen activator levels	TRUE	reported	GCST90274847	0.00214877	24.4022
rs7406661	17	7160348	C	T	0.2145	0.1107	0.0156	1.28e-12	14286	Urokinase-type plasminogen activator levels	TRUE	reported	GCST90274847	0.00351243	50.3483
rs704	17	28367840	A	G	0.4758	0.0567	0.0115	8.2e-07	14734	Urokinase-type plasminogen activator levels	TRUE	reported	GCST90274847	0.00164715	24.3059
rs4800787	18	27106401	C	T	0.6992	0.094	0.0125	5.48e-14	14730	Urokinase-type plasminogen activator levels	TRUE	reported	GCST90274847	0.00382445	56.5427
rs4760	19	43648948	G	A	0.1574	-0.1408	0.0165	1.42e-17	14286	Urokinase-type plasminogen activator levels	TRUE	reported	GCST90274847	0.00507129	72.8076
rs4251805	19	43670289	T	C	0.0405	-0.422	0.0311	6.1e-42	14734	Urokinase-type plasminogen activator levels	TRUE	reported	GCST90274847	0.0123421	184.096
rs2050256	1	31739082	G	A	0.1874	0.0734	0.0152	1.37e-06	14739	Vascular endothelial growth factor A levels	TRUE	reported	GCST90274848	0.00157961	23.3156
rs61818787	1	190407308	C	T	0.1886	0.0759	0.0148	2.92e-07	14732	Vascular endothelial growth factor A levels	TRUE	reported	GCST90274848	0.00178207	26.2967
rs183596950	4	31817736	A	G	0.6438	-0.07	0.0152	4.12e-06	11538	Vascular endothelial growth factor A levels	TRUE	reported	GCST90274848	0.00183477	21.2048
rs7688836	4	93848535	A	G	0.2065	-0.0685	0.0145	2.31e-06	14742	Vascular endothelial growth factor A levels	TRUE	reported	GCST90274848	0.00151158	22.3145
rs16883415	5	54747757	C	T	0.0203	0.22	0.0457	1.48e-06	14744	Vascular endothelial growth factor A levels	TRUE	reported	GCST90274848	0.00156933	23.1715
rs114694170	5	88884379	C	T	0.0538	0.1625	0.0267	1.16e-09	14728	Vascular endothelial growth factor A levels	TRUE	reported	GCST90274848	0.0025087	37.0361
rs11953790	5	118035492	T	C	0.028	-0.1842	0.0374	8.43e-07	14730	Vascular endothelial growth factor A levels	TRUE	reported	GCST90274848	0.00164406	24.2536
rs9369434	6	43950670	T	C	0.4233	-0.3686	0.012	1e-200	14295	Vascular endothelial growth factor A levels	TRUE	reported	GCST90274848	0.0619164	943.382
rs9349270	6	44075755	A	C	0.1166	0.1055	0.0188	2e-08	14296	Vascular endothelial growth factor A levels	TRUE	reported	GCST90274848	0.00219796	31.4868
rs7808444	7	69100332	A	C	0.6119	-0.0628	0.0137	4.56e-06	14296	Vascular endothelial growth factor A levels	TRUE	reported	GCST90274848	0.00146766	21.0096
rs1208181	7	144411427	C	T	0.1691	0.079	0.0166	1.95e-06	12855	Vascular endothelial growth factor A levels	TRUE	reported	GCST90274848	0.00175874	22.6449
rs4875579	8	5555486	G	C	0.1655	0.0741	0.0158	2.73e-06	14296	Vascular endothelial growth factor A levels	TRUE	reported	GCST90274848	0.00153617	21.9918
rs117976551	8	72680097	G	C	0.0261	0.2163	0.0449	1.45e-06	13809	Vascular endothelial growth factor A levels	TRUE	reported	GCST90274848	0.00167776	23.2037
rs6993770	8	105569300	T	A	0.2681	-0.1231	0.0134	4.06e-20	14296	Vascular endothelial growth factor A levels	TRUE	reported	GCST90274848	0.00586862	84.3812
rs6475938	9	2687795	T	A	0.458	-0.1344	0.0125	5.8e-27	12412	Vascular endothelial growth factor A levels	TRUE	reported	GCST90274848	0.00922806	115.587
rs145703410	9	3020960	T	C	0.0153	-0.2475	0.0539	4.39e-06	14296	Vascular endothelial growth factor A levels	TRUE	reported	GCST90274848	0.00147271	21.082
rs10822155	10	63311455	A	C	0.4155	0.0838	0.0117	7.93e-13	14744	Vascular endothelial growth factor A levels	TRUE	reported	GCST90274848	0.00346731	51.2929
rs10840177	11	2006873	C	G	0.7087	-0.0683	0.0142	1.51e-06	13231	Vascular endothelial growth factor A levels	TRUE	reported	GCST90274848	0.00174547	23.1312
rs34536806	11	95541323	G	T	0.0976	-0.0992	0.0208	1.85e-06	14296	Vascular endothelial growth factor A levels	TRUE	reported	GCST90274848	0.00158852	22.7424
rs6582666	12	46516103	G	C	0.0659	0.1288	0.0265	1.17e-06	11791	Vascular endothelial growth factor A levels	TRUE	reported	GCST90274848	0.00199949	23.6193
rs145846107	12	74867496	T	C	0.0162	0.2736	0.0582	2.59e-06	13422	Vascular endothelial growth factor A levels	TRUE	reported	GCST90274848	0.00164382	22.0964
rs138648222	13	28761487	C	G	0.0248	0.1981	0.0397	6.04e-07	14739	Vascular endothelial growth factor A levels	TRUE	reported	GCST90274848	0.0016865	24.896
rs144037665	13	76888489	C	A	0.0129	0.2779	0.0603	4.05e-06	11969	Vascular endothelial growth factor A levels	TRUE	reported	GCST90274848	0.00177139	21.2359
rs1203834	16	181542	T	C	0.069	0.1174	0.0253	3.48e-06	13232	Vascular endothelial growth factor A levels	TRUE	reported	GCST90274848	0.00162466	21.5293
rs62640435	19	14649127	T	C	0.296	-0.0671	0.0127	1.27e-07	14292	Vascular endothelial growth factor A levels	TRUE	reported	GCST90274848	0.00194938	27.9111
