# Supplementary material for: Identification of immune cells and circulating inflammatory factors associated with neurodevelopmental disorders by bidirectional Mendelian randomization and mediation analysis
Source: Sci Rep. 2025 Apr 14;15:12840. doi: 10.1038/s41598-025-98020-0 (PMC11997206; doi:10.1038/s41598-025-98020-0)
Supplement: Supplementary file 3 — Supplementary Material 3 [file 41598_2025_98020_MOESM3_ESM.xls]

## Sheet: table.MRresultOR_cell_ASD
	Table S3.The causal effects of ASD and ADHD on 731 immune cells
Sequence Number	id.exposure	Exposure	id.outcome	Outcome	Methods	nsnp	P	OR	95%LCI	95%UCI	adjust P (IVW)
1	ebi-a-GCST90001431	IgD+ CD38- %lymphocyte	ieu-a-1185	Autism Spectrum Disorder	MR Egger	10	0.3119	1.10738	0.920167	1.33269	0.02216
					Weighted median		0.0305	1.12199	1.01087	1.24532
					Inverse variance weighted		0.01108	1.10333	1.02271	1.1903
					Weighted mode		0.09969	1.17081	0.989315	1.38561
2	ebi-a-GCST90001471	CD62L- plasmacytoid DC %DC	ieu-a-1185	Autism Spectrum Disorder	MR Egger	8	0.3468	1.03699	0.967116	1.11191	0.0475786
					Weighted median		0.06428	1.0542	0.996866	1.11483
					Inverse variance weighted		0.04551	1.0457	1.00088	1.09253
					Weighted mode		0.1176	1.05279	0.994927	1.11401
3	ebi-a-GCST90001557	TD CD8br AC	ieu-a-1185	Autism Spectrum Disorder	MR Egger	7	0.7578	1.06853	0.717071	1.59224	0.0240333
					Weighted median		0.0307	1.14499	1.01271	1.29456
					Inverse variance weighted		0.0103	1.13678	1.0307	1.25378
					Weighted mode		0.1346	1.13519	0.983139	1.31076
4	ebi-a-GCST90001607	CD8br %leukocyte	ieu-a-1185	Autism Spectrum Disorder	MR Egger	9	0.3076	1.18105	0.878138	1.58844	0.0017136
					Weighted median		0.004488	1.14339	1.04248	1.25407
					Inverse variance weighted		0.0001224	1.14236	1.06734	1.22267
					Weighted mode		0.1009	1.15385	0.991822	1.34234
5	ebi-a-GCST90001614	CD8br and CD8dim %leukocyte	ieu-a-1185	Autism Spectrum Disorder	MR Egger	8	0.6911	1.06357	0.796234	1.42066	0.022645
					Weighted median		0.01197	1.14706	1.03064	1.27662
					Inverse variance weighted		0.00647	1.11728	1.03158	1.21011
					Weighted mode		0.09417	1.17539	0.997942	1.38439
6	ebi-a-GCST90001661	CD28- CD8dim %T cell	ieu-a-1185	Autism Spectrum Disorder	MR Egger	14	0.2172	1.06903	0.966862	1.18199	0.00444313
	ebi-a-GCST90001661		ieu-a-1185		Weighted median	14	0.0336	1.08257	1.00617	1.16477
	ebi-a-GCST90001661		ieu-a-1185		Inverse variance weighted	14	0.0009521	1.09672	1.03827	1.15845
	ebi-a-GCST90001661		ieu-a-1185		Weighted mode	14	0.1394	1.0712	0.983289	1.16697
7	ebi-a-GCST90001684	CD127- CD8br AC	ieu-a-1185	Autism Spectrum Disorder	MR Egger	6	0.2809	1.25282	0.878658	1.78632	0.0490619
	ebi-a-GCST90001684		ieu-a-1185		Weighted median	6	0.3086	1.05283	0.95348	1.16253
	ebi-a-GCST90001684		ieu-a-1185		Inverse variance weighted	6	0.03413	1.08556	1.00617	1.17122
	ebi-a-GCST90001684		ieu-a-1185		Weighted mode	6	0.6804	1.03274	0.893732	1.19338
8	ebi-a-GCST90001850	CD3 on HLA DR+ CD8br	ieu-a-1185	Autism Spectrum Disorder	MR Egger	8	0.1267	1.10993	0.989034	1.24561	0.0042497
	ebi-a-GCST90001850		ieu-a-1185		Weighted median	8	0.002268	1.10949	1.03786	1.18606
	ebi-a-GCST90001850		ieu-a-1185		Inverse variance weighted	8	0.0006071	1.09768	1.04074	1.15774
	ebi-a-GCST90001850		ieu-a-1185		Weighted mode	8	0.03605	1.1126	1.02621	1.20627
9	ebi-a-GCST90001964	FSC-A on plasmacytoid DC	ieu-a-1185	Autism Spectrum Disorder	MR Egger	9	0.9057	1.00825	0.884428	1.1494	0.0407211
	ebi-a-GCST90001964		ieu-a-1185		Weighted median	9	0.3456	1.0432	0.955427	1.13903
	ebi-a-GCST90001964		ieu-a-1185		Inverse variance weighted	9	0.0419	1.07532	1.00265	1.15326
	ebi-a-GCST90001964		ieu-a-1185		Weighted mode	9	0.3947	1.05157	0.942421	1.17335
10	ebi-a-GCST90002014	CCR2 on CD62L+ myeloid DC	ieu-a-1185	Autism Spectrum Disorder	MR Egger	7	0.6793	1.03261	0.89465	1.19185	0.028532
	ebi-a-GCST90002014		ieu-a-1185		Weighted median	7	0.02404	0.926242	0.866597	0.989992
	ebi-a-GCST90002014		ieu-a-1185		Inverse variance weighted	7	0.01019	0.930029	0.879967	0.982938
	ebi-a-GCST90002014		ieu-a-1185		Weighted mode	7	0.1236	0.932347	0.863514	1.00667
11	ebi-a-GCST90002066	CD4 on activated Treg	ieu-a-1185	Autism Spectrum Disorder	MR Egger	8	0.01585	1.092	1.03683	1.1501	0.440027
	ebi-a-GCST90002066		ieu-a-1185		Weighted median	8	0.01893	1.07162	1.01145	1.13536
	ebi-a-GCST90002066		ieu-a-1185		Inverse variance weighted	8	0.04552	1.04761	1.00092	1.09647
	ebi-a-GCST90002066		ieu-a-1185		Weighted mode	8	0.04551	1.0815	1.01524	1.15209
12	ebi-a-GCST90001762	CD20 on IgD+ B cell	ieu-a-1185	Autism Spectrum Disorder	MR Egger	6	0.9731	1.01118	0.550747	1.85655	0.0473252
	0o1VOK		ieu-a-1185		Weighted median	6	0.1864	1.05792	0.973151	1.15006
	0o1VOK		ieu-a-1185		Inverse variance weighted	6	0.04321	1.07024	1.00207	1.14305
	0o1VOK		ieu-a-1185		Weighted mode	6	0.8004	1.01874	0.888781	1.16771
13	ebi-a-GCST90001743	CD20 on B cell	ieu-a-1185	Autism Spectrum Disorder	MR Egger	4	0.8527	1.1872	0.240552	5.85924	0.0372271
	PhEeDG		ieu-a-1185		Weighted median	4	0.1484	1.07547	0.974407	1.18702
	PhEeDG		ieu-a-1185		Inverse variance weighted	4	0.02266	1.10051	1.0135	1.19498
	PhEeDG		ieu-a-1185		Weighted mode	4	0.6231	1.03897	0.905734	1.19181
14	ebi-a-GCST90001806	CD27 on unsw mem	ieu-a-1183	Attention deficit hyperactivity disorder	MR Egger	7	0.09936	1.16207	1.00442	1.34445	0.03094
	ebi-a-GCST90001806	CD27 on unsw mem	ieu-a-1183	CD27 on unsw mem	Weighted median	7	8.84e-05	1.11583	1.05635	1.17866
	ebi-a-GCST90001806	CD27 on unsw mem	ieu-a-1183	CD27 on unsw mem	Inverse variance weighted	7	0.01547	1.08375	1.01544	1.15667
	ebi-a-GCST90001806	CD27 on unsw mem	ieu-a-1183	CD27 on unsw mem	Weighted mode	7	0.01327	1.11885	1.05013	1.19206
15	ebi-a-GCST90001804	CD27 on IgD- CD38dim	ieu-a-1183	Attention deficit hyperactivity disorder	MR Egger	4	0.06765	1.14798	1.06589	1.23638	0.024164
	GCST90001804	CD27 on IgD- CD38dim			Weighted median	4	7.02e-05	1.09607	1.04761	1.14677
	GCST90001804	CD27 on IgD- CD38dim			Inverse variance weighted	4	0.001726	1.08552	1.0312	1.1427
	GCST90001804	CD27 on IgD- CD38dim			Weighted mode	4	0.02677	1.09766	1.04948	1.14805
16	ebi-a-GCST90001805	CD27 on memory B cell	ieu-a-1183	Attention deficit hyperactivity disorder	MR Egger	5	0.02969	1.29188	1.1363	1.46876	0.02912
	GCST90001805	CD27 on memory B cell			Weighted median	5	5.84e-05	1.12232	1.06089	1.18731
	GCST90001805	CD27 on memory B cell			Inverse variance weighted	5	0.01664	1.08835	1.01547	1.16645
	GCST90001805	CD27 on memory B cell			Weighted mode	5	0.01795	1.1193	1.05726	1.18497
17	ebi-a-GCST90001619	HLA DR+ T cell%T cell	ieu-a-1183	Attention deficit hyperactivity disorder	MR Egger	4	0.8402	1.01274	0.908711	1.12868	1
	GCST90001619	HLA DR+ T cell%T cell			Weighted median	4	0.1325	0.956447	0.902537	1.01358
	GCST90001619	HLA DR+ T cell%T cell			Inverse variance weighted	4	0.04789	0.945832	0.89506	0.999484
	GCST90001619	HLA DR+ T cell%T cell			Weighted mode	4	0.3077	0.964409	0.910103	1.02195
18	ebi-a-GCST90001808	CD27 on sw mem	ieu-a-1183	Attention deficit hyperactivity disorder	MR Egger	7	0.01982	1.1928	1.07669	1.32142	0.0497
	GCST90001808	CD27 on sw mem			Weighted median	7	0.0008616	1.08402	1.03379	1.1367
	GCST90001808	CD27 on sw mem			Inverse variance weighted	7	0.04615	1.06141	1.00102	1.12545
	GCST90001808	CD27 on sw mem			Weighted mode	7	0.00946	1.09766	1.04554	1.15238
19	ebi-a-GCST90002073	SSC-A on monocyte	ieu-a-1183	Attention deficit hyperactivity disorder	MR Egger	5	0.1459	0.949595	0.901549	1.0002	0.0125767
	GCST90002073	SSC-A on monocyte			Weighted median	5	0.01008	0.951991	0.916975	0.988344
	GCST90002073	SSC-A on monocyte			Inverse variance weighted	5	0.002695	0.949395	0.917725	0.982159
	GCST90002073	SSC-A on monocyte			Weighted mode	5	0.07753	0.952495	0.914786	0.99176
20	ebi-a-GCST90002066	CD4 on activated Treg	ieu-a-1183	Attention deficit hyperactivity disorder	MR Egger	3	0.8302	1.07278	0.648002	1.776	0.0275576
	GCST90002066	CD4 on activated Treg			Weighted median	3	0.03029	1.10292	1.00937	1.20513
	GCST90002066	CD4 on activated Treg			Inverse variance weighted	3	0.009842	1.10705	1.02476	1.19595
	GCST90002066	CD4 on activated Treg			Weighted mode	3	0.2064	1.10108	0.993996	1.2197
21	ebi-a-GCST90001981	CD40 on CD14+ CD16+ monocyte	ieu-a-1183	Attention deficit hyperactivity disorder	MR Egger	4	0.4416	0.954374	0.866861	1.05072	0.034958
	GCST90001981	CD40 on CD14+ CD16+ monocyte			Weighted median	4	0.02165	0.961155	0.929201	0.994207	NA
	GCST90001981	CD40 on CD14+ CD16+ monocyte			Inverse variance weighted	4	0.02497	0.962963	0.931716	0.995258	0.034958
	GCST90001981	CD40 on CD14+ CD16+ monocyte			Weighted mode	4	0.1274	0.960376	0.92469	0.99744	NA
22	ebi-a-GCST90002074	SSC-A on CD14+ monocyte	ieu-a-1183	Attention deficit hyperactivity disorder	MR Egger	4	0.2579	0.944707	0.879777	1.01443	0.018613
	GCST90002074	SSC-A on CD14+ monocyte			Weighted median	4	0.007895	0.943593	0.904018	0.984901	NA
	GCST90002074	SSC-A on CD14+ monocyte			Inverse variance weighted	4	0.002659	0.940259	0.903228	0.978808	0.018613
	GCST90002074	SSC-A on CD14+ monocyte			Weighted mode	4	0.09841	0.943678	0.899522	0.990002	NA
23	ebi-a-GCST90001838	CD3 on naive CD8br	ieu-a-1183	Attention deficit hyperactivity disorder	MR Egger	3	0.4922	1.04998	0.956451	1.15265	0.038745
	GCST90001838	CD3 on naive CD8br			Weighted median	3	0.04186	1.04405	1.00158	1.08833	NA
	GCST90001838	CD3 on naive CD8br			Inverse variance weighted	3	0.03321	1.04651	1.00362	1.09123	0.038745
	GCST90001838	CD3 on naive CD8br			Weighted mode	3	0.2005	1.04404	0.998218	1.09197	NA
24	ebi-a-GCST90001985	CD40 on monocytes	ieu-a-1183	Attention deficit hyperactivity disorder	MR Egger	3	0.9693	0.997309	0.893935	1.11264	0.0321533
	GCST90001985	CD40 on monocytes			Weighted median	3	0.02869	0.96254	0.930176	0.99603	NA
	GCST90001985	CD40 on monocytes			Inverse variance weighted	3	0.01378	0.960156	0.929583	0.991734	0.0321533
	GCST90001985	CD40 on monocytes			Weighted mode	3	0.1567	0.962482	0.930521	0.995541	NA
25	ebi-a-GCST90001989	CD40 on CD14- CD16+ monocyte	ieu-a-1183	Attention deficit hyperactivity disorder	MR Egger	4	0.4809	0.944197	0.828245	1.07638	0.03276
	GCST90001989	CD40 on CD14- CD16+ monocyte			Weighted median	4	0.01207	0.958295	0.926945	0.990705	NA
	GCST90001989	CD40 on CD14- CD16+ monocyte			Inverse variance weighted	4	0.02106	0.964158	0.934721	0.994522	0.03276
	GCST90001989	CD40 on CD14- CD16+ monocyte			Weighted mode	4	0.102	0.959234	0.926255	0.993388	NA
26	ebi-a-GCST90001980	CD40 on CD14+ CD16- monocyte	ieu-a-1183	Attention deficit hyperactivity disorder	MR Egger	4	0.4167	0.952419	0.866884	1.04639	0.0336245
	GCST90001980	CD40 on CD14+ CD16- monocyte			Weighted median	4	0.02192	0.957356	0.922324	0.993719	NA
	GCST90001980	CD40 on CD14+ CD16- monocyte			Inverse variance weighted	4	0.009607	0.955319	0.922836	0.988946
	GCST90001980	CD40 on CD14+ CD16- monocyte			Weighted mode	4	0.1324	0.957212	0.918073	0.99802	NA
27	ebi-a-GCST90001820	IgD on IgD+ CD24+	ieu-a-1183	Attention deficit hyperactivity disorder	MR Egger	4	0.2696	0.55744	0.261338	1.18903	0.0374309
	GCST90001820	IgD on IgD+ CD24+			Weighted median	4	0.2079	0.921125	0.810544	1.04679	NA
	GCST90001820	IgD on IgD+ CD24+			Inverse variance weighted	4	0.02941	0.884617	0.792226	0.987784	0.0374309
	GCST90001820	IgD on IgD+ CD24+			Weighted mode	4	0.3079	0.92367	0.813485	1.04878	NA
