# Supplementary material for: Identification of immune cells and circulating inflammatory factors associated with neurodevelopmental disorders by bidirectional Mendelian randomization and mediation analysis
Source: Sci Rep. 2025 Apr 14;15:12840. doi: 10.1038/s41598-025-98020-0 (PMC11997206; doi:10.1038/s41598-025-98020-0)
Supplement: Supplementary file 4 — Supplementary Material 4 [file 41598_2025_98020_MOESM4_ESM.xls]

## Sheet: mr_base_mr_results (2)_dXbLcD
Table S4.The reverse causal effects of ASD and ADHD on 731 immune cells
Sequence Number	id.exposure	Exposure	id.outcome	Outcome	Methods	nsnp	P	OR	95%LCI	95%UCI	adjust P (IVW)
1	ieu-a-1185	Autism Spectrum Disorder	ebi-a-GCST90001431	IgD+ CD38- B cell %lymphocyte	MR Egger	32	0.1279	1.34058	0.928846	1.93482	1
2				IgD+ CD38- B cell %lymphocyte || id:ebi-a-GCST90001431	Weighted median	32	0.5573	1.05659	0.879152	1.26985
3				IgD+ CD38- B cell %lymphocyte || id:ebi-a-GCST90001431	Inverse variance weighted	32	0.6989	1.02928	0.889234	1.19138
5				IgD+ CD38- B cell %lymphocyte || id:ebi-a-GCST90001431	Weighted mode	32	0.3532	1.11271	0.891127	1.38939
2	ieu-a-1185	Autism Spectrum Disorder	ebi-a-GCST90001471	CD62L- plasmacytoid Dendritic Cell %Dendritic Cell	MR Egger	32	0.3459	1.15824	0.857474	1.5645	1
2			ebi-a-GCST90001471	CD62L- plasmacytoid Dendritic Cell %Dendritic Cell	Weighted median	32	0.7159	1.0326	0.868772	1.22732
3			ebi-a-GCST90001471	CD62L- plasmacytoid Dendritic Cell %Dendritic Cell	Inverse variance weighted	32	0.3557	0.945341	0.839041	1.06511
5			ebi-a-GCST90001471	CD62L- plasmacytoid Dendritic Cell %Dendritic Cell	Weighted mode	32	0.4908	1.0793	0.870999	1.33741
3	ieu-a-1185	Autism Spectrum Disorder	ebi-a-GCST90001557	Terminally Differentiated CD8+ T cell Absolute Count	MR Egger	32	0.9558	0.989228	0.676863	1.44575	0.892036
			ebi-a-GCST90001557	Terminally Differentiated CD8+ T cell Absolute Count || id:ebi-a-GCST90001557	Weighted median	32	0.6052	1.04892	0.875164	1.25717
			ebi-a-GCST90001557	Terminally Differentiated CD8+ T cell Absolute Count || id:ebi-a-GCST90001557	Inverse variance weighted	32	0.7548	0.977087	0.844837	1.13004
			ebi-a-GCST90001557	Terminally Differentiated CD8+ T cell Absolute Count || id:ebi-a-GCST90001557	Weighted mode	32	0.4879	1.08599	0.862595	1.36723
4	ieu-a-1185	Autism Spectrum Disorder	ebi-a-GCST90001607	CD8+ T cell %leukocyte	MR Egger	32	0.8371	0.964013	0.681692	1.36326	1
			ebi-a-GCST90001607	CD8+ T cell %leukocyte || id:ebi-a-GCST90001607	Weighted median	32	0.5111	1.06167	0.88813	1.26911
			ebi-a-GCST90001607	CD8+ T cell %leukocyte || id:ebi-a-GCST90001607	Inverse variance weighted	32	0.4915	1.04804	0.916922	1.1979
			ebi-a-GCST90001607	CD8+ T cell %leukocyte || id:ebi-a-GCST90001607	Weighted mode	32	0.7252	1.04657	0.813875	1.3458
5	ieu-a-1185	Autism Spectrum Disorder	ebi-a-GCST90001614	CD8+ and CD8dim T cell %leukocyte	MR Egger	32	0.9278	0.983596	0.689567	1.403	1
			ebi-a-GCST90001614	CD8+ and CD8dim T cell %leukocyte || id:ebi-a-GCST90001614	Weighted median	32	0.4624	1.06993	0.893462	1.28124
			ebi-a-GCST90001614	CD8+ and CD8dim T cell %leukocyte || id:ebi-a-GCST90001614	Inverse variance weighted	32	0.4844	1.05	0.915798	1.20387
			ebi-a-GCST90001614	CD8+ and CD8dim T cell %leukocyte || id:ebi-a-GCST90001614	Weighted mode	32	0.5547	1.07467	0.848431	1.36123
6	ieu-a-1185	Autism Spectrum Disorder	ebi-a-GCST90001661	CD28- CD8dim T cell %T cell	MR Egger	32	0.8159	1.04569	0.720141	1.51842	1
			ebi-a-GCST90001661	CD28- CD8dim T cell %T cell || id:ebi-a-GCST90001661	Weighted median	32	0.4494	0.936711	0.790743	1.10963
			ebi-a-GCST90001661	CD28- CD8dim T cell %T cell || id:ebi-a-GCST90001661	Inverse variance weighted	32	0.5555	0.957729	0.82961	1.10563
			ebi-a-GCST90001661	CD28- CD8dim T cell %T cell || id:ebi-a-GCST90001661	Weighted mode	32	0.5214	0.919339	0.712973	1.18544
7	ieu-a-1185	Autism Spectrum Disorder	ebi-a-GCST90001684	CD127- CD8br AC	MR Egger	32	0.5689	1.10982	0.778517	1.58212	1
					Weighted median		0.557	1.0611	0.870533	1.29339
					Inverse variance weighted		0.7055	1.02666	0.895722	1.17674
					Weighted mode		0.7892	1.03414	0.81022	1.31994
8	ieu-a-1185	Autism Spectrum Disorder	ebi-a-GCST90001762	CD20 on IgD+ B cell	MR Egger	32	0.3623	1.17492	0.835076	1.65307	1
			ebi-a-GCST90001762	CD20 on IgD+ B cell || id:ebi-a-GCST90001762	Weighted median	32	0.3848	1.08329	0.904459	1.29747
			ebi-a-GCST90001762	CD20 on IgD+ B cell || id:ebi-a-GCST90001762	Inverse variance weighted	32	0.5799	1.03809	0.909392	1.185
			ebi-a-GCST90001762	CD20 on IgD+ B cell || id:ebi-a-GCST90001762	Weighted mode	32	0.678	1.05419	0.823663	1.34923
9	ieu-a-1185	Autism Spectrum Disorder	ebi-a-GCST90001850	CD3 on HLA DR+ CD8+ T cell	MR Egger	32	0.2659	0.830025	0.6015	1.14537	1
			ebi-a-GCST90001850	CD3 on HLA DR+ CD8+ T cell || id:ebi-a-GCST90001850	Weighted median	32	0.1682	0.879589	0.732821	1.05575
			ebi-a-GCST90001850	CD3 on HLA DR+ CD8+ T cell || id:ebi-a-GCST90001850	Inverse variance weighted	32	0.6868	0.974384	0.858906	1.10539
			ebi-a-GCST90001850	CD3 on HLA DR+ CD8+ T cell || id:ebi-a-GCST90001850	Weighted mode	32	0.2612	0.865195	0.675204	1.10865
10	ieu-a-1185	Autism Spectrum Disorder	ebi-a-GCST90001964	FSC-A on plasmacytoid Dendritic Cell	MR Egger	32	0.2337	0.784978	0.531245	1.1599	1
			ebi-a-GCST90001964	FSC-A on plasmacytoid Dendritic Cell || id:ebi-a-GCST90001964	Weighted median	32	0.1426	0.860708	0.70433	1.05181
			ebi-a-GCST90001964	FSC-A on plasmacytoid Dendritic Cell || id:ebi-a-GCST90001964	Inverse variance weighted	32	0.948	0.994883	0.852737	1.16072
			ebi-a-GCST90001964	FSC-A on plasmacytoid Dendritic Cell || id:ebi-a-GCST90001964	Weighted mode	32	0.2936	0.878535	0.692638	1.11432
11	ieu-a-1185	Autism Spectrum Disorder	ebi-a-GCST90002014	CCR2 on CD62L+ myeloid Dendritic Cell	MR Egger	32	0.1937	0.769665	0.523235	1.13216	0.92235
			ebi-a-GCST90002014	CCR2 on CD62L+ myeloid Dendritic Cell || id:ebi-a-GCST90002014	Weighted median	32	0.3767	0.914928	0.751198	1.11434
			ebi-a-GCST90002014	CCR2 on CD62L+ myeloid Dendritic Cell || id:ebi-a-GCST90002014	Inverse variance weighted	32	0.7095	0.971465	0.834201	1.13132
			ebi-a-GCST90002014	CCR2 on CD62L+ myeloid Dendritic Cell || id:ebi-a-GCST90002014	Weighted mode	32	0.4208	0.901406	0.702499	1.15663
12	ieu-a-1185	Autism Spectrum Disorder	ebi-a-GCST90002066	CD4 on activated CD4 regulatory T cell	MR Egger	32	0.07438	0.731835	0.525585	1.01902	1
			ebi-a-GCST90002066	CD4 on activated CD4 regulatory T cell || id:ebi-a-GCST90002066	Weighted median	32	0.1425	0.870054	0.722366	1.04794
			ebi-a-GCST90002066	CD4 on activated CD4 regulatory T cell || id:ebi-a-GCST90002066	Inverse variance weighted	32	0.1767	0.914818	0.803969	1.04095
			ebi-a-GCST90002066	CD4 on activated CD4 regulatory T cell || id:ebi-a-GCST90002066	Weighted mode	32	0.0645	0.78161	0.607587	1.00547
13	ieu-a-1185	Autism Spectrum Disorder	ebi-a-GCST90001743	CD20 on B cell	MR Egger	32	0.3843	1.17739	0.819304	1.69198	0.873925
					Weighted median		0.5214	1.06019	0.886705	1.26762
					Inverse variance weighted		0.8067	1.01774	0.884029	1.17166
					Weighted mode		0.7501	0.954736	0.719819	1.26632
14	ieu-a-1183	Attention deficit hyperactivity disorder	ebi-a-GCST90001619	HLA DR+ T cell%T cell	MR Egger	8	0.6704	1.33496	0.376341	4.73537	0.93016
	ieu-a-1183		ebi-a-GCST90001619	HLA DR+ T cell%T cell || id:ebi-a-GCST90001619	Weighted median	8	0.4164	1.12829	0.843196	1.50977	NA
	ieu-a-1183		ebi-a-GCST90001619	HLA DR+ T cell%T cell || id:ebi-a-GCST90001619	Inverse variance weighted	8	0.3322	1.12109	0.889777	1.41253
	ieu-a-1183		ebi-a-GCST90001619	HLA DR+ T cell%T cell || id:ebi-a-GCST90001619	Weighted mode	8	0.6694	1.10084	0.72144	1.67975	NA
15	ieu-a-1183	Attention deficit hyperactivity disorder	ebi-a-GCST90001804	CD27 on IgD- CD38dim B cell	MR Egger	8	0.1469	0.319819	0.0836405	1.2229	0.973233
	ieu-a-1183		ebi-a-GCST90001804	CD27 on IgD- CD38dim B cell || id:ebi-a-GCST90001804	Weighted median	8	0.7597	0.945511	0.660273	1.35397	NA
	ieu-a-1183		ebi-a-GCST90001804	CD27 on IgD- CD38dim B cell || id:ebi-a-GCST90001804	Inverse variance weighted	8	0.8342	0.969088	0.722238	1.30031	0.973233
	ieu-a-1183		ebi-a-GCST90001804	CD27 on IgD- CD38dim B cell || id:ebi-a-GCST90001804	Weighted mode	8	0.4638	0.819632	0.495674	1.35532	NA
16	ieu-a-1183	Attention deficit hyperactivity disorder	ebi-a-GCST90001805	CD27 on memory B cell	MR Egger	8	0.403	0.574359	0.171557	1.92291	1
	ieu-a-1183		ebi-a-GCST90001805	CD27 on memory B cell || id:ebi-a-GCST90001805	Weighted median	8	0.3698	1.16091	0.837827	1.60857	NA
	ieu-a-1183		ebi-a-GCST90001805	CD27 on memory B cell || id:ebi-a-GCST90001805	Inverse variance weighted	8	0.1067	1.21835	0.958295	1.54899	1
	ieu-a-1183		ebi-a-GCST90001805	CD27 on memory B cell || id:ebi-a-GCST90001805	Weighted mode	8	0.3865	1.21349	0.804833	1.82964	NA
17	ieu-a-1183	Attention deficit hyperactivity disorder	ebi-a-GCST90001806	CD27 on unswitched memory B cell	MR Egger	8	0.6099	0.68434	0.171923	2.72402	0.882764
	ieu-a-1183		ebi-a-GCST90001806	CD27 on unswitched memory B cell || id:ebi-a-GCST90001806	Weighted median	8	0.822	1.03817	0.749102	1.43879	NA
	ieu-a-1183		ebi-a-GCST90001806	CD27 on unswitched memory B cell || id:ebi-a-GCST90001806	Inverse variance weighted	8	0.6936	1.05344	0.813137	1.36476	0.882764
	ieu-a-1183		ebi-a-GCST90001806	CD27 on unswitched memory B cell || id:ebi-a-GCST90001806	Weighted mode	8	0.9966	0.998972	0.629515	1.58526	NA
18	ieu-a-1183	Attention deficit hyperactivity disorder	ebi-a-GCST90001808	CD27 on switched memory B cell	MR Egger	8	0.3969	0.510074	0.120023	2.16771	0.9681
	ieu-a-1183		ebi-a-GCST90001808	CD27 on switched memory B cell || id:ebi-a-GCST90001808	Weighted median	8	0.5363	1.11082	0.796201	1.54977	NA
	ieu-a-1183		ebi-a-GCST90001808	CD27 on switched memory B cell || id:ebi-a-GCST90001808	Inverse variance weighted	8	0.4149	1.12727	0.845249	1.50339	0.9681
	ieu-a-1183		ebi-a-GCST90001808	CD27 on switched memory B cell || id:ebi-a-GCST90001808	Weighted mode	8	0.6453	1.10772	0.729944	1.681	NA
19	ieu-a-1183	Attention deficit hyperactivity disorder	ebi-a-GCST90001820	IgD on IgD+ CD24+ B cell	MR Egger	8	0.8941	1.08969	0.324081	3.66395	0.89908
	ieu-a-1183		ebi-a-GCST90001820	IgD on IgD+ CD24+ B cell || id:ebi-a-GCST90001820	Weighted median	8	0.5824	0.917723	0.675828	1.2462	NA
	ieu-a-1183		ebi-a-GCST90001820	IgD on IgD+ CD24+ B cell || id:ebi-a-GCST90001820	Inverse variance weighted	8	0.6422	0.945152	0.745013	1.19906	0.89908
	ieu-a-1183		ebi-a-GCST90001820	IgD on IgD+ CD24+ B cell || id:ebi-a-GCST90001820	Weighted mode	8	0.7641	0.934588	0.611049	1.42943	NA
20	ieu-a-1183	Attention deficit hyperactivity disorder	ebi-a-GCST90001838	CD3 on naive CD8+ T cell	MR Egger	8	0.3235	2.74835	0.435098	17.3603	1
	ieu-a-1183		ebi-a-GCST90001838	CD3 on naive CD8+ T cell || id:ebi-a-GCST90001838	Weighted median	8	0.5293	0.89003	0.619098	1.27953	NA
	ieu-a-1183		ebi-a-GCST90001838	CD3 on naive CD8+ T cell || id:ebi-a-GCST90001838	Inverse variance weighted	8	0.9793	0.995187	0.690753	1.43379	1
	ieu-a-1183		ebi-a-GCST90001838	CD3 on naive CD8+ T cell || id:ebi-a-GCST90001838	Weighted mode	8	0.3372	0.738968	0.415632	1.31384	NA
21	ieu-a-1183	Attention deficit hyperactivity disorder	ebi-a-GCST90001980	CD40 on CD14+ CD16- monocyte	MR Egger	8	0.2707	2.10623	0.632082	7.01841	0.9954
	ieu-a-1183		ebi-a-GCST90001980	CD40 on CD14+ CD16- monocyte || id:ebi-a-GCST90001980	Weighted median	8	0.2825	0.840549	0.612359	1.15377	NA
	ieu-a-1183		ebi-a-GCST90001980	CD40 on CD14+ CD16- monocyte || id:ebi-a-GCST90001980	Inverse variance weighted	8	0.2844	0.875903	0.687188	1.11644	0.9954
	ieu-a-1183		ebi-a-GCST90001980	CD40 on CD14+ CD16- monocyte || id:ebi-a-GCST90001980	Weighted mode	8	0.2811	0.759117	0.478086	1.20534	NA
22	ieu-a-1183	Attention deficit hyperactivity disorder	ebi-a-GCST90001981	CD40 on CD14+ CD16+ monocyte	MR Egger	8	0.5718	1.61365	0.336121	7.74683	0.970846
	ieu-a-1183		ebi-a-GCST90001981	CD40 on CD14+ CD16+ monocyte || id:ebi-a-GCST90001981	Weighted median	8	0.7128	1.0625	0.769363	1.46731	NA
	ieu-a-1183		ebi-a-GCST90001981	CD40 on CD14+ CD16+ monocyte || id:ebi-a-GCST90001981	Inverse variance weighted	8	0.9015	0.981552	0.730811	1.31832	0.970846
	ieu-a-1183		ebi-a-GCST90001981	CD40 on CD14+ CD16+ monocyte || id:ebi-a-GCST90001981	Weighted mode	8	0.8271	1.05442	0.666935	1.66703	NA
23	ieu-a-1183	Attention deficit hyperactivity disorder	ebi-a-GCST90001985	CD40 on monocytes	MR Egger	8	0.2563	2.17168	0.646633	7.29345	0.78085
	ieu-a-1183		ebi-a-GCST90001985	CD40 on monocytes || id:ebi-a-GCST90001985	Weighted median	8	0.1834	0.800835	0.577285	1.11095	NA
	ieu-a-1183		ebi-a-GCST90001985	CD40 on monocytes || id:ebi-a-GCST90001985	Inverse variance weighted	8	0.4462	0.906658	0.704656	1.16657	0.78085
	ieu-a-1183		ebi-a-GCST90001985	CD40 on monocytes || id:ebi-a-GCST90001985	Weighted mode	8	0.2611	0.755104	0.481279	1.18472	NA
24	ieu-a-1183	Attention deficit hyperactivity disorder	ebi-a-GCST90001989	CD40 on CD14- CD16+ monocyte	MR Egger	8	0.6593	1.48959	0.276287	8.03106	0.8534
	ieu-a-1183		ebi-a-GCST90001989	CD40 on CD14- CD16+ monocyte || id:ebi-a-GCST90001989	Weighted median	8	0.5765	0.910092	0.65386	1.26673	NA
	ieu-a-1183		ebi-a-GCST90001989	CD40 on CD14- CD16+ monocyte || id:ebi-a-GCST90001989	Inverse variance weighted	8	0.4267	0.879502	0.640737	1.20724	0.8534
	ieu-a-1183		ebi-a-GCST90001989	CD40 on CD14- CD16+ monocyte || id:ebi-a-GCST90001989	Weighted mode	8	0.784	0.942085	0.62495	1.42015	NA
25	ieu-a-1183	Attention deficit hyperactivity disorder	ebi-a-GCST90002066	CD4 on activated CD4 regulatory T cell	MR Egger	8	0.1668	0.324328	0.0797569	1.31887	0.8673
	ieu-a-1183		ebi-a-GCST90002066	CD4 on activated CD4 regulatory T cell || id:ebi-a-GCST90002066	Weighted median	8	0.5757	0.908119	0.647982	1.27269	NA
	ieu-a-1183		ebi-a-GCST90002066	CD4 on activated CD4 regulatory T cell || id:ebi-a-GCST90002066	Inverse variance weighted	8	0.1239	0.798995	0.600395	1.06329	0.8673
	ieu-a-1183		ebi-a-GCST90002066	CD4 on activated CD4 regulatory T cell || id:ebi-a-GCST90002066	Weighted mode	8	0.8599	0.956533	0.594326	1.53949	NA
26	ieu-a-1183	Attention deficit hyperactivity disorder	ebi-a-GCST90002073	SSC-A on monocyte	MR Egger	8	0.5414	1.55815	0.406776	5.96848	0.763933
	ieu-a-1183		ebi-a-GCST90002073	SSC-A on monocyte || id:ebi-a-GCST90002073	Weighted median	8	0.6465	0.924132	0.659667	1.29462	NA
	ieu-a-1183		ebi-a-GCST90002073	SSC-A on monocyte || id:ebi-a-GCST90002073	Inverse variance weighted	8	0.4911	0.911968	0.701596	1.18542	0.763933
	ieu-a-1183		ebi-a-GCST90002073	SSC-A on monocyte || id:ebi-a-GCST90002073	Weighted mode	8	0.7102	0.91247	0.573879	1.45083	NA
27	ieu-a-1183	Attention deficit hyperactivity disorder	ebi-a-GCST90002074	SSC-A on CD14+ monocyte	MR Egger	8	0.3441	1.96521	0.541245	7.13551	1
	ieu-a-1183		ebi-a-GCST90002074	SSC-A on CD14+ monocyte || id:ebi-a-GCST90002074	Weighted median	8	0.8526	1.03337	0.730883	1.46106	NA
	ieu-a-1183		ebi-a-GCST90002074	SSC-A on CD14+ monocyte || id:ebi-a-GCST90002074	Inverse variance weighted	8	0.2378	1.16358	0.904689	1.49655	1
	ieu-a-1183		ebi-a-GCST90002074	SSC-A on CD14+ monocyte || id:ebi-a-GCST90002074	Weighted mode	8	0.8749	0.950925	0.51986	1.73943	NA
