# Supplementary material for: Identification of immune cells and circulating inflammatory factors associated with neurodevelopmental disorders by bidirectional Mendelian randomization and mediation analysis
Source: Sci Rep. 2025 Apr 14;15:12840. doi: 10.1038/s41598-025-98020-0 (PMC11997206; doi:10.1038/s41598-025-98020-0)
Supplement: Supplementary file 5 — Supplementary Material 5 [file 41598_2025_98020_MOESM5_ESM.xls]

## Sheet: table.MRresultOR_yanxing_ASD
	Table S5.The causal effects of ASD and ADHD on 91 circulating inflammatory factors
Sequence Number	id.exposure	Exposure	id.outcome	Outcome	Methods	nsnp	P	OR	95%LCI	95%UCI	adjust P (IVW)
1	GCST90274791	Fms-related tyrosine kinase 3 ligand levels	ieu-a-1185	Autism Spectrum Disorder	MR Egger	24	0.5015	1.12457	0.803058	1.5748	0.0350213
			ieu-a-1185		Weighted median	24	0.3907	1.0577	0.930544	1.20224
			ieu-a-1185		Inverse variance weighted	24	0.02284	1.11896	1.01574	1.23267
			ieu-a-1185		Weighted mode	24	0.9979	1.0004	0.746748	1.34022
2	GCST90274843	TNF-related apoptosis-inducing ligand levels	ieu-a-1185	Autism Spectrum Disorder	MR Egger	19	0.151	1.10496	0.970159	1.25849	0.0383569
	ebi-a-GCST90012011	TNF-related apoptosis-inducing ligand levels	ieu-a-1185	Autism Spectrum Disorder || id:ieu-a-1185	Weighted median	19	0.5267	1.0298	0.940311	1.1278
	ebi-a-GCST90012011	TNF-related apoptosis-inducing ligand levels	ieu-a-1185	Autism Spectrum Disorder || id:ieu-a-1185	Inverse variance weighted	19	0.02168	1.09825	1.01381	1.18973
	ebi-a-GCST90012011	TNF-related apoptosis-inducing ligand levels	ieu-a-1185	Autism Spectrum Disorder || id:ieu-a-1185	Weighted mode	19	0.8178	1.01212	0.914803	1.1198
3	GCST90274836	Sulfotransferase 1A1 levels	ieu-a-1185	Autism Spectrum Disorder	MR Egger	20	0.4195	0.931583	0.787416	1.10215	0.0326543
	pQjsxE	Sulfotransferase 1A1 levels	ieu-a-1185		Weighted median	20	0.2619	1.06328	0.955221	1.18357
	pQjsxE	Sulfotransferase 1A1 levels	ieu-a-1185		Inverse variance weighted	20	0.005679	1.10938	1.0307	1.19406
	pQjsxE	Sulfotransferase 1A1 levels	ieu-a-1185		Weighted mode	20	0.8832	1.01166	0.868476	1.17844
4	GCST90274816	Interleukin-7 levels	ieu-a-1185	Autism Spectrum Disorder	MR Egger	13	0.1725	0.797718	0.588838	1.08069	0.032522
	ebi-a-GCST004451	Interleukin-7 levels	ieu-a-1185		Weighted median	13	0.1934	0.897448	0.762469	1.05632
	ebi-a-GCST004451	Interleukin-7 levels	ieu-a-1185		Inverse variance weighted	13	0.01414	0.858216	0.759551	0.969696
	ebi-a-GCST004451	Interleukin-7 levels	ieu-a-1185		Weighted mode	13	0.5471	0.929545	0.737755	1.17119
5	GCST90274811	Interleukin-2 receptor subunit beta levels	ieu-a-1185	Autism Spectrum Disorder	MR Egger	9	0.08479	0.751263	0.56819	0.993322	0.0300882
	ebi-a-GCST90019480	Interleukin-2 receptor subunit beta levels	ieu-a-1185		Weighted median	9	0.04226	0.83044	0.694099	0.993561
	ebi-a-GCST90019480	Interleukin-2 receptor subunit beta levels	ieu-a-1185		Inverse variance weighted	9	0.01439	0.837612	0.7268	0.96532
	ebi-a-GCST90019480	Interleukin-2 receptor subunit beta levels	ieu-a-1185		Weighted mode	9	0.1984	0.829776	0.63924	1.0771
6	GCST90274771	Natural killer cell receptor 2B4 levels	ieu-a-1185	Autism Spectrum Disorder	MR Egger	19	0.08978	1.21373	0.982758	1.49899	0.0263948
	pz7RB7	Natural killer cell receptor 2B4 levels	ieu-a-1185		Weighted median	19	0.01778	1.15027	1.02452	1.29146
	pz7RB7	Natural killer cell receptor 2B4 levels	ieu-a-1185		Inverse variance weighted	19	0.005738	1.14442	1.03997	1.25936
	pz7RB7	Natural killer cell receptor 2B4 levels	ieu-a-1185		Weighted mode	19	0.02692	1.15604	1.02744	1.30074
7	GCST90274806	Interleukin-2 levels	ieu-a-1185	Autism Spectrum Disorder	MR Egger	12	0.1302	0.759724	0.547971	1.0533	0.048898
	ebi-a-GCST004455	Interleukin-2 levels	ieu-a-1185		Weighted median	12	0.06155	0.84434	0.707116	1.00819
	ebi-a-GCST004455	Interleukin-2 levels	ieu-a-1185		Inverse variance weighted	12	0.04252	0.873716	0.76684	0.995487
	ebi-a-GCST004455	Interleukin-2 levels	ieu-a-1185		Weighted mode	12	0.1873	0.807026	0.598635	1.08796
8	GCST90274804	interleukin-18 receptor 1 levels	ieu-a-1185	Autism Spectrum Disorder	MR Egger	19	0.3735	1.06064	0.934846	1.20336	0.0479347
	ebi-a-GCST90000475	interleukin-18 receptor 1 levels	ieu-a-1185		Weighted median	19	0.2345	1.04935	0.969234	1.13609
	ebi-a-GCST90000475	interleukin-18 receptor 1 levels	ieu-a-1185		Inverse variance weighted	19	0.03543	1.08588	1.00563	1.17253
	ebi-a-GCST90000475	interleukin-18 receptor 1 levels	ieu-a-1185		Weighted mode	19	0.2618	1.04971	0.966983	1.13951
9	GCST90274773	T-cell surface glycoprotein CD5 levels	ieu-a-1185	Autism Spectrum Disorder	MR Egger	17	0.2005	1.18768	0.923427	1.52755	0.0309733
	HDAAaE	T-cell surface glycoprotein CD5 levels	ieu-a-1185		Weighted median	17	0.01976	1.18057	1.02676	1.35743
	HDAAaE	T-cell surface glycoprotein CD5 levels	ieu-a-1185		Inverse variance weighted	17	0.01616	1.12536	1.0221	1.23904
	HDAAaE	T-cell surface glycoprotein CD5 levels	ieu-a-1185		Weighted mode	17	0.05453	1.19578	1.00992	1.41585
10	GCST90274772	CD40L receptor levels	ieu-a-1183	Attention deficit hyperactivity disorder	MR Egger	13	0.02001	0.886123	0.812125	0.966862	0.0221194
	GCST90274772	CD40L receptor levels			Weighted median	13	0.004736	0.901947	0.839609	0.968912	NA
	GCST90274772	CD40L receptor levels			Inverse variance weighted	13	0.004301	0.913465	0.858437	0.972021
	GCST90274772	CD40L receptor levels			Weighted mode	13	0.00833	0.895476	0.836073	0.959099	NA
11	GCST90274792	Glial cell line-derived neurotrophic factor levels	ieu-a-1183	Attention deficit hyperactivity disorder	MR Egger	7	0.7212	1.03242	0.874844	1.21839	0.03411
	GCST90274792	Glial cell line-derived neurotrophic factor levels			Weighted median	7	0.07776	1.10749	0.988739	1.24051	NA
	GCST90274792	Glial cell line-derived neurotrophic factor levels			Inverse variance weighted	7	0.01516	1.12998	1.02387	1.24708
	GCST90274792	Glial cell line-derived neurotrophic factor levels			Weighted mode	7	0.1389	1.10816	0.984824	1.24694	NA
12	GCST90274764	Eotaxin levels	ieu-a-1183	Attention deficit hyperactivity disorder	MR Egger	13	0.509	1.06498	0.888847	1.27603	0.0371426
	GCST90274764	Eotaxin levels			Weighted median	13	0.02721	1.15108	1.01599	1.30413	NA
	GCST90274764	Eotaxin levels			Inverse variance weighted	13	0.02373	1.11027	1.01405	1.21561	0.0371426
	GCST90274764	Eotaxin levels			Weighted mode	13	0.1176	1.13066	0.98027	1.30412	NA
13	GCST90274789	Fibroblast growth factor 23 levels	ieu-a-1183	Attention deficit hyperactivity disorder	MR Egger	10	0.1986	1.38861	0.877453	2.19753	0.0298989
	GCST90274789	Fibroblast growth factor 23 levels			Weighted median	10	0.003359	0.733814	0.596736	0.90238	NA
	GCST90274789	Fibroblast growth factor 23 levels			Inverse variance weighted	10	0.01578	0.810665	0.683614	0.961329	0.0298989
	GCST90274789	Fibroblast growth factor 23 levels			Weighted mode	10	0.08134	0.714695	0.510966	0.999652	NA
14	GCST90274759	Adenosine Deaminase levels	ieu-a-1183	Attention deficit hyperactivity disorder	MR Egger	9	0.3526	0.96719	0.905725	1.03283	0.0484971
	GCST90274759	Adenosine Deaminase levels			Weighted median	9	0.1207	0.953248	0.897317	1.01267	NA
	GCST90274759	Adenosine Deaminase levels			Inverse variance weighted	9	0.04715	0.94466	0.893023	0.999283
	GCST90274759	Adenosine Deaminase levels			Weighted mode	9	0.1286	0.951467	0.89826	1.00783	NA
15	GCST90274847	Urokinase-type plasminogen activator levels	ieu-a-1183	Attention deficit hyperactivity disorder	MR Egger	16	0.2144	0.892169	0.751254	1.05952	0.03116
	GCST90274847	Urokinase-type plasminogen activator levels			Weighted median	16	0.03206	0.878008	0.779554	0.988895	NA
	GCST90274847	Urokinase-type plasminogen activator levels			Inverse variance weighted	16	0.01558	0.902488	0.830471	0.98075	0.03116
	GCST90274847	Urokinase-type plasminogen activator levels			Weighted mode	16	0.05755	0.859762	0.744427	0.992965	NA
16	GCST90274844	TNF-related activation-induced cytokine levels	ieu-a-1183	Attention deficit hyperactivity disorder	MR Egger	20	0.06557	1.21228	1.00011	1.46946	0.0501273
	GCST90274844	TNF-related activation-induced cytokine levels			Weighted median	20	0.3199	1.05347	0.950701	1.16735	NA
	GCST90274844	TNF-related activation-induced cytokine levels			Inverse variance weighted	20	0.04595	1.0798	1.00138	1.16437	0.0501273
	GCST90274844	TNF-related activation-induced cytokine levels			Weighted mode	20	0.2319	1.08181	0.954877	1.22563	NA
