# Supplementary material for: Identification of immune cells and circulating inflammatory factors associated with neurodevelopmental disorders by bidirectional Mendelian randomization and mediation analysis
Source: Sci Rep. 2025 Apr 14;15:12840. doi: 10.1038/s41598-025-98020-0 (PMC11997206; doi:10.1038/s41598-025-98020-0)
Supplement: Supplementary file 6 — Supplementary Material 6 [file 41598_2025_98020_MOESM6_ESM.xls]

## Sheet: mr_base_mr_results (2)_dXbLcD
Table S6.The reverse causal effects of ASD and ADHD on 91 circulating inflammatory factors
Sequence Number	id.exposure	Exposure	id.outcome	Outcome	Methods	nsnp	P	OR	95%LCI	95%UCI	adjust P (IVW)
1	ieu-a-1185	Autism Spectrum Disorder	GCST90274791	Fms-related tyrosine kinase 3 ligand levels	MR Egger	32	0.1279	1.34058	0.928846	1.93482	1
2					Weighted median	32	0.5573	1.05659	0.879152	1.26985
3					Inverse variance weighted	32	0.6989	1.02928	0.889234	1.19138
5					Weighted mode	32	0.3532	1.11271	0.891127	1.38939
2	ieu-a-1185	Autism Spectrum Disorder	GCST90274843	TNF-related apoptosis-inducing ligand levels	MR Egger	32	0.3459	1.15824	0.857474	1.5645	1
2					Weighted median	32	0.7159	1.0326	0.868772	1.22732
3					Inverse variance weighted	32	0.3557	0.945341	0.839041	1.06511
5					Weighted mode	32	0.4908	1.0793	0.870999	1.33741
3	ieu-a-1185	Autism Spectrum Disorder	GCST90274836	Sulfotransferase 1A1 levels	MR Egger	32	0.9558	0.989228	0.676863	1.44575	0.892036
					Weighted median	32	0.6052	1.04892	0.875164	1.25717
					Inverse variance weighted	32	0.7548	0.977087	0.844837	1.13004
					Weighted mode	32	0.4879	1.08599	0.862595	1.36723
4	ieu-a-1185	Autism Spectrum Disorder	GCST90274816	Interleukin-7 levels	MR Egger	32	0.8371	0.964013	0.681692	1.36326	1
					Weighted median	32	0.5111	1.06167	0.88813	1.26911
					Inverse variance weighted	32	0.4915	1.04804	0.916922	1.1979
					Weighted mode	32	0.7252	1.04657	0.813875	1.3458
5	ieu-a-1185	Autism Spectrum Disorder	GCST90274811	Interleukin-2 receptor subunit beta levels	MR Egger	32	0.9278	0.983596	0.689567	1.403	1
					Weighted median	32	0.4624	1.06993	0.893462	1.28124
					Inverse variance weighted	32	0.4844	1.05	0.915798	1.20387
					Weighted mode	32	0.5547	1.07467	0.848431	1.36123
6	ieu-a-1185	Autism Spectrum Disorder	GCST90274771	Natural killer cell receptor 2B4 levels	MR Egger	32	0.8159	1.04569	0.720141	1.51842	1
					Weighted median	32	0.4494	0.936711	0.790743	1.10963
					Inverse variance weighted	32	0.5555	0.957729	0.82961	1.10563
					Weighted mode	32	0.5214	0.919339	0.712973	1.18544
7	ieu-a-1185	Autism Spectrum Disorder	GCST90274806	Interleukin-2 levels	MR Egger	32	0.5689	1.10982	0.778517	1.58212	1
					Weighted median		0.557	1.0611	0.870533	1.29339
					Inverse variance weighted		0.7055	1.02666	0.895722	1.17674
					Weighted mode		0.7892	1.03414	0.81022	1.31994
8	ieu-a-1185	Autism Spectrum Disorder	GCST90274804	interleukin-18 receptor 1 levels	MR Egger	32	0.3623	1.17492	0.835076	1.65307	1
					Weighted median	32	0.3848	1.08329	0.904459	1.29747
					Inverse variance weighted	32	0.5799	1.03809	0.909392	1.185
					Weighted mode	32	0.678	1.05419	0.823663	1.34923
9	ieu-a-1185	Autism Spectrum Disorder	GCST90274773	T-cell surface glycoprotein CD5 levels	MR Egger	32	0.2659	0.830025	0.6015	1.14537	1
					Weighted median	32	0.1682	0.879589	0.732821	1.05575
					Inverse variance weighted	32	0.6868	0.974384	0.858906	1.10539
					Weighted mode	32	0.2612	0.865195	0.675204	1.10865
10	ieu-a-1183	Attention deficit hyperactivity disorder	GCST90274764	Eotaxin levels	MR Egger	8	0.519814	0.817234	0.458123	1.45784	0.999476
			GCST90274764		Weighted median	8	0.973633	1.00241	0.868871	1.15648	NA
			GCST90274764		Inverse variance weighted	8	0.285565	0.93194	0.818847	1.06065	0.999476
			GCST90274764		Weighted mode	8	0.858687	1.0214	0.815866	1.27871	NA
11	ieu-a-1183	Attention deficit hyperactivity disorder	GCST90274772	CD40L receptor levels	MR Egger	8	0.623217	0.892087	0.578946	1.3746	1
			GCST90274772		Weighted median	8	0.969358	0.997457	0.875946	1.13582	NA
			GCST90274772		Inverse variance weighted	8	0.886362	0.992525	0.895465	1.1001	1
			GCST90274772		Weighted mode	8	0.98379	0.997859	0.817357	1.21822	NA
12	ieu-a-1183	Attention deficit hyperactivity disorder	GCST90274792	Glial cell line-derived neurotrophic factor levels	MR Egger	8	0.493669	0.794889	0.428683	1.47393	1
			GCST90274792		Weighted median	8	0.698551	0.970856	0.835883	1.12762	NA
			GCST90274792		Inverse variance weighted	8	0.257141	0.922859	0.803214	1.06033	1
			GCST90274792		Weighted mode	8	0.839129	0.975808	0.777006	1.22547	NA
13	ieu-a-1183	Attention deficit hyperactivity disorder	GCST90274789	Fibroblast growth factor 23 levels	MR Egger	8	0.57659	0.862578	0.52795	1.4093	0.859439
			GCST90274789		Weighted median	8	0.622556	0.964569	0.835509	1.11357	NA
			GCST90274789		Inverse variance weighted	8	0.736662	0.981136	0.878056	1.09632	0.859439
			GCST90274789		Weighted mode	8	0.374811	0.904825	0.735766	1.11273	NA
14	ieu-a-1183	Attention deficit hyperactivity disorder	GCST90274759	Adenosine Deaminase levels	MR Egger	8	0.557014	0.870079	0.561056	1.34931	0.904121
			GCST90274759		Weighted median	8	0.424979	1.05773	0.921494	1.21411	NA
			GCST90274759		Inverse variance weighted	8	0.645801	1.0248	0.923128	1.13768	0.904121
			GCST90274759		Weighted mode	8	0.433641	1.10719	0.870691	1.40792	NA
15	ieu-a-1183	Attention deficit hyperactivity disorder	GCST90274847	Urokinase-type plasminogen activator levels	MR Egger	8	0.294679	0.714684	0.40275	1.26821	1
			GCST90274847		Weighted median	8	0.428577	1.06271	0.914144	1.23542	NA
			GCST90274847		Inverse variance weighted	8	0.57393	0.96134	0.837893	1.10297	1
			GCST90274847		Weighted mode	8	0.443568	1.10266	0.870937	1.39603	NA
16	ieu-a-1183	Attention deficit hyperactivity disorder	GCST90274844	TNF-related activation-induced cytokine levels	MR Egger	8	0.249732	1.34453	0.852698	2.12003	1
			GCST90274844		Weighted median	8	0.936982	0.994342	0.863873	1.14452	NA
			GCST90274844		Inverse variance weighted	8	0.614599	0.97063	0.864287	1.09006	1
			GCST90274844		Weighted mode	8	0.87929	0.98509	0.81713	1.18757	NA
