# Supplementary material for: Identification of immune cells and circulating inflammatory factors associated with neurodevelopmental disorders by bidirectional Mendelian randomization and mediation analysis
Source: Sci Rep. 2025 Apr 14;15:12840. doi: 10.1038/s41598-025-98020-0 (PMC11997206; doi:10.1038/s41598-025-98020-0)
Supplement: Supplementary file 7 — Supplementary Material 7 [file 41598_2025_98020_MOESM7_ESM.xls]

## Sheet: ebi-a-GCST90001661-GCST90274836
	Table S7.The postive causal effects of immune cells on circulating inflammatory factors
sequence	id.exposure	Exposure	id.outcome	Outcome	Methods	nsnp	B	SE	P	OR	95%LCI	95%UCI	adjust P (IVW)
1	ebi-a-GCST90001661	CD28-CD8dim %T cell	GCST90274836	Sulfotransferase 1A1 levels	MR Egger	3	-0.114329	0.13611	0.55523	0.891965	0.683106	1.16468	0.0309659
	ebi-a-GCST90001964	FSC-A on plasmacytoid DC	GCST90274771	Natural killer cell receptor 2B4 levels	Weighted median	4	-0.139414	0.0639503	0.029255	0.869868	0.767393	0.986027
	ebi-a-GCST90001964	FSC-A on plasmacytoid DC	GCST90274771	Natural killer cell receptor 2B4 levels	Inverse variance weighted	4	-0.128348	0.0530173	0.015483	0.879547	0.792738	0.975861
	ebi-a-GCST90001964	FSC-A on plasmacytoid DC	GCST90274771	Natural killer cell receptor 2B4 levels	Weighted mode	4	-0.146183	0.0740805	0.187185	0.863999	0.747231	0.999015
2	ebi-a-GCST90001964	FSC-A on plasmacytoid DC	GCST90274771	Natural killer cell receptor 2B4 levels	MR Egger	4	0.0108031	0.109171	0.930198	1.01086	0.816138	1.25204	0.0368947
	ebi-a-GCST90001964	FSC-A on plasmacytoid DC	GCST90274771	Natural killer cell receptor 2B4 levels	Weighted median	4	0.122379	0.0582903	0.0357752	1.13018	1.00816	1.26697
	ebi-a-GCST90001964	FSC-A on plasmacytoid DC	GCST90274771	Natural killer cell receptor 2B4 levels	Inverse variance weighted	4	0.106941	0.0462459	0.0207533	1.11287	1.01643	1.21845
	ebi-a-GCST90001964	FSC-A on plasmacytoid DC	GCST90274771	Natural killer cell receptor 2B4 levels	Weighted mode	4	0.128576	0.0658491	0.145904	1.13721	0.999512	1.29387
3	ebi-a-GCST90001805	CD27 on memory B cell	GCST90274764	Eotaxin levels	MR Egger	7	-0.0513885	0.0566263	0.405754	0.94991	0.850122	1.06141	0.023914
	ebi-a-GCST90001805	CD27 on memory B cell	GCST90274764	Eotaxin levels	Weighted median	7	-0.0458306	0.0233674	0.0498435	0.955204	0.912442	0.99997	NA
	ebi-a-GCST90001805	CD27 on memory B cell	GCST90274764	Eotaxin levels	Inverse variance weighted	7	-0.0481604	0.0199817	0.0159426	0.952981	0.91638	0.991044	0.023914
	ebi-a-GCST90001805	CD27 on memory B cell	GCST90274764	Eotaxin levels	Weighted mode	7	-0.0456012	0.0254864	0.123784	0.955423	0.908869	1.00436	NA
4	ebi-a-GCST90001804	CD27 on IgD- CD38dim	GCST90274772	CD40L receptor levels	MR Egger	7	-0.820822	0.195679	0.00853266	0.44007	0.299886	0.645783	0.000348
	ebi-a-GCST90001804	CD27 on IgD- CD38dim	GCST90274772	CD40L receptor levels	Weighted median	7	-0.320941	0.0967575	0.000910007	0.725466	0.600144	0.876958	NA
	ebi-a-GCST90001804	CD27 on IgD- CD38dim	GCST90274772	CD40L receptor levels	Inverse variance weighted	7	-0.514586	0.123071	2.9e-05	0.597748	0.469632	0.760814	0.000348
	ebi-a-GCST90001804	CD27 on IgD- CD38dim	GCST90274772	CD40L receptor levels	Weighted mode	7	-0.704159	0.0329992	6.91e-07	0.494524	0.463552	0.527566	NA
5	ebi-a-GCST90001805	CD27 on memory B cell	GCST90274772	CD40L receptor levels	MR Egger	7	-1.06429	0.5045	0.0886684	0.344974	0.128336	0.927311	0.00808023
	ebi-a-GCST90001805	CD27 on memory B cell	GCST90274772	CD40L receptor levels	Weighted median	7	-0.0438167	0.0409565	0.284694	0.957129	0.883299	1.03713	NA
	ebi-a-GCST90001805	CD27 on memory B cell	GCST90274772	CD40L receptor levels	Inverse variance weighted	7	-0.529246	0.180501	0.00336676	0.589049	0.413529	0.839067	0.00808023
	ebi-a-GCST90001805	CD27 on memory B cell	GCST90274772	CD40L receptor levels	Weighted mode	7	-0.0136854	0.0394071	0.740236	0.986408	0.913088	1.06562	NA
6	ebi-a-GCST90001806	CD27 on unsw mem	GCST90274772	CD40L receptor levels	MR Egger	11	-0.858612	0.325878	0.0271456	0.42375	0.223726	0.802605	0.00923521
	ebi-a-GCST90001806	CD27 on unsw mem	GCST90274772	CD40L receptor levels	Weighted median	11	-0.00781588	0.0324925	0.809909	0.992215	0.930995	1.05746	NA
	ebi-a-GCST90001806	CD27 on unsw mem	GCST90274772	CD40L receptor levels	Inverse variance weighted	11	-0.445748	0.150601	0.0030784	0.640345	0.476673	0.860217	0.00923521
	ebi-a-GCST90001806	CD27 on unsw mem	GCST90274772	CD40L receptor levels	Weighted mode	11	0.00853227	0.0376668	0.82536	1.00857	0.936791	1.08585	NA
7	ebi-a-GCST90001980	CD40 on CD14+ CD16- monocyte	GCST90274772	CD40L receptor levels	MR Egger	4	0.385633	0.197593	0.190245	1.47054	0.998352	2.16607	0.0141843
	ebi-a-GCST90001980	CD40 on CD14+ CD16- monocyte	GCST90274772	CD40L receptor levels	Weighted median	4	0.130728	0.0542178	0.0159014	1.13966	1.02476	1.26743	NA
	ebi-a-GCST90001980	CD40 on CD14+ CD16- monocyte	GCST90274772	CD40L receptor levels	Inverse variance weighted	4	0.197375	0.0733059	0.00709216	1.2182	1.05516	1.40643	0.0141843
	ebi-a-GCST90001980	CD40 on CD14+ CD16- monocyte	GCST90274772	CD40L receptor levels	Weighted mode	4	0.303885	0.0353375	0.00330598	1.35511	1.26443	1.4523	NA
8	ebi-a-GCST90001981	CD40 on CD14+ CD16+ monocyte	GCST90274772	CD40L receptor levels	MR Egger	5	0.184827	0.216965	0.456886	1.20301	0.786294	1.84058	0.030293
	ebi-a-GCST90001981	CD40 on CD14+ CD16+ monocyte	GCST90274772	CD40L receptor levels	Weighted median	5	0.139414	0.0391822	0.000373567	1.1496	1.06462	1.24136	NA
	ebi-a-GCST90001981	CD40 on CD14+ CD16+ monocyte	GCST90274772	CD40L receptor levels	Inverse variance weighted	5	0.195025	0.0856082	0.0227198	1.21534	1.02761	1.43737	0.030293
	ebi-a-GCST90001981	CD40 on CD14+ CD16+ monocyte	GCST90274772	CD40L receptor levels	Weighted mode	5	0.0557229	0.0783202	0.516082	1.0573	0.906844	1.23273	NA
9	ebi-a-GCST90001985	CD40 on monocytes	GCST90274772	CD40L receptor levels	MR Egger	5	0.304716	0.134172	0.107817	1.35624	1.04262	1.76419	0.019498
	ebi-a-GCST90001985	CD40 on monocytes	GCST90274772	CD40L receptor levels	Weighted median	5	0.136823	0.0499885	0.00619847	1.14663	1.03961	1.26466	NA
	ebi-a-GCST90001985	CD40 on monocytes	GCST90274772	CD40L receptor levels	Inverse variance weighted	5	0.171566	0.0677858	0.0113738	1.18716	1.03946	1.35585	0.019498
	ebi-a-GCST90001985	CD40 on monocytes	GCST90274772	CD40L receptor levels	Weighted mode	5	0.0214799	0.0656552	0.759951	1.02171	0.898342	1.16202	NA
10	ebi-a-GCST90001989	CD40 on CD14- CD16+ monocyte	GCST90274772	CD40L receptor levels	MR Egger	9	0.43554	0.132821	0.0135031	1.5458	1.1915	2.00545	0.00757362
	ebi-a-GCST90001989	CD40 on CD14- CD16+ monocyte	GCST90274772	CD40L receptor levels	Weighted median	9	0.0343697	0.0398471	0.388391	1.03497	0.957212	1.11904	NA
	ebi-a-GCST90001989	CD40 on CD14- CD16+ monocyte	GCST90274772	CD40L receptor levels	Inverse variance weighted	9	0.154108	0.0496089	0.0018934	1.16662	1.05852	1.28575	0.00757362
	ebi-a-GCST90001989	CD40 on CD14- CD16+ monocyte	GCST90274772	CD40L receptor levels	Weighted mode	9	0.0196759	0.0300049	0.530384	1.01987	0.961622	1.08165	NA
11	ebi-a-GCST90001808	CD27 on sw mem	GCST90274772	CD40L receptor levels	MR Egger	10	-0.884515	0.254788	0.00842327	0.412914	0.250599	0.680362	0.00929366
	ebi-a-GCST90001808	CD27 on sw mem	GCST90274772	CD40L receptor levels	Weighted median	10	-0.0428004	0.0304831	0.160298	0.958103	0.902536	1.01709	NA
	ebi-a-GCST90001808	CD27 on sw mem	GCST90274772	CD40L receptor levels	Inverse variance weighted	10	-0.399888	0.126333	0.00154894	0.670395	0.523352	0.858751	0.00929366
	ebi-a-GCST90001808	CD27 on sw mem	GCST90274772	CD40L receptor levels	Weighted mode	10	-0.021213	0.0264627	0.443422	0.97901	0.929527	1.03113	NA
12	ebi-a-GCST90001808	CD27 on sw mem	GCST90274789	Fibroblast growth factor 23 levels	MR Egger	10	-0.00930744	0.0366769	0.806075	0.990736	0.922015	1.06458	0.0484653
	ebi-a-GCST90001808	CD27 on sw mem	GCST90274789	Fibroblast growth factor 23 levels	Weighted median	10	-0.0252792	0.0187152	0.176782	0.975038	0.93992	1.01147	NA
	ebi-a-GCST90001808	CD27 on sw mem	GCST90274789	Fibroblast growth factor 23 levels	Inverse variance weighted	10	-0.0311207	0.0154826	0.0444265	0.969359	0.940384	0.999225	0.0484653
	ebi-a-GCST90001808	CD27 on sw mem	GCST90274789	Fibroblast growth factor 23 levels	Weighted mode	10	-0.0248032	0.0196532	0.238654	0.975502	0.93864	1.01381	NA
