# Supplementary material for: Identification of immune cells and circulating inflammatory factors associated with neurodevelopmental disorders by bidirectional Mendelian randomization and mediation analysis
Source: Sci Rep. 2025 Apr 14;15:12840. doi: 10.1038/s41598-025-98020-0 (PMC11997206; doi:10.1038/s41598-025-98020-0)
Supplement: Supplementary file 8 — Supplementary Material 8 [file 41598_2025_98020_MOESM8_ESM.xlsx]

## Sheet: MediatedEffect-all
Table S8 The mediation MR results of potential mediator
sequnence	Exposure: Immune cells	Mediator: Ciculating inflammation factors	Outcome	Mediated effect	Mediated proportion	pvalue
1	CD27 on IgD- CD38dim	CD40L receptor levels	ADHD	0.0466(-0.0795, 0.173)	56.8%(-96.8%, 210%)	0.468877
2	CD27 on memory B cell			0.0479(-0.142, 0.238)	56.6%(-168%, 281%)	0.621121
3	CD27 on unsw mem			0.0403(-0.0939, 0.175)	50.2%(-117%, 217%)	0.555879
4	CD27 on sw mem			0.0362(-0.0653, 0.138)	60.7%(-110%, 231%)	0.484699
5	CD40 on CD14+ CD16- monocyte			-0.0179(-0.0491, 0.0133)	39.1%(107%, -29.2%)	0.26173
6	CD40 on CD14+ CD16+ monocyte			-0.0177(-0.0537, 0.0184)	46.8%(142%, -48.8%)	0.337552
7	CD40 on monocytes			-0.0155(-0.0413, 0.0102)	38.2%(102%, -25.2%)	0.237614
8	CD40 on CD14- CD16+ monocyte			-0.0139(-0.0313, 0.00343)	38.2%(85.8%, -9.4%)	0.115671
9	CD28- CD8dim %T cell	Sulfotransferase 1A1 levels	ASD	-0.0133(-0.0305, 0.00383)	-14.4%(-33%, 4.15%)	0.12793
